# Supplementary material for: Consistent supra­molecular motifs and different local symmetries in the structures of 2-amino-5-(4-fluoro­phen­yl)-1,3-thia­zole-4-carbaldehyde and 2-amino-5-(4-chloro­phen­yl)-1,3-thia­zole-4-carbaldehyde
Source: Acta Crystallogr E Crystallogr Commun. 2026 Jan 1;82(Pt 1):14–8. doi: 10.1107/S2056989025010667 (PMC12810316; doi:10.1107/S2056989025010667)
Supplement: Supplementary file 1 [file e-82-00014-sup1.cif]

##############################################################################
#                                                                            #
# This CIF contains the data in a paper accepted for publication in          #
# Acta Crystallographica Section E. It conforms to the requirements of       #
# Notes for Authors for Acta Crystallographica Section E, and has been       #
# peer reviewed under the auspices of the IUCr Commission on Journals.       #
#                                                                            #
# Full details of the Crystallographic Information File format               #
# are given in the paper "The Crystallographic Information File (CIF):       #
# a New Standard Archive File for Crystallography" by S. R. Hall, F. H.      #
# Allen and I. D. Brown [Acta Cryst. (1991), A47, 655-685].                  #
#                                                                            #
# The current version of the core CIF dictionary is obtainable from          #
# ftp://ftp.iucr.org/pub/cif_core.dic.                                       #
#                                                                            #
# Software is freely available for graphical display of the structure(s)     #
# in this CIF. For information consult the CIF software page                 #
# http://www.iucr.org/resources/cif/software.                                #
#                                                                            #
# This file may be used for bona fide research purposes within the           #
# scientific community so long as proper attribution is given to the journal # 
# article from which it was obtained.                                        #
#                                                                            #
##############################################################################
data_I
_audit_creation_method     'SHELXL-2019/3'
_journal_date_recd_electronic     2025-09-17
_journal_date_accepted     2025-11-29
_journal_name_full     'Acta Crystallographica, Section E'
_journal_year     2025
_journal_volume     81
_journal_issue      1
_journal_page_first     0
_journal_page_last     0
_journal_paper_category     GO
_journal_paper_doi     10.1107/S2056989025010667
_journal_coeditor_code     HB8159
_publ_contact_author_name     'Alebel N. Belay'
_publ_contact_author_address
;
Department of Chemistry,
Bahir Dar University,
P.O.Box 79, Bahir Dar,
Ethiopia
;
_publ_contact_author_email     'alebel.nibret@bdu.edu.et'
_publ_contact_author_fax     ?
_publ_contact_author_phone     ?
_publ_section_title
;
Consistent supramolecular motifs and different local symmetries in the
structures of 2-amino-5-(4-fluorophenyl)-1,3-thiazole-4-carbaldehyde and
2-amino-5-(4-chlorophenyl)-1,3-thiazole-4-carbaldehyde
;
loop_
    _publ_author_name
    _publ_author_address
    'Firudin I. Guseinov'
;
Kosygin State University of Russia,
117997 Moscow,
Russian Federation
N.D. Zelinsky Institute of Organic Chemistry,
Russian Academy of Sciences, 119991 Moscow,
Russian Federation
;
    'Ksenia A. Afanaseva'
;
Kosygin State University of Russia,
117997 Moscow,
Russian Federation
N.D. Zelinsky Institute of Organic Chemistry,
Russian Academy of Sciences, 119991 Moscow,
Russian Federation
;
    'Sergey M. Gaidar'
;
Russian State Agrarian University--Moscow Timiryazev Agricultural Academy,
127550 Moscow,
Russian Federation
;
    'Anna M. Pikina'
;
Russian State Agrarian University--Moscow Timiryazev Agricultural Academy,
127550 Moscow,
Russian Federation
;
    'Mehmet Akkurt'
;
Department of Physics,
Faculty of Sciences,
Erciyes University,
38039 Kayseri,
T\"urkiye
;
    'Fargana S. Aliyeva'
;
Excellence Center, Baku State University,
Z. Xalilov Str. 23, Az 1148 Baku,
Azerbaijan
;
    'Khudayar I. Hasanov'
;
Azerbaijan Medical University, Scientific Research Centre (SRC),
Kasumzade St. 14. AZ 1022, Baku, Azerbaijan
;
    'Alebel N. Belay'
;
Department of Chemistry,
Bahir Dar University,
PO Box 79, Bahir Dar,
Ethiopia
;
_publ_section_synopsis
;
The title compounds have different local symmetries but a consistent
supramolecular motif of zigzag supramolecular ribbons propagating along the
[100] direction linked by N---H...N and N---H...O hydrogen bonds. Various weak
interactions consolidate both structures.
;
_chemical_name_systematic
;
2-Amino-5-(4-fluorophenyl)-1,3-thiazole-4-carbaldehyde
;
_chemical_name_common     ?
_chemical_formula_moiety     'C10 H7 F N2 O S'
_chemical_formula_sum     'C10 H7 F N2 O S'
_chemical_formula_iupac     'C10 H7 F N2 O S'
_chemical_formula_weight     222.24
_chemical_melting_point     ?
_space_group_crystal_system     triclinic
_space_group_name_H-M_alt     'P -1'
_space_group_name_Hall     '-P 1'
loop_
    _space_group_symop_operation_xyz
    'x, y, z'
    '-x, -y, -z'
_cell_length_a     7.62720(10)
_cell_length_b     9.02920(10)
_cell_length_c     14.7403(3)
_cell_angle_alpha     90.5670(10)
_cell_angle_beta     98.1220(10)
_cell_angle_gamma     108.5260(10)
_cell_volume     951.24(3)
_cell_formula_units_Z     4
_cell_measurement_reflns_used     15352
_cell_measurement_theta_min     2.9970
_cell_measurement_theta_max     79.0460
_cell_measurement_temperature     100(2)
_exptl_crystal_description     prism
_exptl_crystal_colour     yellow
_exptl_crystal_size_max     0.270
_exptl_crystal_size_mid     0.220
_exptl_crystal_size_min     0.150
_exptl_crystal_density_diffrn     1.552
_exptl_crystal_density_meas     ?
_exptl_crystal_density_method     ?
_exptl_crystal_F_000     456
_exptl_absorpt_coefficient_mu     2.953
_exptl_absorpt_correction_type     gaussian
_exptl_absorpt_process_details
;
(CrysAlisPro; Rigaku OD, 2025)
;
_exptl_absorpt_correction_T_min     0.482
_exptl_absorpt_correction_T_max     0.642
_diffrn_ambient_temperature     100(2)
_diffrn_source     'micro-focus sealed X-ray tube'
_diffrn_radiation_type     CuK\a
_diffrn_radiation_wavelength     1.54184
_diffrn_radiation_monochromator     mirror
_diffrn_measurement_device_type     'XtaLAB Synergy, Dualflex, HyPix'
_diffrn_measurement_device     'four-circle diffractometer'
_diffrn_measurement_method     '\w scans'
_diffrn_detector     'Hybrid Pixel Array Detector'
_diffrn_detector_area_resol_mean     10.0000
_diffrn_reflns_number     25299
_diffrn_reflns_av_R_equivalents     0.0472
_diffrn_reflns_av_unetI/netI     0.0282
_diffrn_reflns_theta_min     3.034
_diffrn_reflns_theta_max     79.746
_diffrn_reflns_theta_full     67.684
_diffrn_measured_fraction_theta_max     0.989
_diffrn_measured_fraction_theta_full     0.998
_diffrn_reflns_limit_h_min     -9
_diffrn_reflns_limit_h_max     9
_diffrn_reflns_limit_k_min     -11
_diffrn_reflns_limit_k_max     11
_diffrn_reflns_limit_l_min     -18
_diffrn_reflns_limit_l_max     18
_diffrn_radiation_probe     x-ray
_refine_special_details     ?
_reflns_number_total     4097
_reflns_number_gt     3888
_reflns_threshold_expression     'I > 2\s(I)'
_refine_ls_structure_factor_coef     Fsqd
_refine_ls_matrix_type     full
_refine_ls_R_factor_all     0.0372
_refine_ls_R_factor_gt     0.0357
_refine_ls_wR_factor_gt     0.0964
_refine_ls_wR_factor_ref     0.0979
_refine_ls_goodness_of_fit_ref     1.094
_refine_ls_restrained_S_all     1.094
_refine_ls_number_reflns     4097
_refine_ls_number_parameters     287
_refine_ls_number_restraints     0
_refine_ls_hydrogen_treatment     mixed
_refine_ls_weighting_scheme     calc
_refine_ls_weighting_details
              'w=1/[\s^2^(Fo^2^)+(0.0488P)^2^+0.4701P] where P=(Fo^2^+2Fc^2^)/3'
_atom_sites_solution_hydrogens     mixed
_atom_sites_solution_primary     direct
_atom_sites_solution_secondary     difmap
_refine_ls_shift/su_max     0.001
_refine_ls_shift/su_mean     0.000
_refine_diff_density_max     0.303
_refine_diff_density_min     -0.324
_refine_ls_extinction_method     none
_refine_ls_extinction_coef     .
loop_
    _atom_type_symbol
    _atom_type_description
    _atom_type_scat_dispersion_real
    _atom_type_scat_dispersion_imag
    _atom_type_scat_source
    'C' 'C' 0.0181 0.0091
                         'International Tables Vol C Tables 4.2.6.8 and 6.1.1.4'
    'H' 'H' 0.0000 0.0000
                         'International Tables Vol C Tables 4.2.6.8 and 6.1.1.4'
    'F' 'F' 0.0727 0.0534
                         'International Tables Vol C Tables 4.2.6.8 and 6.1.1.4'
    'N' 'N' 0.0311 0.0180
                         'International Tables Vol C Tables 4.2.6.8 and 6.1.1.4'
    'O' 'O' 0.0492 0.0322
                         'International Tables Vol C Tables 4.2.6.8 and 6.1.1.4'
    'S' 'S' 0.3331 0.5567
                         'International Tables Vol C Tables 4.2.6.8 and 6.1.1.4'
_computing_data_collection
                  'CrysAlisPro system (CCD 44.118a 64-bit (release 22-07-2025))'
_computing_cell_refinement
;
CrysAlisPro 1.171.44.118a (Rigaku OD, 2025)
;
_computing_data_reduction
;
CrysAlisPro 1.171.44.118a (Rigaku OD, 2025)
;
_computing_structure_solution
;
SHELXS97 (Sheldrick, 2008)
;
_computing_structure_refinement
;
<i>SHELXL2014</i> (Sheldrick, 2015)
;
_computing_molecular_graphics
;
ORTEP-3 for Windows (Farrugia, 2012)
;
_computing_publication_material
;
PLATON (Spek, 2020)
;
loop_
    _atom_site_type_symbol
    _atom_site_label
    _atom_site_fract_x
    _atom_site_fract_y
    _atom_site_fract_z
    _atom_site_U_iso_or_equiv
    _atom_site_adp_type
    _atom_site_calc_flag
    _atom_site_occupancy
    _atom_site_disorder_assembly
    _atom_site_disorder_group
    C C2A 0.6615(2) 0.83196(18) 0.12921(10) 0.0221(3) Uani d 1 . .
    C C2B 0.4924(2) 0.83630(18) 0.38518(10) 0.0213(3) Uani d 1 . .
    C C4A 0.3723(2) 0.77903(18) 0.05708(10) 0.0220(3) Uani d 1 . .
    C C4B 0.7501(2) 0.80308(18) 0.45848(10) 0.0219(3) Uani d 1 . .
    C C5A 0.4497(2) 0.75647(19) -0.01828(11) 0.0229(3) Uani d 1 . .
    C C5B 0.6445(2) 0.76230(18) 0.52804(10) 0.0215(3) Uani d 1 . .
    C C6A 0.3598(2) 0.70487(19) -0.11352(10) 0.0232(3) Uani d 1 . .
    C C6B 0.6890(2) 0.71135(18) 0.62088(10) 0.0214(3) Uani d 1 . .
    C C7A 0.4107(2) 0.80140(19) -0.18549(11) 0.0257(3) Uani d 1 . .
    H H7A 0.507656 0.899145 -0.173195 0.031 Uiso calc 1 . .
    C C7B 0.5773(2) 0.56850(19) 0.64774(11) 0.0238(3) Uani d 1 . .
    H H7B 0.474834 0.504211 0.605476 0.029 Uiso calc 1 . .
    C C8A 0.3209(2) 0.7556(2) -0.27469(11) 0.0274(3) Uani d 1 . .
    H H8A 0.352042 0.822314 -0.323469 0.033 Uiso calc 1 . .
    C C8B 0.6136(2) 0.51914(19) 0.73517(11) 0.0245(3) Uani d 1 . .
    H H8B 0.538805 0.421354 0.753172 0.029 Uiso calc 1 . .
    C C9A 0.1857(2) 0.6112(2) -0.29078(11) 0.0271(3) Uani d 1 . .
    C C9B 0.7615(2) 0.6165(2) 0.79501(10) 0.0236(3) Uani d 1 . .
    C C10A 0.1335(2) 0.5107(2) -0.22235(12) 0.0276(3) Uani d 1 . .
    H H10A 0.040183 0.411258 -0.235969 0.033 Uiso calc 1 . .
    C C10B 0.8742(2) 0.7586(2) 0.77200(11) 0.0261(3) Uani d 1 . .
    H H10B 0.974704 0.822805 0.815248 0.031 Uiso calc 1 . .
    C C11A 0.2213(2) 0.5591(2) -0.13282(11) 0.0252(3) Uani d 1 . .
    H H11A 0.186923 0.492471 -0.084345 0.030 Uiso calc 1 . .
    C C11B 0.8374(2) 0.80602(19) 0.68379(11) 0.0241(3) Uani d 1 . .
    H H11B 0.913848 0.903551 0.666320 0.029 Uiso calc 1 . .
    C C13A 0.1778(2) 0.7715(2) 0.05284(11) 0.0256(3) Uani d 1 . .
    H H13A 0.097536 0.741770 -0.004340 0.031 Uiso calc 1 . .
    C C13B 0.9386(2) 0.79426(19) 0.46269(11) 0.0244(3) Uani d 1 . .
    H H13B 0.993238 0.760225 0.517060 0.029 Uiso calc 1 . .
    F F9A 0.09835(16) 0.56466(13) -0.37805(7) 0.0361(3) Uani d 1 . .
    F F9B 0.79817(14) 0.56898(12) 0.88103(6) 0.0293(2) Uani d 1 . .
    N N3A 0.49060(18) 0.82060(15) 0.14004(9) 0.0215(3) Uani d 1 . .
    N N3B 0.66485(18) 0.84586(16) 0.37814(9) 0.0216(3) Uani d 1 . .
    N N12A 0.8086(2) 0.87201(17) 0.19689(10) 0.0257(3) Uani d 1 . .
    N N12B 0.3726(2) 0.86969(18) 0.31901(9) 0.0247(3) Uani d 1 . .
    O O14A 0.11253(16) 0.80146(16) 0.11929(8) 0.0305(3) Uani d 1 . .
    O O14B 1.02965(16) 0.82851(15) 0.39967(8) 0.0294(3) Uani d 1 . .
    S S1A 0.68838(5) 0.79416(5) 0.01534(3) 0.02509(11) Uani d 1 . .
    S S1B 0.42376(5) 0.77503(5) 0.49132(2) 0.02230(11) Uani d 1 . .
    H H12A 0.786(3) 0.873(3) 0.2530(17) 0.036(6) Uiso d 1 . .
    H H12B 0.911(3) 0.856(2) 0.1879(15) 0.029(5) Uiso d 1 . .
    H H12C 0.265(3) 0.853(2) 0.3284(15) 0.028(5) Uiso d 1 . .
    H H12D 0.392(3) 0.865(3) 0.2623(19) 0.043(6) Uiso d 1 . .
loop_
    _atom_site_aniso_label
    _atom_site_aniso_U_11
    _atom_site_aniso_U_22
    _atom_site_aniso_U_33
    _atom_site_aniso_U_12
    _atom_site_aniso_U_13
    _atom_site_aniso_U_23
    C2A 0.0243(7) 0.0251(7) 0.0184(7) 0.0090(6) 0.0054(6) 0.0024(6)
    C2B 0.0240(7) 0.0248(7) 0.0153(7) 0.0081(6) 0.0033(5) 0.0016(5)
    C4A 0.0232(7) 0.0257(7) 0.0172(7) 0.0078(6) 0.0038(6) 0.0026(6)
    C4B 0.0229(7) 0.0248(7) 0.0166(7) 0.0064(6) 0.0013(6) 0.0018(5)
    C5A 0.0251(7) 0.0254(7) 0.0198(7) 0.0094(6) 0.0055(6) 0.0040(6)
    C5B 0.0216(7) 0.0242(7) 0.0176(7) 0.0066(6) 0.0011(6) 0.0000(6)
    C6A 0.0270(7) 0.0293(8) 0.0171(7) 0.0137(6) 0.0054(6) 0.0032(6)
    C6B 0.0231(7) 0.0272(8) 0.0155(7) 0.0107(6) 0.0028(5) 0.0017(6)
    C7A 0.0311(8) 0.0274(8) 0.0207(8) 0.0110(6) 0.0072(6) 0.0020(6)
    C7B 0.0248(7) 0.0266(8) 0.0194(7) 0.0084(6) 0.0012(6) -0.0020(6)
    C8A 0.0363(9) 0.0327(8) 0.0183(7) 0.0159(7) 0.0092(6) 0.0065(6)
    C8B 0.0288(8) 0.0253(7) 0.0205(7) 0.0094(6) 0.0058(6) 0.0041(6)
    C9A 0.0321(8) 0.0370(9) 0.0157(7) 0.0175(7) 0.0007(6) -0.0003(6)
    C9B 0.0291(8) 0.0319(8) 0.0136(7) 0.0153(6) 0.0034(6) 0.0037(6)
    C10A 0.0285(8) 0.0303(8) 0.0235(8) 0.0099(7) 0.0019(6) 0.0014(6)
    C10B 0.0259(8) 0.0323(8) 0.0190(7) 0.0095(6) -0.0011(6) 0.0000(6)
    C11A 0.0277(8) 0.0298(8) 0.0197(7) 0.0110(6) 0.0046(6) 0.0055(6)
    C11B 0.0236(7) 0.0273(8) 0.0202(7) 0.0070(6) 0.0020(6) 0.0031(6)
    C13A 0.0220(7) 0.0342(8) 0.0200(7) 0.0083(6) 0.0024(6) 0.0016(6)
    C13B 0.0223(7) 0.0284(8) 0.0215(7) 0.0074(6) 0.0019(6) 0.0033(6)
    F9A 0.0448(6) 0.0443(6) 0.0173(5) 0.0153(5) -0.0030(4) -0.0012(4)
    F9B 0.0375(5) 0.0352(5) 0.0157(4) 0.0133(4) 0.0017(4) 0.0060(4)
    N3A 0.0219(6) 0.0266(6) 0.0168(6) 0.0082(5) 0.0039(5) 0.0024(5)
    N3B 0.0221(6) 0.0272(6) 0.0157(6) 0.0082(5) 0.0027(5) 0.0016(5)
    N12A 0.0219(7) 0.0369(8) 0.0191(7) 0.0109(6) 0.0032(5) -0.0011(5)
    N12B 0.0227(7) 0.0383(8) 0.0167(6) 0.0140(6) 0.0048(5) 0.0051(5)
    O14A 0.0261(6) 0.0447(7) 0.0237(6) 0.0140(5) 0.0077(5) 0.0019(5)
    O14B 0.0244(6) 0.0378(7) 0.0282(6) 0.0109(5) 0.0087(5) 0.0069(5)
    S1A 0.0238(2) 0.0362(2) 0.01781(19) 0.01206(16) 0.00570(14) 0.00075(15)
    S1B 0.02187(19) 0.0323(2) 0.01454(18) 0.01058(15) 0.00423(13) 0.00355(14)
_geom_special_details
;
 All esds (except the esd in the dihedral angle between two l.s. planes)
 are estimated using the full covariance matrix.  The cell esds are taken
 into account individually in the estimation of esds in distances, angles
 and torsion angles; correlations between esds in cell parameters are only
 used when they are defined by crystal symmetry.  An approximate (isotropic)
 treatment of cell esds is used for estimating esds involving l.s. planes.
;
loop_
    _geom_bond_atom_site_label_1
    _geom_bond_atom_site_label_2
    _geom_bond_site_symmetry_2
    _geom_bond_distance
    _geom_bond_publ_flag
    C2A N3A . 1.308(2) ?
    C2A N12A . 1.343(2) ?
    C2A S1A . 1.7623(16) ?
    C2B N3B . 1.309(2) ?
    C2B N12B . 1.344(2) ?
    C2B S1B . 1.7585(15) ?
    C4A C5A . 1.372(2) ?
    C4A N3A . 1.384(2) ?
    C4A C13A . 1.455(2) ?
    C4B C5B . 1.374(2) ?
    C4B N3B . 1.388(2) ?
    C4B C13B . 1.458(2) ?
    C5A C6A . 1.473(2) ?
    C5A S1A . 1.7391(16) ?
    C5B C6B . 1.477(2) ?
    C5B S1B . 1.7342(16) ?
    C6A C11A . 1.397(2) ?
    C6A C7A . 1.399(2) ?
    C6B C11B . 1.394(2) ?
    C6B C7B . 1.398(2) ?
    C7A C8A . 1.387(2) ?
    C7A H7A . 0.9500 ?
    C7B C8B . 1.388(2) ?
    C7B H7B . 0.9500 ?
    C8A C9A . 1.375(3) ?
    C8A H8A . 0.9500 ?
    C8B C9B . 1.377(2) ?
    C8B H8B . 0.9500 ?
    C9A F9A . 1.3580(18) ?
    C9A C10A . 1.379(2) ?
    C9B F9B . 1.3626(17) ?
    C9B C10B . 1.375(2) ?
    C10A C11A . 1.391(2) ?
    C10A H10A . 0.9500 ?
    C10B C11B . 1.392(2) ?
    C10B H10B . 0.9500 ?
    C11A H11A . 0.9500 ?
    C11B H11B . 0.9500 ?
    C13A O14A . 1.224(2) ?
    C13A H13A . 0.9500 ?
    C13B O14B . 1.222(2) ?
    C13B H13B . 0.9500 ?
    N12A H12A . 0.87(2) ?
    N12A H12B . 0.86(2) ?
    N12B H12C . 0.82(2) ?
    N12B H12D . 0.87(3) ?
loop_
    _geom_angle_atom_site_label_1
    _geom_angle_atom_site_label_2
    _geom_angle_atom_site_label_3
    _geom_angle_site_symmetry_1
    _geom_angle_site_symmetry_3
    _geom_angle
    _geom_angle_publ_flag
    N3A C2A N12A . . 124.52(14) ?
    N3A C2A S1A . . 114.34(12) ?
    N12A C2A S1A . . 121.12(12) ?
    N3B C2B N12B . . 124.89(14) ?
    N3B C2B S1B . . 114.47(11) ?
    N12B C2B S1B . . 120.64(12) ?
    C5A C4A N3A . . 117.22(14) ?
    C5A C4A C13A . . 123.57(14) ?
    N3A C4A C13A . . 119.09(13) ?
    C5B C4B N3B . . 116.79(14) ?
    C5B C4B C13B . . 123.91(14) ?
    N3B C4B C13B . . 119.19(13) ?
    C4A C5A C6A . . 129.84(15) ?
    C4A C5A S1A . . 108.53(12) ?
    C6A C5A S1A . . 121.61(12) ?
    C4B C5B C6B . . 131.24(14) ?
    C4B C5B S1B . . 108.86(11) ?
    C6B C5B S1B . . 119.89(11) ?
    C11A C6A C7A . . 119.25(15) ?
    C11A C6A C5A . . 120.25(14) ?
    C7A C6A C5A . . 120.50(15) ?
    C11B C6B C7B . . 119.10(14) ?
    C11B C6B C5B . . 121.07(14) ?
    C7B C6B C5B . . 119.79(14) ?
    C8A C7A C6A . . 120.52(16) ?
    C8A C7A H7A . . 119.7 ?
    C6A C7A H7A . . 119.7 ?
    C8B C7B C6B . . 121.03(15) ?
    C8B C7B H7B . . 119.5 ?
    C6B C7B H7B . . 119.5 ?
    C9A C8A C7A . . 118.37(15) ?
    C9A C8A H8A . . 120.8 ?
    C7A C8A H8A . . 120.8 ?
    C9B C8B C7B . . 117.85(15) ?
    C9B C8B H8B . . 121.1 ?
    C7B C8B H8B . . 121.1 ?
    F9A C9A C8A . . 118.78(15) ?
    F9A C9A C10A . . 118.06(16) ?
    C8A C9A C10A . . 123.16(15) ?
    F9B C9B C10B . . 118.52(14) ?
    F9B C9B C8B . . 118.27(14) ?
    C10B C9B C8B . . 123.21(14) ?
    C9A C10A C11A . . 118.06(16) ?
    C9A C10A H10A . . 121.0 ?
    C11A C10A H10A . . 121.0 ?
    C9B C10B C11B . . 118.36(15) ?
    C9B C10B H10B . . 120.8 ?
    C11B C10B H10B . . 120.8 ?
    C10A C11A C6A . . 120.60(15) ?
    C10A C11A H11A . . 119.7 ?
    C6A C11A H11A . . 119.7 ?
    C10B C11B C6B . . 120.44(15) ?
    C10B C11B H11B . . 119.8 ?
    C6B C11B H11B . . 119.8 ?
    O14A C13A C4A . . 123.26(15) ?
    O14A C13A H13A . . 118.4 ?
    C4A C13A H13A . . 118.4 ?
    O14B C13B C4B . . 123.17(15) ?
    O14B C13B H13B . . 118.4 ?
    C4B C13B H13B . . 118.4 ?
    C2A N3A C4A . . 110.35(13) ?
    C2B N3B C4B . . 110.30(13) ?
    C2A N12A H12A . . 117.5(16) ?
    C2A N12A H12B . . 119.2(14) ?
    H12A N12A H12B . . 118(2) ?
    C2B N12B H12C . . 117.4(15) ?
    C2B N12B H12D . . 118.1(17) ?
    H12C N12B H12D . . 118(2) ?
    C5A S1A C2A . . 89.53(7) ?
    C5B S1B C2B . . 89.59(7) ?
loop_
    _geom_torsion_atom_site_label_1
    _geom_torsion_atom_site_label_2
    _geom_torsion_atom_site_label_3
    _geom_torsion_atom_site_label_4
    _geom_torsion_site_symmetry_1
    _geom_torsion_site_symmetry_2
    _geom_torsion_site_symmetry_3
    _geom_torsion_site_symmetry_4
    _geom_torsion
    _geom_torsion_publ_flag
    N3A C4A C5A C6A . . . . 176.64(15) ?
    C13A C4A C5A C6A . . . . -7.5(3) ?
    N3A C4A C5A S1A . . . . -1.54(18) ?
    C13A C4A C5A S1A . . . . 174.34(13) ?
    N3B C4B C5B C6B . . . . 179.83(15) ?
    C13B C4B C5B C6B . . . . 3.8(3) ?
    N3B C4B C5B S1B . . . . 0.85(18) ?
    C13B C4B C5B S1B . . . . -175.17(13) ?
    C4A C5A C6A C11A . . . . -60.0(2) ?
    S1A C5A C6A C11A . . . . 118.02(15) ?
    C4A C5A C6A C7A . . . . 119.5(2) ?
    S1A C5A C6A C7A . . . . -62.50(19) ?
    C4B C5B C6B C11B . . . . 58.8(2) ?
    S1B C5B C6B C11B . . . . -122.33(15) ?
    C4B C5B C6B C7B . . . . -123.49(19) ?
    S1B C5B C6B C7B . . . . 55.40(19) ?
    C11A C6A C7A C8A . . . . 2.1(2) ?
    C5A C6A C7A C8A . . . . -177.39(15) ?
    C11B C6B C7B C8B . . . . -0.9(2) ?
    C5B C6B C7B C8B . . . . -178.70(14) ?
    C6A C7A C8A C9A . . . . -2.2(2) ?
    C6B C7B C8B C9B . . . . 1.0(2) ?
    C7A C8A C9A F9A . . . . -179.31(15) ?
    C7A C8A C9A C10A . . . . 0.8(3) ?
    C7B C8B C9B F9B . . . . 180.00(14) ?
    C7B C8B C9B C10B . . . . -0.4(2) ?
    F9A C9A C10A C11A . . . . -179.26(14) ?
    C8A C9A C10A C11A . . . . 0.6(3) ?
    F9B C9B C10B C11B . . . . 179.38(14) ?
    C8B C9B C10B C11B . . . . -0.3(3) ?
    C9A C10A C11A C6A . . . . -0.7(2) ?
    C7A C6A C11A C10A . . . . -0.6(2) ?
    C5A C6A C11A C10A . . . . 178.85(15) ?
    C9B C10B C11B C6B . . . . 0.3(2) ?
    C7B C6B C11B C10B . . . . 0.3(2) ?
    C5B C6B C11B C10B . . . . 178.03(15) ?
    C5A C4A C13A O14A . . . . -175.19(17) ?
    N3A C4A C13A O14A . . . . 0.6(3) ?
    C5B C4B C13B O14B . . . . 178.76(16) ?
    N3B C4B C13B O14B . . . . 2.8(2) ?
    N12A C2A N3A C4A . . . . 179.29(15) ?
    S1A C2A N3A C4A . . . . 0.69(17) ?
    C5A C4A N3A C2A . . . . 0.6(2) ?
    C13A C4A N3A C2A . . . . -175.49(14) ?
    N12B C2B N3B C4B . . . . -179.90(15) ?
    S1B C2B N3B C4B . . . . 0.31(17) ?
    C5B C4B N3B C2B . . . . -0.8(2) ?
    C13B C4B N3B C2B . . . . 175.45(14) ?
    C4A C5A S1A C2A . . . . 1.52(12) ?
    C6A C5A S1A C2A . . . . -176.85(14) ?
    N3A C2A S1A C5A . . . . -1.32(13) ?
    N12A C2A S1A C5A . . . . -179.98(14) ?
    C4B C5B S1B C2B . . . . -0.53(12) ?
    C6B C5B S1B C2B . . . . -179.65(13) ?
    N3B C2B S1B C5B . . . . 0.13(13) ?
    N12B C2B S1B C5B . . . . -179.67(14) ?
loop_
    _geom_hbond_atom_site_label_D
    _geom_hbond_atom_site_label_H
    _geom_hbond_atom_site_label_A
    _geom_hbond_site_symmetry_A
    _geom_hbond_distance_DH
    _geom_hbond_distance_HA
    _geom_hbond_distance_DA
    _geom_hbond_angle_DHA
    _geom_hbond_publ_flag
    N12A H12A N3B . 0.87(2) 2.16(3) 3.0121(19) 167(2) yes
    N12A H12B O14A 1_655 0.86(2) 2.13(2) 2.9596(19) 160(2) yes
    N12B H12C O14B 1_455 0.82(2) 2.16(2) 2.9433(19) 161(2) yes
    N12B H12D N3A . 0.87(3) 2.13(3) 2.9778(19) 164(2) yes
    C8A H8A S1B 1_554 0.95 2.91 3.6376(16) 134.0 yes
    C8B H8B N3A 2_666 0.95 2.68 3.521(2) 149 yes
    C13B H13B F9A 1_656 0.95 2.60 3.4911(19) 157 yes
    C7B H7B Cg3 2_666 0.95 2.75 3.4117(17) 127 yes
_shelx_space_group_comment
;
The symmetry employed for this shelxl refinement is uniquely defined
by the following loop, which should always be used as a source of
symmetry information in preference to the above space-group names.
They are only intended as comments.
;
_shelx_estimated_absorpt_T_min     0.503
_shelx_estimated_absorpt_T_max     0.666
_shelx_hkl_file
;
   0   0  -1    4.75    0.53
   0   0  -2  170.48    7.65
   0   0  -3   54.96    3.60
   0   0  -3   55.00    4.15
   0   0  -3   51.13    4.04
   0   0  -4   31.09    3.51
   0   0  -4   34.28    3.65
   0   0  -5    0.66    0.42
   0   0  -5    1.32    0.90
   0   0  -5    1.31    0.89
   0   0  -6  703.40   31.89
   0   0  -6  661.22   29.52
   0   0  -6  682.67   31.78
   0   0  -7   18.83    2.81
   0   0  -7   15.52    1.92
   0   0  -7   20.41    3.85
   0   0  -7   15.20    1.90
   0   0  -7   15.75    3.40
   0   0  -8 2005.39   80.97
   0   0  -8 2028.09   85.48
   0   0  -8 2048.58   85.56
   0   0  -8 2025.29   78.49
   0   0  -8 2018.87   78.51
   0   0  -9   -0.72    0.80
   0   0  -9    1.43    1.38
   0   0  -9    1.55    0.82
   0   0  -9    2.66    1.08
   0   0 -10  495.86   23.11
   0   0 -10  506.09   30.21
   0   0 -10  483.58   23.00
   0   0 -10  526.73   22.81
   0   0 -10  538.89   23.14
   0   0 -10  536.49   22.99
   0   0 -10  473.86   29.56
   0   0 -11   56.27    4.87
   0   0 -11   52.86    4.77
   0   0 -11   63.59    5.27
   0   0 -11   56.75    4.58
   0   0 -11   58.74    5.25
   0   0 -11   61.31    8.97
   0   0 -11   49.78    4.90
   0   0 -11   47.53    7.92
   0   0  11   64.89    4.90
   0   0 -11   66.31    4.77
   0   0 -11   64.48    4.74
   0   0 -12  438.07   19.84
   0   0 -12  399.14   19.35
   0   0 -12  440.43   20.31
   0   0 -12  413.98   20.04
   0   0 -12  421.73   19.52
   0   0 -12  448.55   20.68
   0   0 -12  411.69   20.59
   0   0 -12  415.41   20.66
   0   0 -12  368.71   26.89
   0   0 -12  415.88   28.41
   0   0 -12  393.55   27.89
   0   0 -12  456.52   19.61
   0   0  12  432.44   19.78
   0   0 -12  369.52   26.86
   0   0 -12  463.25   19.68
   0   0 -13    2.79    0.97
   0   0 -13    2.61    1.12
   0   0 -13    0.28    0.63
   0   0 -13    2.19    1.10
   0   0 -13    2.01    1.12
   0   0 -13    3.89    2.16
   0   0 -13    1.94    1.53
   0   0 -13    2.28    0.98
   0   0  13    1.78    0.98
   0   0 -13    2.27    0.95
   0   0 -13    1.36    0.76
   0   0 -13    1.20    0.80
   0   0 -13    6.39    2.90
   0   0 -13   -1.07    1.68
   0   0 -13    1.01    0.92
   0   0 -14    0.33    0.82
   0   0 -14    1.14    0.84
   0   0  14   -1.09    0.05
   0   0  14    1.48    0.91
   0   0 -14    1.34    0.84
   0   0 -14    3.70    1.41
   0   0 -14    2.16    1.00
   0   0 -14    2.06    1.62
   0   0 -14    2.06    1.62
   0   0 -14    1.64    1.04
   0   0 -15   75.34    5.04
   0   0 -15   80.63    6.19
   0   0 -15   84.21    5.51
   0   0  15   79.11    5.58
   0   0 -15   78.02    6.27
   0   0 -15   74.77    6.12
   0   0 -16  202.16   11.21
   0   0 -16  207.66    9.76
   0   0 -16  206.55   11.26
   0   0 -16  219.71   11.39
   0   0 -16  219.63   10.18
   0   0 -17   13.08    1.84
   0   0 -17    8.18    1.45
   0   0 -17    8.73    1.48
   0   0  17   10.01    1.44
   0   0 -17   10.18    1.65
   0   0 -18   43.02    3.00
   0   1 -18    7.74    1.02
   0   1 -18    9.31    1.26
   0   1 -18    7.86    1.11
   0   1 -17  143.96    7.56
   0   1 -17  118.16    6.14
   0   1 -17  128.80    6.44
   0   1 -17  122.11    7.06
   0  -1  17  119.15    6.39
   0   1 -17  134.83    6.07
   0   1 -16   20.29    2.12
   0   1 -16   19.40    2.14
   0   1 -16   17.27    2.57
   0   1 -16   20.17    2.54
   0   1 -16   16.90    2.34
   0  -1  16   17.30    2.22
   0   1 -15    1.66    0.97
   0   1 -15    1.15    0.64
   0   1 -15    1.45    0.77
   0   1 -15    1.66    0.93
   0   1 -15    1.16    0.86
   0   1 -14    3.79    1.32
   0   1 -14    4.04    1.22
   0   1 -14    3.96    1.16
   0   1 -14    2.48    1.15
   0   1 -14    3.40    1.38
   0  -1  14    5.55    1.34
   0   1 -14    5.28    1.37
   0   1 -13   10.89    2.03
   0   1 -13   11.20    2.29
   0   1 -13   15.60    2.32
   0   1 -13   10.13    3.58
   0   1 -13    9.26    2.11
   0   1 -13   13.17    4.24
   0  -1  13    9.08    3.57
   0   1 -13   11.67    2.03
   0   1 -13    9.87    2.13
   0  -1  13    9.76    1.82
   0   1 -13   11.85    2.02
   0   1 -12  383.94   17.96
   0   1 -12  384.81   18.87
   0   1 -12  351.16   18.19
   0  -1  12  374.72   17.66
   0   1 -12  367.46   18.62
   0   1 -12  372.96   18.67
   0  -1  12  407.75   26.72
   0   1 -12  354.26   25.56
   0   1 -12  350.21   25.41
   0   1 -12  415.04   18.24
   0   1 -12  409.14   18.24
   0   1 -12  372.67   17.83
   0   1 -11  110.02    7.42
   0   1 -11  107.70    7.00
   0   1 -11  106.22    7.49
   0  -1  11  115.30    6.94
   0   1 -11  114.94   12.41
   0   1 -11  101.19   11.72
   0   1 -11  111.17    7.06
   0   1 -11  101.60   10.76
   0   1 -11  125.06    7.36
   0   1 -11  122.91    7.31
   0   1 -11   93.31   10.39
   0   1 -11  109.77    7.59
   0   1 -11   97.79    7.33
   0   1 -10    1.73    0.92
   0   1 -10    0.82    1.59
   0   1 -10    0.82    0.92
   0   1 -10    2.06    1.71
   0   1 -10    2.06    1.32
   0   1 -10    1.48    0.83
   0   1 -10    1.80    0.74
   0   1 -10    1.00    0.63
   0   1 -10    2.25    1.04
   0   1  -9  294.67   19.71
   0   1  -9  310.90   20.09
   0   1  -9  266.52   18.07
   0   1  -9  296.51   14.25
   0   1  -9  298.68   14.28
   0   1  -9  289.60   18.55
   0   1  -8  570.74   29.46
   0   1  -8  568.42   29.47
   0   1  -8  530.09   27.72
   0   1  -8  562.18   28.12
   0   1  -8  516.82   27.58
   0   1  -8  543.70   23.29
   0   1  -8  552.56   23.36
   0   1  -7   61.15    6.34
   0   1  -7   51.00    5.64
   0   1  -7   56.16    5.96
   0   1  -7   51.89    3.71
   0   1  -7   48.98    3.66
   0   1  -6  252.61   14.50
   0   1  -6  288.51   15.76
   0   1  -6  272.85   14.81
   0   1  -5   22.40    1.65
   0   1  -5   28.53    3.64
   0   1  -5   19.45    2.73
   0   1  -5   25.16    3.05
   0   1  -4  130.14    6.47
   0   1  -4  132.87    7.53
   0   1  -4  128.37    7.43
   0   1  -4  139.05    8.59
   0   1  -3 2297.02   90.61
   0   1  -3 2412.44   90.76
   0   1  -3 2368.12   89.44
   0   1  -3 2293.94   89.38
   0   1  -3 2312.55   89.39
   0   1  -3 2469.86   91.49
   0   1  -2  359.16   15.69
   0   1  -2  367.02   15.73
   0   1  -2  379.09   15.60
   0   1  -2  359.58   14.51
   0   1  -2  369.99   16.47
   0   1  -2  360.54   14.51
   0   1  -1    2.51    0.60
   0   1  -1    3.57    0.70
   0  -1   1    3.43    0.46
   0   1  -1    4.36    0.91
   0   1   0   16.72    1.42
   0   1   0   14.05    1.65
   0  -1   0   17.09    1.32
   0   1   0   15.92    1.40
   0  -1   0   15.74    1.28
   0   1   1   94.28    4.31
   0  -1  -1  103.17    5.41
   0   1   1   93.45    5.34
   0  -1  -1   98.77    5.36
   0   1   1  100.59    4.37
   0  -1  -2 1003.11   39.85
   0   1   2  976.74   38.72
   0  -1  -2  988.83   39.77
   0  -1  -3 2459.89   96.83
   0   1   3 2517.92   94.64
   0  -1  -3 2453.39   96.80
   0   1   4   16.91    1.59
   0  -1  -4   13.98    1.28
   0   1   5  282.56   11.32
   0  -1  -5  269.76   11.84
   0  -1  -6  417.62   22.53
   0  -1  -6  457.07   22.98
   0  -1  -6  396.71   16.98
   0  -1  -7  243.63   11.40
   0  -1  -7  242.00   16.45
   0  -1  -7  227.85   11.28
   0  -1  -7  237.83   16.26
   0  -1  -8   51.18    4.16
   0  -1  -8   54.99    4.28
   0  -1  -8   51.36    7.19
   0  -1  -8   49.73    7.07
   0  -1  -9  142.83    8.47
   0  -1  -9  136.29   13.32
   0  -1  -9  142.98    8.48
   0  -1  -9  141.62   13.53
   0   1  10   61.43    4.76
   0  -1 -10   65.18    9.26
   0  -1 -10   64.60    4.96
   0  -1 -10   64.23    5.09
   0  -1 -10   60.99    5.19
   0  -1 -10   61.62    5.24
   0  -1 -10   40.73    7.42
   0   1  11   11.85    2.09
   0  -1 -11    6.29    3.32
   0  -1 -11   11.55    4.06
   0  -1 -11   11.50    2.09
   0  -1 -11    9.51    1.93
   0  -1 -11   11.16    2.03
   0   1  12    0.52    0.71
   0  -1 -12    0.69    0.57
   0  -1 -12   -1.11    1.75
   0  -1 -12    1.11    1.24
   0  -1 -12    2.16    1.04
   0  -1 -12    0.88    0.80
   0  -1 -12    0.28    0.69
   0  -1 -13  132.46   14.94
   0  -1 -13  126.81   14.78
   0   1  13  154.53    9.25
   0  -1 -13  157.67   16.05
   0  -1 -13  131.26    8.99
   0  -1 -13  137.59   15.17
   0  -1 -13  145.01    9.08
   0  -1 -13  159.08    8.87
   0  -1 -13  165.81    9.79
   0   1  14   90.74    6.47
   0  -1 -14   84.60    6.43
   0  -1 -14   89.76    6.28
   0  -1 -14   88.62    5.92
   0  -1 -14   73.91    5.90
   0  -1 -14   92.03    6.75
   0  -1 -15   39.03    3.63
   0   1  15   43.09    3.95
   0  -1 -15   31.27    3.66
   0  -1 -15   45.59    3.69
   0  -1 -16   76.28    5.44
   0  -1 -16   69.66    5.41
   0   1  17   29.60    2.64
   0  -1 -17   25.52    2.65
   0  -1 -17   29.97    2.83
   0  -1 -17   25.35    2.58
   0   1  18    0.71    0.29
   0  -1 -18    0.18    0.28
   0   2 -18   34.11    2.34
   0   2 -18   32.51    2.38
   0   2 -17   34.73    3.14
   0   2 -17   30.07    2.21
   0   2 -17   32.73    2.88
   0   2 -17   33.85    2.41
   0   2 -16  175.75    9.79
   0   2 -16  162.26    8.52
   0   2 -16  163.46    9.31
   0   2 -16  179.05    8.74
   0   2 -15    5.90    1.39
   0   2 -15    3.50    1.35
   0   2 -15    2.07    0.87
   0   2 -15    4.87    1.39
   0   2 -15    3.41    1.03
   0  -2  15    3.83    1.08
   0   2 -14   19.64    2.67
   0   2 -14   20.20    2.67
   0   2 -14   15.13    2.67
   0   2 -14   15.90    2.49
   0   2 -14   19.65    2.70
   0   2 -14   14.76    2.43
   0  -2  14   14.73    2.25
   0   2 -14   25.96    2.89
   0   2 -13   32.91    3.99
   0   2 -13   31.39    3.53
   0   2 -13   32.04    6.49
   0   2 -13   34.75    3.83
   0   2 -13   22.62    5.58
   0   2 -13   32.34    3.10
   0   2 -13   43.63    4.11
   0   2 -13   28.29    3.50
   0   2 -13   30.56    3.53
   0   2 -13   30.69    3.37
   0   2 -12    0.96    0.95
   0   2 -12    2.56    1.10
   0   2 -12    2.82    2.09
   0   2 -12    0.94    1.48
   0   2 -12    0.99    0.59
   0   2 -12    1.79    0.94
   0   2 -12    2.81    1.14
   0   2 -12    0.28    0.63
   0   2 -12    2.86    1.03
   0   2 -12    2.04    0.94
   0   2 -12    2.74    0.92
   0   2 -11  407.02   19.96
   0   2 -11  399.20   19.93
   0   2 -11  426.98   19.17
   0   2 -11  434.88   20.68
   0   2 -11  423.14   19.79
   0  -2  11  443.43   26.86
   0   2 -11  427.76   27.33
   0   2 -11  403.20   26.90
   0   2 -11  462.84   20.23
   0   2 -11  491.98   20.41
   0   2 -10  257.47   13.85
   0   2 -10  260.19   13.90
   0   2 -10  286.28   13.40
   0   2 -10  314.84   14.28
   0   2 -10  320.01   14.31
   0   2 -10  280.87   14.55
   0   2 -10  284.75   13.96
   0  -2  10  304.29   19.86
   0   2 -10  273.62   19.98
   0   2 -10  263.87   19.59
   0  -2   9   75.48    8.26
   0   2  -9   80.29    5.49
   0   2  -9   72.37    7.03
   0   2  -9   81.04    5.52
   0   2  -9   85.48    9.33
   0   2  -9   81.20    9.12
   0   2  -9   75.37    7.13
   0   2  -8  191.57   12.29
   0   2  -8  204.78   10.26
   0   2  -8  204.44   10.26
   0   2  -8  211.78   14.96
   0   2  -8  226.37   15.34
   0   2  -8  201.80   15.43
   0   2  -8  218.41   12.75
   0   2  -7  169.71   10.70
   0   2  -7  203.46   14.26
   0   2  -7  175.07   10.76
   0   2  -7  208.71   13.60
   0   2  -7  201.02   13.37
   0   2  -6  721.82   31.00
   0   2  -6  750.08   35.51
   0   2  -6  710.33   31.00
   0   2  -6  728.68   30.77
   0   2  -6  765.05   34.23
   0   2  -6  791.64   34.47
   0   2  -5  532.90   26.09
   0   2  -5  497.57   22.86
   0   2  -5  528.28   24.64
   0   2  -5  505.39   24.36
   0   2  -4  706.47   31.69
   0   2  -4  787.39   34.28
   0  -2   4  776.27   31.22
   0   2  -4  739.13   32.45
   0   2  -4  734.48   32.43
   0   2  -3 1255.77   52.28
   0   2  -3 1298.93   53.85
   0   2  -3 1257.98   52.08
   0   2  -3 1263.48   52.07
   0  -2   3 1349.37   50.52
   0   2  -2 3047.92  118.71
   0   2  -2 3056.51  118.75
   0  -2   2 3166.66  116.73
   0   2  -2 2994.35  119.40
   0  -2   1 5285.69  191.79
   0  -2   1 5117.71  191.58
   0   2  -1 4894.12  193.45
   0   2  -1 5007.47  193.55
   0  -2   1 5084.84  191.57
   0   2   0 8244.52  310.74
   0   2   0 8216.80  310.73
   0  -2   0 8295.11  310.38
   0   2   0 8217.37  311.73
   0  -2   0 8368.61  310.40
   0   2   1 4785.75  183.90
   0   2   1 4900.25  183.94
   0  -2  -1 5008.50  185.56
   0  -2  -1 4974.37  185.57
   0   2   2 3722.83  137.98
   0   2   2 3431.30  134.85
   0   2   2 3590.64  134.88
   0  -2  -2 3902.51  138.42
   0  -2  -2 3757.73  138.29
   0   2   3 1551.14   65.39
   0   2   3 2516.43   69.94
   0   2   3 1497.15   65.31
   0  -2  -3 2385.82   71.63
   0  -2  -3 2553.36   72.23
   0  -2  -4 1241.89   52.46
   0   2   4 1194.44   49.62
   0  -2  -4 1274.45   52.58
   0  -2  -5  148.72   11.36
   0   2   5  150.01    8.67
   0  -2  -5  153.51   11.55
   0  -2  -6  550.89   29.78
   0   2   6  560.03   24.06
   0  -2  -6  587.05   23.70
   0  -2  -6  569.06   23.63
   0  -2  -6  538.99   29.53
   0  -2  -7  217.06   10.91
   0  -2  -7  227.44   11.03
   0  -2  -8   59.37    4.75
   0  -2  -8   67.15    4.94
   0  -2  -9  466.67   29.44
   0  -2  -9  445.26   20.89
   0  -2  -9  468.82   21.05
   0  -2  -9  462.84   29.29
   0  -2 -10  103.13    7.00
   0   2  10  102.20    6.84
   0   2  10  104.76    6.92
   0  -2 -10  104.85   12.60
   0  -2 -10  101.83    7.03
   0  -2 -10   92.51   11.97
   0  -2 -10  103.90    7.38
   0  -2 -10   97.64    7.16
   0  -2 -10   95.08    6.67
   0  -2 -10  112.08    6.95
   0  -2 -11 1003.22   41.36
   0  -2 -11 1015.29   41.73
   0  -2 -11  961.14   53.44
   0  -2 -11 1028.60   41.88
   0  -2 -11  925.37   52.82
   0  -2 -11 1003.55   42.20
   0  -2 -11  984.93   42.14
   0  -2 -11  953.41   41.25
   0   2  11 1003.79   41.50
   0  -2 -12   15.52    2.59
   0  -2 -12   12.24    2.14
   0  -2 -12   13.55    2.57
   0  -2 -12   12.65    2.37
   0  -2 -12    9.71    2.01
   0  -2 -12   20.88    5.97
   0  -2 -12   11.07    4.35
   0  -2 -12   11.13    2.30
   0   2  12   13.90    2.36
   0  -2 -13   74.13   11.21
   0  -2 -13   72.59    6.32
   0  -2 -13   49.85    9.45
   0  -2 -13   68.23    6.18
   0  -2 -13   72.40    5.80
   0  -2 -13   75.37    6.01
   0  -2 -13   67.75    5.54
   0  -2 -13   73.13    5.30
   0   2  13   73.68    5.84
   0  -2 -14    1.93    1.08
   0  -2 -14    2.15    0.84
   0  -2 -14    2.12    1.06
   0  -2 -14    2.36    1.05
   0  -2 -14    2.24    1.17
   0   2  14    1.60    0.89
   0  -2 -14    2.91    1.25
   0  -2 -15   21.37    2.99
   0  -2 -15   25.03    3.02
   0  -2 -15   22.29    2.32
   0  -2 -15   23.52    3.12
   0   2  15   21.55    2.75
   0  -2 -15   24.09    2.76
   0  -2 -16    6.13    1.39
   0  -2 -16    4.64    1.27
   0  -2 -16    5.99    1.43
   0   2  16    5.27    1.21
   0  -2 -17   28.74    2.65
   0  -2 -17   33.80    2.77
   0  -2 -17   27.25    2.60
   0  -2 -18    3.82    0.62
   0   3 -18    5.29    0.82
   0   3 -18    5.70    0.74
   0   3 -18    4.32    0.63
   0   3 -17   90.37    4.77
   0   3 -17   90.67    5.34
   0   3 -17  107.73    5.95
   0   3 -17  102.45    5.47
   0   3 -16  125.66    6.54
   0   3 -16  121.03    6.77
   0   3 -16  124.48    7.44
   0   3 -16  144.82    8.18
   0   3 -16  142.14    7.19
   0   3 -16  129.04    7.41
   0   3 -15   15.44    2.06
   0   3 -15   20.98    2.08
   0   3 -15   20.19    2.38
   0   3 -15   20.72    2.74
   0   3 -15   17.47    2.26
   0   3 -15   19.60    2.88
   0   3 -14   10.29    2.23
   0   3 -14    6.57    1.45
   0   3 -14    8.22    1.48
   0   3 -14    8.65    1.90
   0   3 -14    9.05    1.86
   0   3 -14   10.82    2.00
   0   3 -14    8.35    1.66
   0   3 -13   78.20    6.65
   0   3 -13   77.48    5.96
   0   3 -13   83.14    6.51
   0   3 -13   70.86    5.61
   0   3 -13   74.23    5.37
   0   3 -13   82.76    5.98
   0   3 -13   92.67    6.52
   0   3 -13   90.34    6.44
   0   3 -12    4.27    1.34
   0   3 -12    5.87    1.58
   0   3 -12    6.76    1.81
   0   3 -12    4.00    1.38
   0   3 -12    6.46    1.45
   0   3 -12    4.11    1.22
   0   3 -12    2.60    1.94
   0   3 -12    4.34    2.37
   0   3 -12    4.13    1.22
   0   3 -12    6.28    1.57
   0   3 -12    2.68    1.13
   0   3 -12    6.73    1.55
   0   3 -11  245.66   13.46
   0   3 -11  280.98   13.57
   0   3 -11  324.44   14.69
   0   3 -11  306.64   14.46
   0   3 -11  277.39   13.92
   0   3 -11  247.10   13.44
   0   3 -11  262.25   19.91
   0   3 -11  258.92   19.80
   0   3 -11  298.48   15.25
   0   3 -11  273.25   14.10
   0   3 -10   26.17    2.81
   0   3 -10   24.64    2.94
   0   3 -10   25.36    3.30
   0   3 -10   21.54    2.71
   0   3 -10   23.62    5.03
   0   3 -10   24.33    2.77
   0   3 -10   20.47    4.72
   0   3 -10   23.41    2.72
   0   3  -9  290.61   13.79
   0   3  -9  299.81   19.92
   0   3  -9  315.32   20.23
   0   3  -9  284.31   13.69
   0   3  -9  304.45   13.87
   0   3  -9  310.01   15.07
   0   3  -9  290.42   14.26
   0   3  -9  276.62   13.87
   0   3  -8  254.42   17.03
   0   3  -8  238.84   11.32
   0   3  -8  244.52   16.70
   0   3  -8  229.72   11.22
   0   3  -8  257.66   18.89
   0  -3   7   17.26    2.97
   0   3  -7   16.06    2.74
   0   3  -7   22.14    4.00
   0   3  -7   20.52    3.86
   0   3  -7   17.88    4.28
   0  -3   6  340.45   17.25
   0   3  -6  329.91   18.24
   0   3  -6  365.41   19.67
   0   3  -6  346.49   19.33
   0   3  -6  370.52   22.15
   0  -3   5   82.26    5.58
   0   3  -5   69.11    6.75
   0   3  -5   77.34    6.98
   0   3  -5   75.85    6.94
   0   3  -5   82.53    8.41
   0  -3   4  135.23    7.30
   0   3  -4  154.47   10.57
   0   3  -4  137.62    9.64
   0   3  -4  153.09    9.97
   0   3  -4  164.61   11.85
   0   3  -3 1186.27   53.50
   0   3  -3 1286.51   52.38
   0   3  -3 1253.25   52.26
   0  -3   3 1287.43   49.75
   0  -3   2    3.51    0.71
   0   3  -2    4.30    1.57
   0   3  -2    4.34    1.37
   0   3  -2    4.67    1.42
   0   3  -2    4.87    1.63
   0  -3   1  148.51    7.41
   0   3  -1  151.60   10.14
   0  -3   1  148.28    7.44
   0  -3   0 9999.00  372.96
   0  -3   0 9976.74  372.98
   0   3   0 9665.87  375.96
   0  -3  -1   26.30    3.26
   0  -3  -1   28.36    3.40
   0   3   1   34.45    4.26
   0  -3  -2  458.62   21.89
   0  -3  -2  446.65   21.84
   0   3   2  421.97   21.88
   0  -3  -3  856.49   38.17
   0  -3  -3  870.52   38.30
   0   3   3  807.63   37.21
   0  -3  -4    6.11    2.20
   0  -3  -4    5.12    1.98
   0   3   4    3.38    1.39
   0  -3  -5   16.91    3.76
   0  -3  -5   25.50    4.59
   0   3   5   21.28    3.30
   0  -3  -6   71.13    8.91
   0  -3  -6   88.41    5.39
   0  -3  -6   85.11    9.50
   0  -3  -6   84.47    5.32
   0   3   6   83.62    6.88
   0  -3  -7   13.97    2.00
   0  -3  -7   13.27    1.96
   0  -3  -7    8.29    3.23
   0  -3  -7   15.83    4.37
   0  -3  -8  290.24   22.16
   0  -3  -8  293.70   14.54
   0  -3  -8  273.21   21.55
   0  -3  -8  308.58   14.66
   0  -3  -9  280.78   13.88
   0   3   9  266.58   13.64
   0  -3  -9  284.86   13.40
   0  -3  -9  257.14   13.43
   0  -3  -9  278.40   13.97
   0  -3  -9  265.39   13.80
   0  -3  -9  258.74   12.82
   0  -3 -10   34.05    3.41
   0  -3 -10   47.13    4.46
   0   3  10   42.50    4.20
   0  -3 -10   41.37    3.90
   0  -3 -10   39.86    3.99
   0  -3 -10   43.88    4.42
   0  -3 -10   43.13    4.43
   0  -3 -10   42.80    4.24
   0  -3 -11   10.25    2.07
   0  -3 -11   12.33    2.30
   0  -3 -11    9.94    2.15
   0  -3 -11   11.85    2.13
   0  -3 -11   11.50    2.28
   0  -3 -11    8.93    4.03
   0  -3 -11    5.11    3.20
   0  -3 -12   17.68    2.77
   0  -3 -12   19.56    2.73
   0  -3 -12   16.83    2.68
   0   3  12   19.72    2.84
   0  -3 -12   15.26    2.71
   0  -3 -12   11.83    2.25
   0  -3 -12   20.16    3.07
   0  -3 -12   15.62    5.26
   0  -3 -12   20.84    6.01
   0  -3 -13    1.61    1.07
   0  -3 -13    1.29    1.08
   0   3  13    1.12    0.93
   0  -3 -13    0.80    0.73
   0  -3 -13    0.28    0.70
   0  -3 -13    1.71    0.90
   0   3  14   92.23    6.44
   0  -3 -14   93.85    6.33
   0  -3 -14   82.50    6.52
   0  -3 -14   91.33    6.76
   0  -3 -14   79.21    5.27
   0  -3 -14   90.15    6.41
   0  -3 -15  159.15    8.94
   0  -3 -15  155.15    8.62
   0   3  15  171.87    9.12
   0  -3 -15  145.50    9.02
   0  -3 -15  164.58    8.85
   0  -3 -15  156.77    9.18
   0  -3 -16   21.22    2.40
   0   3  16   18.51    2.18
   0  -3 -16   26.90    2.56
   0  -3 -16   18.78    2.28
   0   3  17    3.26    0.72
   0  -3 -17    3.15    0.73
   0   4 -17   20.27    1.76
   0   4 -17   19.13    1.46
   0   4 -17   26.31    2.24
   0   4 -17   25.48    2.02
   0   4 -16   20.58    2.19
   0   4 -16   19.85    1.94
   0   4 -16   18.13    2.31
   0   4 -16   17.41    2.09
   0   4 -15    0.21    0.47
   0   4 -15    0.37    0.46
   0   4 -15    0.34    0.43
   0   4 -15    0.63    0.70
   0   4 -15    0.39    0.48
   0   4 -15   -0.26    0.64
   0   4 -14   44.24    4.27
   0   4 -14   52.78    4.34
   0   4 -14   48.80    4.43
   0   4 -14   46.10    3.79
   0   4 -14   49.26    3.86
   0   4 -14   49.90    4.16
   0   4 -14   55.25    5.06
   0   4 -13   14.61    2.45
   0   4 -13   13.02    2.03
   0   4 -13   13.38    2.18
   0   4 -13    9.77    1.87
   0   4 -13   11.84    1.92
   0   4 -13   13.66    2.56
   0   4 -12    7.81    1.95
   0   4 -12    9.30    1.58
   0   4 -12    9.42    1.77
   0   4 -12    8.02    1.74
   0   4 -12    6.00    1.40
   0   4 -12    6.37    1.45
   0   4 -12    5.10    1.55
   0   4 -12    5.84    1.37
   0   4 -12    5.26    1.44
   0   4 -11   88.70    6.20
   0   4 -11   90.79    6.26
   0   4 -11   76.20    6.63
   0   4 -11   82.94    5.45
   0   4 -11   74.53    5.76
   0   4 -11   74.24    5.60
   0   4 -11   72.57    5.76
   0   4 -11   67.31    5.54
   0   4 -11   71.72    6.01
   0   4 -11   74.61    5.58
   0   4 -10    1.97    0.99
   0   4 -10    2.90    1.17
   0   4 -10    2.90    1.14
   0   4 -10    1.58    0.73
   0   4 -10    2.09    0.90
   0   4 -10    1.47    0.91
   0   4 -10    1.83    0.92
   0   4 -10    2.06    0.96
   0   4 -10    2.30    1.48
   0   4 -10    2.30    1.48
   0   4 -10    4.44    1.24
   0   4  -9   79.38    5.82
   0   4  -9   82.80    5.63
   0   4  -9   73.80    5.42
   0   4  -9   84.73    6.41
   0   4  -9   71.49    5.03
   0   4  -9   66.81    5.14
   0   4  -9   73.04    5.42
   0   4  -9   67.25    5.10
   0   4  -9   59.25    5.21
   0   4  -9   70.40    8.61
   0   4  -9   72.75    8.71
   0   4  -8  526.81   21.87
   0   4  -8  530.37   21.87
   0   4  -8  525.85   23.04
   0   4  -8  496.37   27.60
   0   4  -8  500.21   27.64
   0   4  -8  472.70   21.94
   0   4  -8  489.21   21.53
   0   4  -8  442.03   21.90
   0   4  -8  470.39   21.68
   0   4  -8  507.11   21.46
   0   4  -7    7.02    2.37
   0   4  -7   11.15    2.94
   0   4  -7    8.39    2.42
   0   4  -6    5.27    1.96
   0   4  -6    5.25    2.04
   0   4  -6    8.99    2.66
   0   4  -6   11.57    3.57
   0   4  -5    8.12    2.27
   0   4  -5    6.18    2.06
   0   4  -5    5.72    2.13
   0   4  -5    5.97    2.63
   0   4  -4  853.60   40.17
   0   4  -4  936.20   40.76
   0   4  -4  903.34   42.21
   0   4  -3  502.76   23.52
   0   4  -3  434.46   22.63
   0   4  -3  423.05   24.53
   0   4  -3  432.30   24.82
   0   4  -2 1090.48   49.48
   0  -4   1   22.30    2.39
   0  -4   1   22.41    2.42
   0   4   0  529.83   27.88
   0  -4   0  540.08   24.30
   0  -4   0  537.51   24.28
   0   4   1   20.16    3.86
   0  -4  -1   20.68    3.21
   0  -4  -1   20.80    3.23
   0   4   2  722.92   35.46
   0  -4  -2  757.41   34.43
   0  -4  -2  725.46   34.19
   0   4   3 1135.08   50.90
   0  -4  -3 1145.91   50.90
   0  -4  -3 1133.60   50.95
   0   4   4 1492.21   64.07
   0  -4  -4 1527.02   65.67
   0  -4  -4 1447.70   65.24
   0   4   5  523.94   26.06
   0  -4  -5  515.63   28.48
   0  -4  -5  473.61   20.33
   0  -4  -5  462.85   20.30
   0  -4  -5  520.38   28.61
   0   4   6   11.50    2.87
   0  -4  -6    9.32    3.30
   0  -4  -6   12.78    3.93
   0  -4  -6   12.67    1.84
   0  -4  -6   13.04    1.87
   0  -4  -7   51.59    8.28
   0  -4  -7   44.77    3.90
   0  -4  -7   46.96    3.99
   0   4   7   44.82    4.04
   0  -4  -7   50.41    8.32
   0  -4  -8   72.12   10.50
   0  -4  -8   68.51    5.20
   0  -4  -8   66.75    5.17
   0  -4  -8   62.50    9.73
   0   4   8   58.99    4.88
   0   4   8   65.90    5.17
   0  -4  -8   56.06    4.50
   0  -4  -8   63.85    5.17
   0  -4  -9  225.36   11.94
   0  -4  -9  247.62   21.71
   0  -4  -9  244.71   13.00
   0  -4  -9  241.12   12.82
   0  -4  -9  243.69   12.97
   0  -4  -9  284.67   23.05
   0  -4  -9  236.87   12.87
   0   4   9  254.08   13.11
   0   4   9  251.37   12.84
   0   4  10   24.52    3.10
   0  -4 -10   20.52    2.55
   0  -4 -10   23.50    3.12
   0  -4 -10   29.63    3.13
   0  -4 -10   21.47    2.92
   0  -4 -10   23.80    3.20
   0  -4 -10   37.37    8.03
   0  -4 -10   23.88    3.21
   0  -4 -10   21.97    6.16
   0  -4 -10   28.35    3.41
   0  -4 -11  181.39   10.44
   0  -4 -11  179.36   10.64
   0  -4 -11  170.70   10.45
   0  -4 -11  191.75   19.28
   0  -4 -11  162.25    9.94
   0  -4 -11  185.88   10.59
   0   4  11  163.98   10.05
   0   4  12  119.82    8.19
   0  -4 -12  139.83    8.65
   0  -4 -12  133.42    8.50
   0  -4 -12  125.82    8.17
   0  -4 -12  129.28    8.64
   0  -4 -12  128.76    8.57
   0  -4 -13   76.66    5.67
   0  -4 -13   69.49    5.70
   0  -4 -13   73.14    5.85
   0  -4 -13   72.58    5.64
   0  -4 -13   68.88    5.19
   0  -4 -14    1.18    0.70
   0  -4 -14    1.11    0.65
   0  -4 -14    2.25    0.99
   0  -4 -14    1.66    0.91
   0  -4 -15   40.90    3.32
   0  -4 -15   29.67    3.06
   0   4  15   33.26    3.16
   0  -4 -15   34.93    3.20
   0  -4 -15   46.51    3.54
   0  -4 -15   42.50    3.28
   0  -4 -16   47.68    3.29
   0   5 -17    6.77    0.77
   0   5 -16  162.01    7.18
   0   5 -16  168.85    7.73
   0   5 -15    4.17    1.00
   0   5 -15    5.04    1.02
   0   5 -15    5.62    0.99
   0   5 -15    5.39    1.18
   0   5 -15    5.27    1.28
   0   5 -14   35.19    3.02
   0   5 -14   30.68    3.06
   0   5 -14   31.65    2.49
   0   5 -14   33.96    3.28
   0   5 -14   32.42    3.33
   0   5 -14   40.56    4.02
   0   5 -13   24.31    2.85
   0   5 -13   18.61    2.62
   0   5 -13   21.45    3.15
   0   5 -13   18.45    2.08
   0   5 -13   22.51    2.81
   0   5 -13   21.63    2.52
   0   5 -13   22.41    2.67
   0   5 -12    7.54    1.68
   0   5 -12    9.89    1.83
   0   5 -12    9.52    2.20
   0   5 -12   10.79    1.77
   0   5 -12    7.95    1.83
   0   5 -12    9.64    2.02
   0   5 -12   10.52    2.00
   0   5 -12    8.63    1.82
   0   5 -12    8.65    1.76
   0   5 -12    9.51    1.83
   0   5 -11   25.79    3.27
   0   5 -11   35.59    4.25
   0   5 -11   34.04    3.31
   0   5 -11   25.56    3.28
   0   5 -11   37.81    3.52
   0   5 -11   32.04    3.57
   0   5 -11   38.15    3.77
   0   5 -11   28.85    3.49
   0   5 -11   30.20    3.50
   0   5 -11   28.59    3.33
   0   5 -11   27.53    3.16
   0   5 -10   82.27    6.64
   0   5 -10  104.63    7.83
   0   5 -10   83.01    6.67
   0   5 -10  108.87    6.61
   0   5 -10   88.53    6.25
   0   5 -10   98.88    6.65
   0   5 -10  104.08    6.77
   0   5 -10  107.13    7.24
   0   5 -10   85.04    6.50
   0   5 -10   94.50    6.64
   0   5 -10   91.97    6.43
   0   5  -9  109.06    6.81
   0   5  -9  104.51    6.68
   0   5  -9  102.91    7.75
   0   5  -9   98.27    6.64
   0   5  -9   99.49    6.79
   0   5  -9  101.33    6.61
   0   5  -9   93.16    6.77
   0   5  -9   87.91    6.97
   0   5  -9   85.84    6.81
   0   5  -9  107.12    6.68
   0   5  -8  190.36   11.39
   0   5  -8  177.06   11.20
   0   5  -8  208.72   15.64
   0   5  -8  192.73   15.14
   0   5  -8  219.60   10.92
   0   5  -8  215.76   10.85
   0   5  -8  227.58   12.38
   0   5  -8  222.90   10.97
   0   5  -8  210.94   10.90
   0   5  -8  208.01   11.20
   0   5  -8  200.72   11.24
   0   5  -8  208.39   11.01
   0   5  -8  195.97   10.92
   0   5  -7  155.65    9.67
   0   5  -7  173.73   10.24
   0   5  -7  180.27    9.28
   0   5  -7  165.54   13.27
   0   5  -7  180.53   13.68
   0   5  -7  165.76    8.86
   0   5  -7  173.39    8.95
   0   5  -7  155.21   13.49
   0   5  -7  152.63    9.12
   0   5  -7  150.08    9.02
   0   5  -7  169.67    9.18
   0   5  -7  167.08    9.25
   0   5  -7  164.04    9.43
   0   5  -6  297.86   14.41
   0   5  -6  308.45   14.31
   0   5  -6  298.26   14.22
   0   5  -6  275.59   19.81
   0   5  -6  296.55   19.03
   0   5  -6  304.82   19.08
   0   5  -6  310.51   14.15
   0   5  -6  314.72   15.35
   0   5  -6  267.02   14.58
   0   5  -5  413.54   22.85
   0   5  -5  392.63   22.51
   0   5  -5  384.19   24.70
   0   5  -4    3.80    2.07
   0   5  -3   27.02    5.44
   0   5  -2  222.52   17.25
   0   5  -2  248.37   11.66
   0   5  -1 1131.81   44.99
   0   5   0 2344.53   93.39
   0   5   0 2120.39   83.31
   0  -5  -1  899.98   38.88
   0   5   1  843.99   42.14
   0  -5  -1  851.57   38.53
   0   5   1  831.76   34.64
   0   5   2 1061.06   48.79
   0  -5  -2  991.09   46.01
   0  -5  -2  994.90   46.05
   0   5   3  236.90   16.89
   0  -5  -3  214.39   15.82
   0  -5  -3  215.96   15.87
   0   5   4  143.06   12.80
   0  -5  -4  133.92   12.83
   0  -5  -4  161.84   13.71
   0  -5  -5  126.52   12.96
   0  -5  -5  143.59   13.74
   0   5   5  132.14    7.41
   0   5   5  143.98   12.47
   0   5   6  223.84   11.59
   0   5   6  235.53   11.98
   0  -5  -6  236.88   19.58
   0  -5  -6  252.52   20.06
   0   5   6  240.45   11.49
   0   5   6  232.13   11.41
   0   5   6  241.67   16.83
   0  -5  -7  484.84   32.05
   0   5   7  482.93   21.80
   0   5   7  498.54   22.18
   0  -5  -7  501.72   32.46
   0  -5  -8   63.35   10.16
   0  -5  -8   53.42    4.60
   0  -5  -8   56.33    9.83
   0  -5  -8   48.52    4.45
   0  -5  -8   56.16    4.90
   0   5   8   51.00    4.53
   0   5   8   66.46    5.25
   0  -5  -8   59.08    4.66
   0   5   9   90.05    6.49
   0   5   9   94.10    6.77
   0  -5  -9   90.59    6.08
   0  -5  -9   87.81   12.47
   0  -5  -9   94.15    6.73
   0  -5  -9   87.16    6.39
   0  -5  -9   83.69    6.32
   0  -5  -9   82.89   12.50
   0  -5  -9   99.67    6.80
   0  -5 -10   11.18    1.83
   0  -5 -10   16.74    2.56
   0   5  10   13.97    2.36
   0   5  10   11.38    2.12
   0  -5 -10   10.06    1.99
   0  -5 -10   18.88    2.68
   0  -5 -10   13.05    4.84
   0  -5 -10   15.29    2.39
   0  -5 -10    6.54    3.59
   0  -5 -11  129.73    8.03
   0   5  11  124.82    7.92
   0  -5 -11  125.78    7.88
   0  -5 -11  127.41    8.08
   0  -5 -11  107.23    7.51
   0  -5 -11  107.77    7.51
   0  -5 -12   15.64    2.35
   0  -5 -12   15.01    2.28
   0   5  12   17.73    2.51
   0  -5 -12   15.33    2.42
   0  -5 -12   19.20    2.53
   0  -5 -13   18.56    2.34
   0  -5 -13   23.93    2.63
   0   5  13   24.24    2.76
   0  -5 -13   19.65    2.42
   0  -5 -13   19.95    2.61
   0  -5 -14    0.91    0.67
   0  -5 -14    0.15    0.29
   0   5  14    0.17    0.48
   0  -5 -14    0.87    0.58
   0  -5 -15   60.52    3.89
   0   5  15   65.95    4.07
   0  -5 -15   62.89    4.00
   0  -5 -16    9.35    0.96
   0   6 -15    3.69    0.68
   0   6 -15    4.99    0.84
   0   6 -14   29.79    2.53
   0   6 -14   26.78    2.64
   0   6 -14   31.72    2.59
   0   6 -14   27.08    2.53
   0   6 -13   27.12    2.74
   0   6 -13   26.12    2.31
   0   6 -13   25.43    2.90
   0   6 -13   30.51    2.91
   0   6 -13   29.90    2.83
   0   6 -12    6.66    1.49
   0   6 -12    5.07    1.37
   0   6 -12    6.48    1.47
   0   6 -12    3.65    0.97
   0   6 -12    5.13    1.33
   0   6 -12    4.14    1.20
   0   6 -12    6.21    1.38
   0   6 -12    7.16    1.60
   0   6 -12    5.55    1.34
   0   6 -12    5.61    1.45
   0   6 -11   62.96    5.02
   0   6 -11   67.56    5.06
   0   6 -11   62.00    5.29
   0   6 -11   65.60    4.94
   0   6 -11   61.11    4.50
   0   6 -11   63.29    5.04
   0   6 -11   52.87    4.92
   0   6 -11   63.69    4.87
   0   6 -10    4.57    1.30
   0   6 -10    4.48    1.35
   0   6 -10    4.25    1.38
   0   6 -10    2.43    1.17
   0   6 -10    5.79    1.63
   0   6 -10    3.28    1.33
   0   6 -10    5.23    1.41
   0   6 -10    5.33    1.45
   0   6 -10    4.27    1.54
   0   6 -10    4.65    1.20
   0   6 -10    3.20    1.29
   0   6  -9  459.10   21.76
   0   6  -9  460.44   22.16
   0   6  -9  544.83   22.03
   0   6  -9  453.67   22.59
   0   6  -9  442.85   22.51
   0   6  -9  479.83   21.91
   0   6  -9  484.14   21.80
   0   6  -9  515.57   21.50
   0   6  -9  503.73   21.38
   0   6  -9  451.65   21.11
   0   6  -8   32.37    3.48
   0   6  -8   30.73    3.59
   0   6  -8   33.60    3.95
   0   6  -8   33.56    3.52
   0   6  -8   24.03    3.42
   0   6  -8   32.54    3.78
   0   6  -8   33.57    3.56
   0   6  -8   29.73    3.33
   0   6  -8   34.68    3.35
   0   6  -8   33.44    3.35
   0   6  -8   34.60    3.36
   0   6  -7  182.34    9.85
   0   6  -7  188.70    9.61
   0   6  -7  189.07    9.60
   0   6  -7  193.93   10.28
   0   6  -7  182.18   15.95
   0   6  -7  188.99   10.62
   0   6  -7  170.14   10.78
   0   6  -7  207.82   10.57
   0   6  -7  166.77    9.64
   0   6  -7  173.34   10.84
   0   6  -7  195.86   10.49
   0   6  -7  191.19   10.86
   0   6  -7  166.26    9.83
   0   6  -6    1.83    0.82
   0   6  -6    0.89    0.70
   0   6  -6    1.11    0.70
   0   6  -6    0.43    0.54
   0   6  -6   -0.93    1.46
   0   6  -6    0.25    0.68
   0   6  -6    0.55    0.54
   0   6  -6    1.43    0.75
   0   6  -6    1.86    0.90
   0   6  -6    1.08    0.90
   0   6  -5   15.22    2.46
   0   6  -5   21.97    2.90
   0   6  -5   19.54    2.55
   0   6  -5   22.10    2.64
   0   6  -5   25.82    5.87
   0   6  -5   21.13    2.52
   0   6  -5   19.86    2.63
   0   6  -5   18.30    2.31
   0   6  -5   16.92    2.28
   0   6  -5   18.63    2.72
   0   6  -5   20.21    2.88
   0   6  -5   18.12    2.49
   0   6  -5   19.73    2.71
   0   6  -5   20.10    2.52
   0   6  -5   18.85    2.28
   0   6  -4  249.10   13.21
   0   6  -4  268.71   13.59
   0   6  -4  223.35   12.74
   0   6  -4  271.94   12.67
   0   6  -4  231.05   19.60
   0   6  -4  262.71   13.05
   0   6  -4  290.40   12.80
   0   6  -4  246.63   12.57
   0   6  -4  253.18   13.41
   0   6  -4  260.91   13.30
   0   6  -4  267.96   12.76
   0   6  -4  249.90   12.42
   0   6  -3  510.16   22.30
   0   6  -3  450.28   22.60
   0   6  -3  519.54   23.30
   0   6  -3  565.46   22.76
   0   6  -3  516.88   22.51
   0   6  -3  558.73   32.60
   0   6  -3  543.58   22.41
   0   6  -3  506.62   22.64
   0   6  -3  513.29   23.30
   0   6  -3  503.80   23.18
   0   6  -3  520.55   23.17
   0   6  -3  546.81   22.53
   0   6  -2  215.25   11.55
   0   6  -2  231.63   11.68
   0   6  -2  214.66   11.41
   0   6  -2  231.88   18.68
   0   6  -2  208.62   11.28
   0   6  -2  224.85   10.93
   0   6  -2  207.19   11.15
   0   6  -2  212.09   11.34
   0   6  -2  225.72   10.85
   0   6  -2  212.69   10.91
   0   6  -2  199.18   11.08
   0   6  -2  216.44   11.39
   0   6  -1    7.92    1.64
   0   6  -1    9.81    1.76
   0   6  -1    7.11    1.52
   0   6  -1    9.61    1.78
   0   6  -1    7.62    1.57
   0   6  -1    8.03    1.48
   0   6  -1   11.65    1.97
   0   6   0   28.37    3.20
   0   6   0   27.66    3.12
   0   6   0   27.62    3.07
   0   6   0   28.89    3.15
   0   6   0   25.18    2.73
   0   6   0   29.30    3.13
   0   6   0   30.45    3.17
   0   6   0   33.29    6.51
   0   6   1    8.25    1.70
   0   6   1    7.37    1.56
   0   6   1    9.14    3.38
   0   6   1    6.62    1.37
   0   6   1    7.10    1.55
   0   6   1    6.48    1.51
   0   6   2    3.62    2.25
   0   6   2    3.04    1.03
   0   6   2    2.83    1.05
   0   6   2    1.58    0.87
   0   6   2    1.17    0.74
   0   6   2    1.44    0.81
   0   6   3  640.59   27.87
   0   6   3  655.08   36.41
   0   6   3  713.12   28.07
   0   6   3  626.20   27.38
   0  -6  -3  616.49   33.90
   0  -6  -3  595.31   33.65
   0   6   3  624.20   27.50
   0   6   3  616.50   27.23
   0   6   4   84.36    5.93
   0   6   4   91.99    5.98
   0   6   4   98.89    6.33
   0  -6  -4  102.31   11.15
   0  -6  -4   84.82   10.27
   0   6   4   93.64   11.13
   0   6   4   91.43    6.24
   0   6   4   81.36    5.65
   0   6   5  190.52   10.33
   0  -6  -5  201.03   17.48
   0   6   5  206.77   10.72
   0   6   5  198.79   10.44
   0   6   5  196.01   10.54
   0   6   5  200.72   10.68
   0  -6  -5  203.55   17.65
   0   6   5  219.22   17.23
   0  -6  -6   88.34   11.67
   0   6   6   92.86    6.05
   0   6   6   98.48    6.21
   0  -6  -6   83.33   11.40
   0   6   6   87.57    6.20
   0   6   6   93.21    6.05
   0   6   6   84.70    9.96
   0  -6  -7    9.53    1.79
   0   6   7    5.95    1.51
   0   6   7    8.10    1.67
   0   6   7    6.44    1.44
   0  -6  -7    7.96    3.59
   0  -6  -7    7.98    3.60
   0  -6  -8    2.36    0.93
   0   6   8    1.55    0.96
   0  -6  -8    0.95    0.70
   0   6   8    1.62    0.85
   0   6   8    1.66    0.80
   0  -6  -8    1.19    1.88
   0  -6  -8    1.20    1.33
   0  -6  -9  501.85   35.34
   0  -6  -9  576.90   24.51
   0   6   9  526.06   24.03
   0  -6  -9  604.04   25.46
   0   6   9  594.43   25.20
   0  -6  -9  602.55   25.22
   0  -6  -9  516.82   35.67
   0   6  10    5.07    1.29
   0  -6 -10    5.56    1.40
   0  -6 -10    3.34    1.03
   0  -6 -10    5.14    1.33
   0   6  11   41.22    3.57
   0  -6 -11   55.42    4.63
   0  -6 -11   48.60    4.08
   0   6  11   49.58    4.14
   0   6  12   -0.24    0.44
   0  -6 -12   -0.17    0.57
   0  -6 -12   -0.20    0.55
   0   6  12    0.56    0.58
   0  -6 -13   65.60    4.34
   0   6  13   50.11    4.03
   0  -6 -13   58.63    3.84
   0   6  13   57.79    3.99
   0  -6 -14   23.84    2.13
   0   7 -14   98.84    5.03
   0   7 -13    8.85    1.44
   0   7 -13   10.76    1.44
   0   7 -13    8.10    1.30
   0   7 -13    8.80    1.13
   0   7 -12   86.95    5.88
   0   7 -12   90.56    5.44
   0   7 -12  100.84    6.27
   0   7 -12  113.96    6.19
   0   7 -12   89.60    5.98
   0   7 -12  102.26    6.03
   0   7 -12  105.01    5.47
   0   7 -11   41.13    3.23
   0   7 -11   37.22    3.75
   0   7 -11   37.46    3.63
   0   7 -11   32.64    3.08
   0   7 -11   36.40    3.65
   0   7 -11   40.61    3.59
   0   7 -11   44.54    3.74
   0   7 -11   37.98    3.72
   0   7 -11   38.02    3.74
   0   7 -10   21.67    2.44
   0   7 -10   19.70    2.89
   0   7 -10   21.43    2.79
   0   7 -10   20.54    2.45
   0   7 -10   17.33    2.66
   0   7 -10   24.55    3.04
   0   7 -10   23.92    2.83
   0   7 -10   22.25    2.75
   0   7 -10   23.71    3.06
   0   7  -9   31.59    3.13
   0   7  -9   35.34    3.99
   0   7  -9   23.64    2.94
   0   7  -9   35.78    3.71
   0   7  -9   29.55    3.54
   0   7  -9   31.01    3.69
   0   7  -9   24.95    3.23
   0   7  -9   30.65    3.28
   0   7  -9   30.83    3.36
   0   7  -9   27.31    2.99
   0   7  -8    3.88    1.13
   0   7  -8    3.29    1.25
   0   7  -8    2.28    1.02
   0   7  -8    4.04    1.34
   0   7  -8    1.92    1.24
   0   7  -8    2.18    1.04
   0   7  -8    3.23    1.18
   0   7  -8    2.29    1.11
   0   7  -8    2.55    1.04
   0   7  -7   25.14    2.85
   0   7  -7   21.67    2.68
   0   7  -7   25.57    5.73
   0   7  -7   23.55    2.77
   0   7  -7   20.65    2.84
   0   7  -7   25.58    3.14
   0   7  -7   19.27    2.34
   0   7  -7   29.05    3.22
   0   7  -7   18.43    2.86
   0   7  -7   24.16    2.94
   0   7  -7   24.50    3.37
   0   7  -6   48.56    4.33
   0   7  -6   47.08    8.30
   0   7  -6   56.09    4.44
   0   7  -6   50.82    4.57
   0   7  -6   65.39    5.65
   0   7  -6   52.00    4.71
   0   7  -6   52.62    4.27
   0   7  -6   62.41    5.48
   0   7  -6   53.06    4.56
   0   7  -6   57.98    4.81
   0   7  -6   56.58    5.04
   0   7  -6   48.32    4.57
   0   7  -6   47.76    4.81
   0   7  -5    1.76    0.85
   0   7  -5    3.31    2.13
   0   7  -5    1.45    0.77
   0   7  -5    1.82    0.96
   0   7  -5    2.44    1.13
   0   7  -5    1.86    1.09
   0   7  -5    1.54    0.85
   0   7  -5    1.52    1.07
   0   7  -5    1.68    1.03
   0   7  -5    4.03    1.19
   0   7  -5    2.75    1.09
   0   7  -5    2.25    1.04
   0   7  -4  867.69   33.88
   0   7  -4  849.26   33.44
   0   7  -4  720.63   44.20
   0   7  -4  828.40   34.87
   0   7  -4  747.96   33.37
   0   7  -4  750.87   34.10
   0   7  -4  795.07   34.32
   0   7  -4  763.02   33.66
   0   7  -4  794.22   34.65
   0   7  -4  886.76   33.94
   0   7  -4  819.22   34.55
   0   7  -4  776.44   34.44
   0   7  -4  787.70   33.51
   0   7  -3    0.65    0.68
   0   7  -3    0.27    0.67
   0   7  -3   -0.23    0.52
   0   7  -3    0.64    0.58
   0   7  -3   -0.27    0.67
   0   7  -3   -0.58    0.79
   0   7  -3   -1.14    1.79
   0   7  -3    0.20    0.49
   0   7  -3    0.25    0.73
   0   7  -3    0.55    0.81
   0   7  -3    0.85    0.89
   0   7  -3   -0.27    0.74
   0   7  -3   -0.21    0.46
   0   7  -2  228.66   12.12
   0   7  -2  233.89   12.05
   0   7  -2  208.60   11.25
   0   7  -2  206.25   11.64
   0   7  -2  229.10   20.15
   0   7  -2  226.09   10.97
   0   7  -2  224.32   11.87
   0   7  -2  200.57   10.69
   0   7  -2  188.38   11.47
   0   7  -2  205.08   11.58
   0   7  -2  212.72   11.65
   0   7  -2  204.20   11.90
   0   7  -2  211.29   11.46
   0   7  -1   82.90    6.14
   0   7  -1   72.65    5.44
   0   7  -1   74.58    5.83
   0   7  -1   71.62    5.60
   0   7  -1   75.82    5.67
   0   7  -1   68.96    5.71
   0   7  -1   72.26    5.68
   0   7   0   76.14    5.95
   0   7   0   84.63    6.33
   0   7   0   82.97    5.87
   0   7   0   74.27    6.00
   0   7   0   85.85    6.00
   0   7   0   90.50    6.44
   0   7   0   72.37    5.56
   0   7   0   89.38    6.58
   0   7   0   69.13   10.73
   0   7   1    2.51    1.08
   0   7   1    2.37    1.14
   0   7   1    1.35    0.85
   0   7   1    2.60    1.08
   0   7   1    1.88    0.99
   0   7   1    1.09    1.22
   0   7   2  289.47   22.61
   0   7   2  254.13   13.68
   0   7   2  279.97   14.18
   0   7   2  268.79   14.11
   0   7   2  278.09   13.98
   0   7   2  272.66   14.11
   0   7   2  260.03   13.96
   0   7   3  127.40    8.10
   0   7   3  114.61    7.50
   0   7   3  120.43    7.89
   0   7   3  123.09    7.82
   0   7   3  126.76    8.19
   0   7   3  131.51    8.39
   0   7   3  130.94   14.19
   0   7   4 1319.77   51.84
   0   7   4 1291.87   51.18
   0   7   4 1262.81   51.53
   0   7   4 1222.32   51.21
   0   7   4 1283.08   51.86
   0   7   4 1265.46   52.29
   0   7   4 1269.94   62.37
   0   7   5   30.83    3.18
   0   7   5   35.39    3.61
   0   7   5   35.68    3.61
   0   7   5   33.51    3.35
   0   7   5   30.94    3.28
   0   7   5   34.42    3.66
   0   7   5   33.40    3.89
   0   7   5   31.38    6.36
   0   7   6  104.77    6.53
   0   7   6  109.69    7.19
   0   7   6  113.84    7.00
   0   7   6  106.64    6.85
   0   7   6  109.43    6.85
   0   7   6  111.01    7.84
   0  -7  -7    8.58    1.63
   0   7   7    4.53    1.49
   0   7   7    7.10    1.60
   0  -7  -8   68.07    4.74
   0   7   8   61.35    5.40
   0  -7  -8   62.81    4.91
   0   7   8   61.16    4.64
   0  -7  -9   42.96    3.40
   0   7   9   37.70    4.02
   0   7   9   42.44    3.36
   0  -7  -9   47.11    3.90
   0   7  10    0.18    0.44
   0  -7 -10    0.85    0.67
   0  -7 -10    1.52    0.70
   0   7  10   -0.24    0.64
   0   7  11   69.88    4.38
   0  -7 -11   79.07    5.14
   0  -7 -11   69.33    4.43
   0   7  12   37.74    2.45
   0  -7 -12   45.13    2.83
   0  -7 -13    0.63    0.38
   0   8 -13    0.30    0.27
   0   8 -13    0.47    0.29
   0   8 -12   46.46    3.22
   0   8 -12   49.65    3.21
   0   8 -11   12.13    1.72
   0   8 -11   10.24    1.56
   0   8 -11   11.65    1.68
   0   8 -11   11.83    1.60
   0   8 -10    6.58    1.36
   0   8 -10    5.50    0.94
   0   8 -10    5.63    1.37
   0   8 -10    6.18    1.47
   0   8 -10    6.88    1.42
   0   8 -10    6.39    1.36
   0   8 -10    7.74    1.45
   0   8 -10    7.11    1.42
   0   8  -9    1.99    0.91
   0   8  -9    1.89    0.67
   0   8  -9    1.95    1.05
   0   8  -9    1.53    0.94
   0   8  -9    1.57    0.79
   0   8  -9    2.39    1.03
   0   8  -9    2.07    0.99
   0   8  -8  147.24    9.00
   0   8  -8  140.03    7.73
   0   8  -8  148.28    8.48
   0   8  -8  155.45    8.69
   0   8  -8  149.76    8.83
   0   8  -8  158.94    8.39
   0   8  -7    1.20    0.83
   0   8  -7    0.68    0.67
   0   8  -7   -0.54    0.60
   0   8  -7    0.22    0.48
   0   8  -7    0.70    0.69
   0   8  -7    1.49    0.67
   0   8  -7    0.85    0.89
   0   8  -7   -0.29    0.93
   0   8  -7    0.65    0.76
   0   8  -7    0.25    0.69
   0   8  -7    1.13    0.75
   0   8  -6   21.16    2.94
   0   8  -6   24.77    2.88
   0   8  -6   20.33    2.78
   0   8  -6   17.54    2.60
   0   8  -6   17.77    2.61
   0   8  -6   16.57    2.14
   0   8  -6   16.62    2.74
   0   8  -6   21.55    3.03
   0   8  -6   16.75    2.46
   0   8  -6   18.66    2.44
   0   8  -5   38.11    4.00
   0   8  -5   38.18    3.94
   0   8  -5   42.63    4.23
   0   8  -5   38.32    3.37
   0   8  -5   39.11    4.13
   0   8  -5   39.01    3.61
   0   8  -5   46.31    4.57
   0   8  -5   31.71    3.62
   0   8  -5   34.14    3.45
   0   8  -4  549.79   24.11
   0   8  -4  589.91   25.39
   0   8  -4  542.96   24.86
   0   8  -4  588.84   23.88
   0   8  -4  476.13   34.22
   0   8  -4  543.61   25.29
   0   8  -4  525.40   23.85
   0   8  -4  619.28   25.87
   0   8  -4  532.48   24.92
   0   8  -4  547.83   25.14
   0   8  -4  544.53   24.46
   0   8  -3   34.26    3.60
   0   8  -3   41.25    4.23
   0   8  -3   37.89    3.76
   0   8  -3   34.28    3.79
   0   8  -3   39.21    4.21
   0   8  -3   23.95    6.53
   0   8  -3   32.13    3.62
   0   8  -3   37.53    3.95
   0   8  -3   30.90    3.72
   0   8  -3   40.40    4.17
   0   8  -3   41.12    3.57
   0   8  -2    8.10    1.88
   0   8  -2    8.60    1.75
   0   8  -2    9.01    1.58
   0   8  -2    7.50    1.78
   0   8  -2    9.64    1.98
   0   8  -2   12.35    2.18
   0   8  -2   10.52    1.98
   0   8  -2    7.63    1.73
   0   8  -2    8.83    2.06
   0   8  -2    8.48    3.83
   0   8  -1   52.56    4.83
   0   8  -1   62.71    5.25
   0   8  -1   56.61    4.72
   0   8  -1   50.30    4.77
   0   8  -1   57.49    5.15
   0   8  -1   49.56    4.79
   0   8   0   42.72    8.69
   0   8   0   50.81    4.88
   0   8   0   58.81    5.14
   0   8   0   51.88    4.87
   0   8   0   53.42    4.44
   0   8   0   55.40    4.94
   0   8   0   56.65    5.26
   0   8   0   59.94    5.24
   0   8   1    0.58    0.72
   0   8   1    0.27    0.68
   0   8   1    0.81    0.90
   0   8   1   -1.15    1.81
   0   8   1    0.27    0.53
   0   8   2  133.91    8.30
   0   8   2  111.67    7.35
   0   8   2  110.56    7.61
   0   8   2  124.30    7.87
   0   8   2  118.91    7.92
   0   8   2  111.41   13.49
   0   8   2  117.83    7.91
   0   8   3   53.01    4.74
   0   8   3   64.57    5.27
   0   8   3   62.98    5.09
   0   8   3   53.19    4.51
   0   8   3   60.93    5.19
   0   8   3   54.90    5.03
   0   8   4  174.45    9.59
   0   8   4  177.54    9.90
   0   8   4  176.48    9.78
   0   8   4  164.47    9.33
   0   8   4  173.04   10.00
   0   8   4  165.63   10.11
   0   8   5   45.86    3.93
   0   8   5   50.77    4.25
   0   8   5   53.57    4.30
   0   8   5   49.74    4.10
   0   8   5   47.77    4.41
   0   8   5   51.87    4.77
   0   8   6    3.26    0.98
   0   8   6    3.94    1.28
   0   8   6    2.77    1.09
   0   8   6    4.01    0.98
   0   8   7  240.03   11.39
   0  -8  -7  227.55   11.09
   0   8   7  220.87   11.93
   0  -8  -7  221.45   10.81
   0  -8  -8   29.65    2.49
   0   8   8   32.05    3.28
   0   8   8   33.07    3.16
   0   8   8   29.63    2.67
   0  -8  -8   32.08    2.76
   0  -8  -9   66.77    3.95
   0  -8  -9   74.65    4.86
   0   8   9   68.75    4.76
   0   8   9   55.66    3.53
   0   8   9   69.53    4.48
   0   8  10    4.15    0.96
   0  -8 -10    3.47    0.89
   0   8  10    3.29    0.78
   0   8  11   20.17    1.53
   0  -8 -11   29.42    2.18
   0   9 -11    0.07    0.22
   0   9 -11    0.14    0.22
   0   9 -10    3.76    0.88
   0   9 -10    3.05    0.73
   0   9 -10    3.28    0.67
   0   9  -9   77.59    4.59
   0   9  -9   68.23    4.20
   0   9  -9   76.93    4.75
   0   9  -8   29.38    2.72
   0   9  -8   29.27    2.94
   0   9  -8   34.21    3.10
   0   9  -8   26.98    2.42
   0   9  -7    8.19    1.59
   0   9  -7    8.28    1.59
   0   9  -7    6.41    1.18
   0   9  -6   44.78    3.79
   0   9  -6   46.33    3.46
   0   9  -6   44.40    4.05
   0   9  -6   47.88    3.86
   0   9  -5   26.39    2.96
   0   9  -5   32.64    3.19
   0   9  -5   30.98    3.27
   0   9  -5   27.98    3.09
   0   9  -5   26.85    2.55
   0   9  -5   26.18    2.91
   0   9  -4   82.86    5.78
   0   9  -4   75.97    5.34
   0   9  -4   77.34    5.77
   0   9  -4   78.86    5.55
   0   9  -4   78.15    5.28
   0   9  -4   71.02    5.43
   0   9  -4   81.09    5.69
   0   9  -4   68.50    4.57
   0   9  -3   13.64    2.27
   0   9  -3   17.29    2.46
   0   9  -3   18.63    2.69
   0   9  -3   15.57    2.26
   0   9  -3   21.33    2.59
   0   9  -3   20.34    2.67
   0   9  -2  233.98   12.12
   0   9  -2  232.30   11.69
   0   9  -2  235.78   12.23
   0   9  -2  234.77   11.87
   0   9  -1    0.25    0.72
   0   9  -1    0.53    0.84
   0   9  -1    0.90    0.75
   0   9  -1    0.54    0.49
   0   9  -1    0.95    0.84
   0   9  -1    0.49    0.72
   0   9   0   67.92    5.31
   0   9   0   69.49    5.56
   0   9   0   66.54    4.98
   0   9   0   73.74    5.50
   0   9   0   62.76    5.21
   0   9   0   74.77    5.47
   0   9   1    3.97    1.33
   0   9   1    3.63    1.24
   0   9   1    4.84    1.36
   0   9   1    3.21    1.06
   0   9   1    4.62    1.15
   0   9   1    3.88    1.33
   0   9   2   98.13    6.29
   0   9   2   88.60    6.30
   0   9   2   93.03    5.92
   0   9   2  100.29    6.45
   0   9   2   83.20    5.99
   0   9   2   94.72    6.46
   0   9   2   91.71    6.42
   0   9   3    0.57    0.56
   0   9   3    0.83    0.73
   0   9   3    1.32    0.92
   0   9   3    1.66    0.80
   0   9   3    1.59    0.76
   0   9   3    0.20    0.55
   0   9   4  144.95    7.84
   0   9   4  150.94    8.20
   0   9   4  146.19    7.81
   0   9   4  150.52    8.40
   0   9   4  148.73    8.37
   0   9   4  145.09    8.37
   0   9   5  231.45   11.53
   0  -9  -5  257.61   11.81
   0   9   5  268.30   12.02
   0   9   5  295.93   13.20
   0   9   5  275.59   12.57
   0   9   5  257.26   12.63
   0   9   5  269.27   12.68
   0  -9  -6  119.40    6.12
   0   9   6  116.63    6.95
   0   9   6  133.70    7.27
   0   9   6  136.04    6.89
   0   9   7   35.78    2.91
   0   9   7   32.05    2.50
   0   9   7   30.87    2.77
   0   9   7   37.07    2.98
   0   9   8    0.78    0.29
   0   9   8    1.45    0.58
   0   9   8    1.19    0.58
   0  -9  -8    0.83    0.50
   0   9   8    0.99    0.32
   0   9   9   38.82    2.40
   0  -9  -9   44.33    2.72
   0   9   9   44.05    2.60
   0  10  -8    0.88    0.34
   0  10  -8    2.41    0.55
   0  10  -7   22.92    1.89
   0  10  -7   27.63    2.14
   0  10  -6    0.23    0.38
   0  10  -5   54.60    3.60
   0  10  -4    4.78    1.03
   0  10  -4    4.71    0.95
   0  10  -4    6.76    1.25
   0  10  -4    4.85    1.04
   0  10  -4    4.49    1.08
   0  10  -3   21.91    2.32
   0  10  -3   22.82    2.03
   0  10  -3   25.94    2.52
   0  10  -3   21.46    2.17
   0  10  -3   25.78    2.58
   0  10  -2    2.36    0.78
   0  10  -2    2.19    0.59
   0  10  -2    2.57    0.77
   0  10  -1   11.69    1.70
   0  10  -1   12.23    1.71
   0  10  -1   13.10    1.67
   0  10  -1   12.15    1.74
   0  10  -1   13.17    1.90
   0  10   0   19.40    2.17
   0  10   0   18.05    2.23
   0  10   0   21.49    2.24
   0  10   0   15.86    1.85
   0  10   0   18.09    2.14
   0  10   1   16.05    1.76
   0  10   1   15.46    1.95
   0  10   1   14.78    1.83
   0  10   1   12.82    1.72
   0  10   2    6.82    1.17
   0  10   2    5.62    1.15
   0  10   2    5.58    1.16
   0  10   2    6.91    1.24
   0  10   2    6.63    1.08
   0  10   3   24.72    2.28
   0  10   3   26.46    2.08
   0 -10  -3   19.94    1.70
   0  10   3   24.89    2.32
   0  10   4   41.64    2.81
   0  10   4   31.91    2.15
   0  10   5   44.66    2.74
   0  10   5   41.24    2.72
   0  10   6   13.90    1.27
   0  10   6   16.64    1.41
   0 -10  -6   15.04    1.36
  -1  11   2   26.73    1.80
  -1  11   2   34.87    2.11
  -1  11   1    0.75    0.40
  -1  11   1    0.93    0.39
  -1  11   1    1.03    0.39
  -1  11   0   24.89    2.04
  -1  11   0   27.64    1.98
  -1  11  -1   29.18    1.93
  -1  11  -2   42.96    2.82
  -1  11  -2   45.00    2.81
  -1  11  -2   40.78    2.46
  -1  11  -2   41.20    2.70
  -1  11  -3   15.88    1.36
  -1  11  -3   19.48    1.52
  -1  11  -4  112.88    5.06
  -1  11  -4  109.44    5.16
  -1  10   7    3.37    0.69
  -1  10   7    1.95    0.46
   1 -10  -7    2.46    0.63
  -1  10   6    0.64    0.42
   1 -10  -6    0.77    0.39
  -1  10   6    0.20    0.36
  -1  10   5   53.28    3.62
  -1  10   5   53.17    3.48
   1 -10  -5   50.83    3.22
   1 -10  -5   41.95    2.82
  -1  10   5   47.63    2.94
  -1  10   5   47.00    2.80
  -1  10   4    0.30    0.51
  -1  10   4    0.12    0.39
  -1  10   4    0.30    0.50
  -1  10   4    0.22    0.43
  -1  10   4    0.67    0.50
  -1  10   3    0.15    0.45
  -1  10   3    0.16    0.51
  -1  10   3    0.83    0.71
  -1  10   3    0.42    0.47
  -1  10   3    0.14    0.37
  -1  10   3    0.11    0.33
  -1  10   2    1.97    0.80
  -1  10   2    0.71    0.63
  -1  10   2    0.98    0.68
  -1  10   2    2.32    0.70
  -1  10   2    1.41    0.68
  -1  10   1    0.19    0.68
  -1  10   1    0.72    0.72
  -1  10   1    0.54    0.52
  -1  10   1   -0.17    0.51
  -1  10   1    0.28    0.50
  -1  10   0    3.90    1.18
  -1  10   0    6.95    1.40
  -1  10   0    4.34    1.18
  -1  10   0    4.49    1.04
  -1  10   0    4.39    1.18
  -1  10  -1    4.25    1.15
  -1  10  -1    5.28    1.31
  -1  10  -1    7.13    1.29
  -1  10  -2    0.62    0.72
  -1  10  -2    0.12    0.38
  -1  10  -2    0.57    0.60
  -1  10  -2    0.16    0.39
  -1  10  -2    0.19    0.56
  -1  10  -3    6.03    1.34
  -1  10  -3    3.84    0.93
  -1  10  -3    4.00    1.10
  -1  10  -3    3.06    0.99
  -1  10  -4    0.32    0.54
  -1  10  -4   -0.17    0.50
  -1  10  -4    0.29    0.53
  -1  10  -4    0.18    0.52
  -1  10  -4   -0.35    0.70
  -1  10  -5   68.30    4.66
  -1  10  -5   78.29    4.81
  -1  10  -5   74.43    4.82
  -1  10  -6    1.19    0.55
  -1  10  -6    0.56    0.50
  -1  10  -6    0.95    0.52
  -1  10  -7   50.28    3.43
  -1  10  -8    8.91    1.19
  -1  10  -9   38.71    2.42
  -1   9  10    8.69    0.99
  -1   9  10   10.14    1.06
   1  -9 -10    9.22    1.12
  -1   9   9    2.30    0.51
   1  -9  -9    2.40    0.58
  -1   9   9    2.02    0.63
   1  -9  -9    2.32    0.74
  -1   9   8    5.50    1.00
  -1   9   8    3.70    1.04
   1  -9  -8    5.75    1.01
   1  -9  -8    3.16    0.75
  -1   9   8    3.92    0.97
  -1   9   7    0.60    0.58
   1  -9  -7    0.29    0.46
  -1   9   7   -0.15    0.54
   1  -9  -7    0.56    0.51
  -1   9   6  238.38   11.81
  -1   9   6  204.06   10.13
  -1   9   6  213.24   10.42
  -1   9   6  244.91   11.43
   1  -9  -6  257.76   11.31
  -1   9   5   35.80    3.18
  -1   9   5   40.96    3.80
  -1   9   5   41.91    3.51
  -1   9   5   38.21    3.80
  -1   9   4   78.33    5.26
  -1   9   4   70.85    5.44
  -1   9   4   78.10    5.17
  -1   9   4   64.13    4.64
  -1   9   4   73.12    5.29
  -1   9   4   67.41    5.49
  -1   9   3   25.72    2.97
  -1   9   3   26.89    3.18
  -1   9   3   21.39    2.53
  -1   9   3   24.48    2.86
  -1   9   3   26.87    3.13
  -1   9   3   26.74    3.23
  -1   9   2   70.53    5.69
  -1   9   2   72.07    5.42
  -1   9   2   74.54    5.17
  -1   9   2   69.69    5.46
  -1   9   1    3.17    1.20
  -1   9   1    6.60    1.41
  -1   9   1    8.42    1.81
  -1   9   1    4.88    1.44
  -1   9   1    6.11    1.55
  -1   9   1    8.47    1.88
  -1   9   1    7.10    1.71
  -1   9   0   56.47    4.84
  -1   9   0   67.39    5.48
  -1   9   0   69.17    5.46
  -1   9   0   69.07    5.67
  -1   9   0   61.91    5.18
  -1   9   0   68.93    5.39
  -1   9  -1    5.86    1.41
  -1   9  -1    7.51    1.77
  -1   9  -1    8.62    1.58
  -1   9  -1    5.14    1.43
  -1   9  -2  212.56   11.61
  -1   9  -2  221.96   11.29
  -1   9  -2  213.91   11.85
  -1   9  -2  223.69   11.71
  -1   9  -2  197.69   11.03
  -1   9  -2  196.65   10.87
  -1   9  -3   59.18    5.24
  -1   9  -3   73.86    5.49
  -1   9  -3   70.67    5.76
  -1   9  -3   74.39    5.69
  -1   9  -3   70.66    5.55
  -1   9  -3   61.37    4.83
  -1   9  -3   65.04    5.13
  -1   9  -4  485.57   23.02
  -1   9  -4  516.64   23.39
  -1   9  -4  520.62   23.42
  -1   9  -4  500.47   23.42
  -1   9  -4  556.01   23.13
  -1   9  -4  548.36   23.67
  -1   9  -4  521.30   23.28
  -1   9  -5    0.70    0.56
  -1   9  -5    1.31    0.88
  -1   9  -5    0.96    0.89
  -1   9  -5    1.18    0.83
  -1   9  -5    1.47    0.99
  -1   9  -5    1.02    0.94
  -1   9  -5    1.25    1.04
  -1   9  -5    0.83    0.83
  -1   9  -6   22.20    2.79
  -1   9  -6   27.52    3.14
  -1   9  -6   22.66    2.30
  -1   9  -6   30.82    3.41
  -1   9  -6   23.44    2.92
  -1   9  -6   26.98    3.07
  -1   9  -6   25.51    2.76
  -1   9  -7    1.19    0.83
  -1   9  -7    2.29    1.02
  -1   9  -7    0.61    0.71
  -1   9  -7    0.14    0.41
  -1   9  -7    1.09    0.67
  -1   9  -7   -0.21    0.58
  -1   9  -8    3.03    1.05
  -1   9  -8    2.48    1.00
  -1   9  -8    1.90    0.77
  -1   9  -8    1.93    0.89
  -1   9  -8    1.94    0.81
  -1   9  -8    2.47    0.74
  -1   9  -9   12.44    1.64
  -1   9  -9   15.35    1.93
  -1   9  -9   12.41    1.47
  -1   9 -10   30.64    2.68
  -1   9 -10   27.00    2.14
  -1   9 -10   32.88    2.67
  -1   9 -10   34.79    2.52
  -1   9 -10   31.91    2.68
  -1   9 -11   10.88    1.28
  -1   9 -11   13.09    1.21
  -1   9 -11   12.16    1.34
  -1   9 -11   10.06    1.00
   1  -8 -12   26.91    1.87
   1  -8 -12   37.72    2.44
   1  -8 -11    4.42    0.99
  -1   8  11    5.01    0.89
   1  -8 -11    5.29    0.96
  -1   8  11    3.71    0.92
   1  -8 -10    0.69    0.44
  -1   8  10    0.19    0.42
   1  -8 -10    0.51    0.63
  -1   8  10    0.49    0.38
   1  -8 -10   -0.15    0.43
   1  -8  -9    1.96    0.82
   1  -8  -9    1.98    0.78
  -1   8   9    1.81    1.01
  -1   8   9    0.45    0.55
   1  -8  -9    1.21    0.58
  -1   8   8   15.22    2.12
   1  -8  -8   14.49    1.88
   1  -8  -8   15.84    2.07
  -1   8   7    9.88    1.80
   1  -8  -7    9.56    1.58
   1  -8  -7    9.71    1.75
  -1   8   6    3.82    1.12
  -1   8   6    7.42    1.43
  -1   8   6   10.88    1.68
  -1   8   6    8.73    1.61
  -1   8   6    8.78    1.84
  -1   8   5   97.24    6.42
  -1   8   5  100.94    6.96
  -1   8   5   95.15    6.12
  -1   8   5   98.79    6.38
  -1   8   5  101.90    6.72
  -1   8   4  112.04    7.50
  -1   8   4  125.53    7.51
  -1   8   4  115.67    7.04
  -1   8   4  110.42    7.27
  -1   8   4  110.37   12.85
  -1   8   4  102.85    7.75
  -1   8   4  113.39    7.79
  -1   8   3   15.69    2.56
  -1   8   3   19.62    2.68
  -1   8   3   18.50    2.43
  -1   8   3   18.92    2.68
  -1   8   3   21.88    5.62
  -1   8   3   18.04    2.84
  -1   8   3   19.05    2.80
  -1   8   2   35.41    3.82
  -1   8   2   40.12    4.10
  -1   8   2   33.13    7.42
  -1   8   2   37.22    3.87
  -1   8   2   35.40    4.04
  -1   8   2   32.32    3.77
  -1   8   1    2.24    1.08
  -1   8   1    2.22    1.11
  -1   8   1    3.08    1.21
  -1   8   1    2.36    2.27
  -1   8   1    1.46    0.87
  -1   8   1    2.38    1.15
  -1   8   0    1.10    0.87
  -1   8   0    0.68    0.62
  -1   8   0    0.22    0.34
  -1   8   0   -1.21    0.02
  -1   8   0    0.57    0.89
  -1   8   0    0.28    0.55
  -1   8   0    3.83    1.25
  -1   8   0    2.88    1.20
  -1   8   0    0.61    0.76
  -1   8  -1   64.16    5.34
  -1   8  -1   55.63    4.81
  -1   8  -1   60.31    5.01
  -1   8  -1   52.07    4.88
  -1   8  -1   62.38    4.98
  -1   8  -2   44.52    4.22
  -1   8  -2   41.91    4.12
  -1   8  -2   46.61    4.39
  -1   8  -2   40.62    4.26
  -1   8  -2   37.99    7.87
  -1   8  -2   41.40    4.41
  -1   8  -2   42.09    4.34
  -1   8  -2   45.23    4.15
  -1   8  -2   39.17    4.10
  -1   8  -2   40.78    3.89
  -1   8  -3  150.63    9.56
  -1   8  -3  164.22    9.47
  -1   8  -3  162.88    9.87
  -1   8  -3  157.87    9.92
  -1   8  -3  161.70   17.15
  -1   8  -3  166.02   10.24
  -1   8  -3  182.50   10.36
  -1   8  -3  187.19    9.96
  -1   8  -3  172.06   10.20
  -1   8  -3  159.73    9.87
  -1   8  -3  164.46    9.10
  -1   8  -4   27.66    3.08
  -1   8  -4   30.41    3.62
  -1   8  -4   29.03    3.59
  -1   8  -4   25.97    6.53
  -1   8  -4   37.33    3.97
  -1   8  -4   29.88    3.35
  -1   8  -4   30.17    3.29
  -1   8  -4   27.61    3.54
  -1   8  -4   26.30    3.33
  -1   8  -4   31.14    3.03
  -1   8  -4   36.74    3.98
  -1   8  -5   13.46    4.52
  -1   8  -5   14.35    2.31
  -1   8  -5   10.71    1.80
  -1   8  -5   13.12    2.33
  -1   8  -5   15.35    2.52
  -1   8  -5   15.29    2.32
  -1   8  -5    9.67    2.12
  -1   8  -5    9.99    1.70
  -1   8  -5   12.35    2.35
  -1   8  -5   11.16    2.15
  -1   8  -6   25.58    2.91
  -1   8  -6   33.69    3.94
  -1   8  -6   31.28    3.32
  -1   8  -6   27.32    3.43
  -1   8  -6   36.80    3.97
  -1   8  -6   33.97    3.48
  -1   8  -6   35.72    4.00
  -1   8  -6   26.42    3.18
  -1   8  -7  353.21   17.37
  -1   8  -7  352.43   17.55
  -1   8  -7  318.82   16.71
  -1   8  -7  368.83   16.64
  -1   8  -7  331.11   16.73
  -1   8  -8   16.90    2.32
  -1   8  -8   11.91    2.18
  -1   8  -8   10.89    2.00
  -1   8  -9   82.56    6.15
  -1   8  -9   79.78    5.73
  -1   8  -9   87.33    6.23
  -1   8  -9   90.24    5.81
  -1   8 -10   27.32    3.07
  -1   8 -10   34.80    3.51
  -1   8 -10   29.66    3.17
  -1   8 -10   30.45    3.18
  -1   8 -10   29.18    2.84
  -1   8 -11   51.76    3.98
  -1   8 -11   52.72    4.08
  -1   8 -11   43.53    3.48
  -1   8 -11   48.64    3.87
  -1   8 -11   50.37    3.58
  -1   8 -11   47.90    3.86
  -1   8 -12   -0.10    0.31
  -1   8 -12    0.14    0.38
  -1   8 -12    0.41    0.40
  -1   8 -12   -0.12    0.40
  -1   8 -13   83.52    4.41
  -1   8 -13   79.17    4.06
   1  -7 -14   54.33    3.06
   1  -7 -13   11.51    1.40
   1  -7 -13   13.57    1.63
  -1   7  13   13.87    1.67
  -1   7  12  158.84    7.90
  -1   7  12  170.79    9.04
   1  -7 -11    1.75    0.83
  -1   7  11    2.10    0.85
   1  -7 -11    1.12    0.69
  -1   7  11    1.37    0.91
   1  -7 -10   72.28    5.30
  -1   7  10   66.45    5.51
   1  -7 -10   68.21    4.82
   1  -7 -10   67.74    5.35
  -1   7  10   74.24    5.13
   1  -7 -10   74.94    5.23
  -1   7  10   66.75    4.54
  -1   7   9  220.04   12.14
   1  -7  -9  219.69   11.13
   1  -7  -9  206.06   11.14
  -1   7   9  216.18   11.48
  -1   7   9  220.24   11.15
  -1   7   9  196.06   10.67
   1  -7  -9  218.77   11.60
  -1   7   8   28.00    3.18
  -1   7   8   19.49    2.58
   1  -7  -8   30.03    3.18
   1  -7  -8   27.72    3.16
  -1   7   8   23.34    3.32
  -1   7   7   67.81    5.34
  -1   7   7   63.18    4.92
  -1   7   7   64.71    5.76
   1  -7  -7   66.88    5.05
  -1   7   6   63.44    4.76
  -1   7   6   65.70    5.12
  -1   7   6   66.54    5.00
   1  -7  -6   64.01    4.99
  -1   7   6   60.28    4.54
  -1   7   6   58.08    4.55
  -1   7   6   61.11    4.71
  -1   7   5    3.77    2.34
  -1   7   5    1.33    0.74
  -1   7   5    2.17    0.87
  -1   7   5    0.99    0.66
  -1   7   5    1.92    0.89
  -1   7   5    1.53    0.74
  -1   7   5    2.27    0.91
   1  -7  -5    3.07    1.15
  -1   7   4  267.47   20.82
  -1   7   4  271.01   13.34
  -1   7   4  227.26   12.11
  -1   7   4  241.80   12.60
   1  -7  -4  264.07   13.06
  -1   7   4  240.98   12.62
  -1   7   4  256.42   12.59
  -1   7   4  249.79   12.99
  -1   7   3    2.62    1.09
  -1   7   3    1.55    0.91
  -1   7   3    1.03    1.62
  -1   7   2   83.37    6.53
  -1   7   2   81.88    6.13
  -1   7   2   84.19    6.38
  -1   7   2   84.99    6.06
  -1   7   2   81.94    6.17
  -1   7   2   75.69   10.78
  -1   7   1   15.36    2.52
  -1   7   1   12.93    2.23
  -1   7   1   12.17    2.27
  -1   7   1   16.07    2.40
  -1   7   1   11.44    2.22
  -1   7   1   11.76    4.15
  -1   7   0  130.40    8.51
  -1   7   0  139.28    8.55
  -1   7   0  144.18    8.47
  -1   7   0  126.12    8.24
  -1   7   0  139.13   15.02
  -1   7   0  128.64    8.46
  -1   7   0  134.00    8.27
  -1   7   0  121.84    7.67
  -1   7   0  129.97    7.88
  -1   7  -1    0.26    0.57
  -1   7  -1    0.52    0.58
  -1   7  -1    0.67    0.66
  -1   7  -1    0.53    0.65
  -1   7  -1    0.26    0.64
  -1   7  -1    1.85    0.98
  -1   7  -1    0.24    0.60
  -1   7  -1    1.66    0.91
  -1   7  -1    0.96    0.71
  -1   7  -2  393.32   28.30
  -1   7  -2  406.08   19.24
  -1   7  -2  391.94   18.79
  -1   7  -2  411.97   19.25
  -1   7  -2  449.96   19.10
  -1   7  -2  428.99   19.49
  -1   7  -2  409.42   19.39
  -1   7  -2  379.80   19.07
  -1   7  -2  397.46   19.50
  -1   7  -3   59.00    9.71
  -1   7  -3   72.53    5.76
  -1   7  -3   69.02    5.20
  -1   7  -3   72.13    5.77
  -1   7  -3   79.62    5.51
  -1   7  -3   74.67    5.51
  -1   7  -3   63.07    4.85
  -1   7  -3   69.18    5.74
  -1   7  -3   70.54    5.71
  -1   7  -3   68.40    5.47
  -1   7  -4  298.14   12.95
  -1   7  -4  269.17   21.67
  -1   7  -4  245.49   13.42
  -1   7  -4  231.40   12.36
  -1   7  -4  244.34   13.45
  -1   7  -4  230.32   13.21
  -1   7  -4  278.55   13.18
  -1   7  -4  253.94   12.97
  -1   7  -4  232.57   12.71
  -1   7  -4  243.18   13.27
  -1   7  -5  133.09   14.60
  -1   7  -5  135.81    8.95
  -1   7  -5  145.45    8.55
  -1   7  -5  136.86    8.54
  -1   7  -5  136.01    8.68
  -1   7  -5  150.35    8.26
  -1   7  -5  122.35    7.60
  -1   7  -5  146.34    9.33
  -1   7  -5  149.22    9.39
  -1   7  -6  108.41   12.65
  -1   7  -6   97.24    7.09
  -1   7  -6  104.49    7.72
  -1   7  -6  126.72    7.15
  -1   7  -6  105.12    7.79
  -1   7  -6  108.73    7.93
  -1   7  -6  124.55    7.54
  -1   7  -6  118.38    7.40
  -1   7  -6   96.35    6.90
  -1   7  -7    9.98    1.72
  -1   7  -7    9.33    1.75
  -1   7  -7   10.45    1.98
  -1   7  -7   10.04    1.90
  -1   7  -7    8.53    1.65
  -1   7  -8   79.14    5.45
  -1   7  -8   80.82    5.88
  -1   7  -8   86.77    6.09
  -1   7  -8   74.42    6.06
  -1   7  -9  132.26    8.30
  -1   7  -9  130.06    7.33
  -1   7  -9  107.94    8.18
  -1   7  -9  127.77    7.83
  -1   7  -9  122.85    8.39
  -1   7  -9  136.03    7.98
  -1   7  -9  122.88    8.54
  -1   7 -10    2.87    0.89
  -1   7 -10    3.11    1.18
  -1   7 -10    2.61    1.21
  -1   7 -10    3.24    1.08
  -1   7 -10    2.80    1.21
  -1   7 -10    3.26    1.06
  -1   7 -10    2.83    1.08
  -1   7 -11    1.16    0.82
  -1   7 -11    1.27    0.98
  -1   7 -11    0.52    0.45
  -1   7 -11    0.75    0.73
  -1   7 -11    1.22    0.77
  -1   7 -11    0.75    0.79
  -1   7 -11    0.77    0.67
  -1   7 -11    1.54    0.85
  -1   7 -12    1.59    0.71
  -1   7 -12    1.43    0.69
  -1   7 -12    1.71    0.86
  -1   7 -12    1.79    0.83
  -1   7 -12    0.85    0.71
  -1   7 -13  169.51    8.08
  -1   7 -13  166.96    8.65
  -1   7 -13  175.51    8.68
  -1   7 -13  155.32    8.44
  -1   7 -14    0.07    0.25
  -1   7 -14    0.12    0.31
  -1   7 -15   10.01    0.94
  -1   6  15   20.48    1.73
   1  -6 -15   21.77    1.72
   1  -6 -15   18.45    1.73
  -1   6  14   10.09    1.47
   1  -6 -14   13.67    1.72
   1  -6 -14   11.42    1.50
  -1   6  14    9.79    1.49
  -1   6  13    8.56    1.57
   1  -6 -13   10.69    1.67
  -1   6  12  140.51    8.10
   1  -6 -12  135.68    7.97
   1  -6 -12  132.97    7.99
   1  -6 -11   17.59    2.51
  -1   6  11   14.47    2.40
   1  -6 -11   14.02    2.06
  -1   6  11   20.31    2.66
   1  -6 -11   15.97    2.47
   1  -6 -11   18.40    2.58
   1  -6 -11   16.17    2.12
  -1   6  10    7.53    1.66
   1  -6 -10    8.00    1.77
  -1   6  10    5.18    1.53
   1  -6 -10    7.30    1.53
   1  -6 -10    3.67    1.32
   1  -6 -10    4.57    1.25
   1  -6  -9   66.25    5.11
  -1   6   9   64.71    5.18
  -1   6   9   57.01    5.13
   1  -6  -9   59.96    5.26
   1  -6  -9   69.15    5.15
   1  -6  -9   53.68    9.70
   1  -6  -9   46.22    9.19
   1  -6  -8   38.47    7.96
   1  -6  -8   31.29    7.26
  -1   6   8   47.65    4.26
  -1   6   8   49.49    4.49
   1  -6  -8   40.85    4.04
   1  -6  -8   41.99    4.01
  -1   6   7    0.71    0.52
  -1   6   7    0.51    0.64
  -1   6   7    0.23    0.45
   1  -6  -7    1.13    1.25
   1  -6  -7    1.13    1.77
   1  -6  -7    0.24    0.70
  -1   6   6   65.90    8.56
  -1   6   6   69.36    4.85
   1  -6  -6   83.46   10.95
  -1   6   6   73.88    5.56
  -1   6   6   71.48    5.25
   1  -6  -6   75.01   10.44
   1  -6  -6   70.33    5.37
  -1   6   5    4.61    1.10
  -1   6   5    3.85    1.08
  -1   6   5    2.37    0.89
  -1   6   5    5.33    1.30
   1  -6  -5    1.83    1.45
   1  -6  -5    1.84    1.77
  -1   6   5    4.47    1.22
  -1   6   5    4.13    2.25
   1  -6  -5    3.22    1.06
  -1   6   4  449.55   19.13
  -1   6   4  385.58   17.98
  -1   6   4  404.48   18.73
  -1   6   4  418.76   18.63
  -1   6   4  403.07   26.09
   1  -6  -4  395.57   25.43
   1  -6  -4  436.49   26.28
  -1   6   3   -0.22    0.55
  -1   6   3    1.72    1.35
   1  -6  -3    0.67    0.75
   1  -6  -3   -0.67    1.06
  -1   6   2   28.07    3.07
  -1   6   2   33.55    3.35
  -1   6   2   30.18    3.42
  -1   6   2   36.30    6.48
  -1   6   1   28.72    3.13
  -1   6   1   26.16    5.75
  -1   6   0    8.27    1.63
  -1   6   0    8.83    3.27
  -1   6  -1    2.99    1.01
  -1   6  -2  617.89   26.08
  -1   6  -2  613.07   26.55
  -1   6  -2  639.05   26.07
  -1   6  -2  600.84   26.32
  -1   6  -2  592.12   34.90
  -1   6  -2  607.44   26.49
  -1   6  -3   95.46    6.80
  -1   6  -3  113.35    7.10
  -1   6  -3  119.71    6.88
  -1   6  -3  114.39    6.71
  -1   6  -3  100.05    6.89
  -1   6  -3  100.82   11.70
  -1   6  -3  109.56    6.43
  -1   6  -4  276.02   14.51
  -1   6  -4  301.84   14.08
  -1   6  -4  267.51   14.21
  -1   6  -4  301.38   21.73
  -1   6  -4  308.94   13.75
  -1   6  -5   57.60    8.90
  -1   6  -5   72.11    5.80
  -1   6  -5   60.42    5.14
  -1   6  -5   72.80    4.95
  -1   6  -5   68.26    5.33
  -1   6  -5   75.51    5.32
  -1   6  -5   76.20    5.27
  -1   6  -6  230.45   12.66
  -1   6  -6  233.14   11.98
  -1   6  -6  254.85   12.23
  -1   6  -6  228.10   18.56
  -1   6  -6  222.06   11.95
  -1   6  -6  235.56   11.57
  -1   6  -6  229.57   12.35
  -1   6  -7   66.07    5.51
  -1   6  -7   68.83    5.89
  -1   6  -7   66.10    8.71
  -1   6  -7   67.02    4.72
  -1   6  -7   65.58    4.73
  -1   6  -7   64.27    4.66
  -1   6  -7   55.91    5.39
  -1   6  -7   67.84    5.18
  -1   6  -7   72.59    5.32
  -1   6  -7   58.61    5.20
  -1   6  -8  110.70    7.90
  -1   6  -8  133.29    8.91
  -1   6  -8  119.90    7.40
  -1   6  -8  130.88    7.53
  -1   6  -8  121.89    7.20
  -1   6  -8  125.25    7.41
  -1   6  -8  113.35    8.25
  -1   6  -8  126.48    7.78
  -1   6  -8  126.87    7.82
  -1   6  -8  123.52    8.12
  -1   6  -9  477.56   24.21
  -1   6  -9  582.19   25.96
  -1   6  -9  513.35   23.68
  -1   6  -9  567.62   23.87
  -1   6  -9  540.12   24.76
  -1   6  -9  523.67   25.04
  -1   6  -9  576.45   24.29
  -1   6  -9  547.86   24.20
  -1   6  -9  576.80   23.95
  -1   6  -9  546.27   23.30
  -1   6 -10   65.80    5.92
  -1   6 -10   61.50    4.84
  -1   6 -10   69.93    5.11
  -1   6 -10   59.28    5.32
  -1   6 -10   63.46    4.51
  -1   6 -10   69.28    5.12
  -1   6 -10   55.64    5.30
  -1   6 -10   55.06    5.31
  -1   6 -10   62.58    4.96
  -1   6 -10   67.95    5.19
  -1   6 -11   18.39    2.45
  -1   6 -11   22.20    2.67
  -1   6 -11   20.49    2.87
  -1   6 -11   19.75    2.79
  -1   6 -11   21.46    2.23
  -1   6 -11   18.22    2.71
  -1   6 -11   21.89    3.27
  -1   6 -11   17.49    2.34
  -1   6 -12   29.02    3.62
  -1   6 -12   21.07    2.76
  -1   6 -12   27.89    3.10
  -1   6 -12   21.17    2.60
  -1   6 -12   32.05    3.03
  -1   6 -12   31.75    3.36
  -1   6 -12   26.40    2.74
  -1   6 -13   27.38    2.59
  -1   6 -13   22.73    2.44
  -1   6 -13   29.63    3.05
  -1   6 -13   24.79    2.41
  -1   6 -14   25.99    2.68
  -1   6 -14   24.46    2.19
  -1   6 -14   24.10    2.53
  -1   6 -14   23.79    2.02
  -1   6 -15   69.38    4.16
  -1   6 -15   60.74    3.35
  -1   6 -15   75.42    4.23
  -1   6 -16  123.54    5.49
  -1   5  16   99.54    4.98
   1  -5 -16   89.72    4.87
   1  -5 -15   18.66    1.61
   1  -5 -15   24.33    2.36
   1  -5 -15   19.54    2.07
   1  -5 -14  490.84   21.54
   1  -5 -14  484.18   21.50
   1  -5 -14  460.38   21.64
   1  -5 -13    2.62    1.13
   1  -5 -13    1.81    0.87
   1  -5 -13    1.15    0.73
   1  -5 -13    1.68    0.93
   1  -5 -13    2.30    0.96
   1  -5 -12   34.61    3.79
   1  -5 -12   39.69    3.96
   1  -5 -12   35.91    3.82
  -1   5  12   36.09    3.81
  -1   5  12   39.19    4.04
   1  -5 -12   32.75    3.63
   1  -5 -12   45.16    4.28
   1  -5 -11    1.70    1.13
   1  -5 -11    0.24    0.54
   1  -5 -11    0.27    0.60
   1  -5 -11    1.35    0.87
   1  -5 -11    1.72    1.06
  -1   5  11    0.54    0.67
   1  -5 -11    2.66    2.56
   1  -5 -11    1.64    0.96
   1  -5 -11   -1.33    2.09
   1  -5 -11    0.82    0.75
   1  -5 -10    2.48    1.11
   1  -5 -10    2.00    1.00
   1  -5 -10    0.23    0.64
   1  -5 -10    1.45    0.92
   1  -5 -10    1.36    0.96
  -1   5  10    2.69    1.12
   1  -5 -10    1.32    1.47
   1  -5 -10    1.32    2.08
   1  -5 -10    4.05    1.28
   1  -5  -9   78.98    6.02
   1  -5  -9  107.32   13.68
   1  -5  -9   75.24    5.92
   1  -5  -9   78.17   11.81
   1  -5  -9   85.65    6.15
  -1   5   9   84.50    6.20
  -1   5   9   88.58    6.45
   1  -5  -9   86.37    6.08
   1  -5  -8  203.67   11.02
   1  -5  -8  198.38   10.92
   1  -5  -8  209.52   19.37
   1  -5  -8  205.71   19.34
   1  -5  -8  207.47   11.21
   1  -5  -8  217.86   11.25
  -1   5   8  210.52   11.52
  -1   5   8  211.13   11.27
   1  -5  -7   96.49   12.25
   1  -5  -7   98.40   12.45
  -1   5   7   98.47    6.80
  -1   5   7  113.57    6.94
   1  -5  -7  102.34    6.80
  -1   5   7  106.68    6.08
   1  -5  -6  444.22   27.98
  -1   5   6  417.10   19.02
   1  -5  -6  413.08   27.47
  -1   5   6  396.56   23.87
   1  -5  -5  310.60   21.28
   1  -5  -5  305.77   21.15
  -1   5   5  272.38   18.84
   1  -5  -4   39.41    6.23
   1  -5  -4   35.75    6.06
  -1   5   4   37.26    5.99
   1  -5  -3  116.36   10.69
   1  -5  -3  127.59   11.02
  -1   5   3  114.28   10.96
   1  -5  -2   16.46    3.47
   1  -5  -2   14.49    3.20
  -1   5   2   15.30    3.82
   1  -5  -1    2.34    1.23
   1  -5  -1    1.95    1.15
  -1   5   1    4.68    2.23
  -1   5   0  151.55   11.59
  -1   5  -1  180.25   13.69
  -1   5  -1  183.03    9.31
  -1   5  -2  542.52   23.35
  -1   5  -2  548.53   30.25
  -1   5  -2  600.36   30.60
  -1   5  -3  141.74   12.56
  -1   5  -3  141.62   12.89
  -1   5  -4  314.65   20.75
  -1   5  -4  323.81   22.16
  -1   5  -5    6.50    2.55
  -1   5  -6   90.80    6.21
  -1   5  -6   94.86   11.72
  -1   5  -6   80.75    9.38
  -1   5  -6  105.48    6.26
  -1   5  -6  100.63    6.86
  -1   5  -7  266.15   12.93
  -1   5  -7  244.45   12.76
  -1   5  -7  258.14   13.54
  -1   5  -7  272.49   14.01
  -1   5  -7  276.88   13.27
  -1   5  -7  250.88   13.15
  -1   5  -7  266.91   21.94
  -1   5  -7  283.85   12.89
  -1   5  -7  243.55   12.19
  -1   5  -7  266.81   12.74
  -1   5  -7  286.85   12.99
  -1   5  -7  239.44   17.35
  -1   5  -8   13.94    2.15
  -1   5  -8   14.96    2.19
  -1   5  -8   13.41    2.35
  -1   5  -8   16.34    2.67
  -1   5  -8   14.96    2.33
  -1   5  -8   16.45    2.48
  -1   5  -8   17.51    5.54
  -1   5  -8   13.75    2.45
  -1   5  -8   17.29    2.35
  -1   5  -8   20.20    2.50
  -1   5  -8   16.74    2.28
  -1   5  -8   15.73    2.18
  -1   5  -9  397.17   19.33
  -1   5  -9  409.93   19.30
  -1   5  -9  386.15   19.37
  -1   5  -9  439.01   20.60
  -1   5  -9  394.52   18.91
  -1   5  -9  350.38   19.27
  -1   5  -9  440.55   19.16
  -1   5  -9  441.25   19.18
  -1   5  -9  452.34   18.87
  -1   5  -9  417.95   18.90
  -1   5  -9  398.14   18.89
  -1   5 -10   61.12    4.97
  -1   5 -10   64.15    5.81
  -1   5 -10   54.16    4.74
  -1   5 -10   63.57    5.04
  -1   5 -10   53.46    4.07
  -1   5 -10   48.01    4.84
  -1   5 -10   52.80    4.85
  -1   5 -10   51.29    4.54
  -1   5 -10   66.06    4.95
  -1   5 -10   56.29    4.96
  -1   5 -10   57.49    5.05
  -1   5 -11   83.15    6.04
  -1   5 -11   83.64    5.69
  -1   5 -11   69.85    5.47
  -1   5 -11   69.45    5.60
  -1   5 -11   72.20    5.73
  -1   5 -11   93.79    6.30
  -1   5 -11   85.26    6.80
  -1   5 -11   62.43    5.57
  -1   5 -11   74.57    5.99
  -1   5 -12    0.24    0.46
  -1   5 -12   -0.24    0.67
  -1   5 -12    0.22    0.49
  -1   5 -12    0.61    0.64
  -1   5 -12   -0.54    0.85
  -1   5 -12   -0.25    0.62
  -1   5 -12    0.24    0.66
  -1   5 -13  199.85    9.65
  -1   5 -13  178.47    9.64
  -1   5 -13  168.34    9.74
  -1   5 -13  186.64   10.39
  -1   5 -13  197.62   11.12
  -1   5 -14   26.95    3.18
  -1   5 -14   27.40    2.36
  -1   5 -14   25.67    2.50
  -1   5 -14   22.02    2.46
  -1   5 -14   23.27    2.74
   1  -5  14   23.23    2.70
  -1   5 -15   39.11    3.44
  -1   5 -15   38.23    2.67
  -1   5 -15   32.91    2.67
  -1   5 -15   32.52    2.99
   1  -5  15   37.02    3.03
  -1   5 -16    4.68    0.92
   1  -5  16    3.13    0.61
  -1   5 -16    3.52    0.56
  -1   5 -16    4.64    0.89
   1  -4 -17   41.98    2.68
  -1   4  16   14.37    1.76
   1  -4 -16   12.24    1.64
   1  -4 -16   12.32    1.68
   1  -4 -16   11.74    1.60
   1  -4 -15   41.53    3.70
  -1   4  15   35.69    3.41
   1  -4 -15   37.88    3.58
   1  -4 -15   36.38    3.46
   1  -4 -15   42.15    3.13
   1  -4 -15   47.79    3.75
   1  -4 -14    1.32    0.83
   1  -4 -14    1.59    0.93
  -1   4  14    2.12    0.98
   1  -4 -14    0.72    0.71
   1  -4 -14    0.92    0.72
   1  -4 -13    1.20    0.82
   1  -4 -13    1.50    0.94
   1  -4 -13    1.67    1.03
  -1   4  13    2.11    1.10
   1  -4 -13    0.81    0.74
   1  -4 -13    1.29    0.86
   1  -4 -12  434.72   21.09
   1  -4 -12  423.96   21.05
   1  -4 -12  468.52   21.12
  -1   4  12  459.33   20.84
  -1   4  12  434.01   20.79
   1  -4 -12  438.15   20.39
   1  -4 -12  424.15   20.55
   1  -4 -12  428.23   19.78
   1  -4 -12  456.41   20.93
   1  -4 -11    1.15    0.96
   1  -4 -11    1.34    2.11
   1  -4 -11    2.68    2.58
   1  -4 -11    0.62    0.77
   1  -4 -11    1.56    1.04
   1  -4 -11    0.89    0.87
  -1   4  11    1.99    1.00
   1  -4 -11    1.62    0.82
   1  -4 -11    1.65    0.87
   1  -4 -11    1.31    0.83
   1  -4 -10  460.49   20.73
   1  -4 -10  437.02   20.74
   1  -4 -10  476.58   21.23
   1  -4 -10  421.92   20.06
   1  -4 -10  439.36   21.03
   1  -4 -10  429.01   31.52
   1  -4 -10  442.91   21.07
   1  -4 -10  449.29   21.16
  -1   4  10  462.62   21.03
   1  -4 -10  410.57   31.23
   1  -4  -9    6.41    1.56
   1  -4  -9    4.70    3.21
   1  -4  -9   11.77    4.35
   1  -4  -9    6.39    1.53
   1  -4  -9    7.02    1.52
  -1   4   9    6.08    1.50
   1  -4  -9    5.07    1.36
   1  -4  -8   56.70    4.77
   1  -4  -8   62.32    4.76
   1  -4  -8   67.63    9.91
  -1   4   8   70.89    5.15
   1  -4  -8   67.49    5.16
   1  -4  -8   64.63    5.07
   1  -4  -8   69.89   10.14
   1  -4  -7  367.84   16.77
   1  -4  -7  368.47   25.12
   1  -4  -7  356.18   16.70
   1  -4  -7  374.89   25.16
   1  -4  -6  120.66    6.84
   1  -4  -6  110.42   11.71
   1  -4  -6  113.34    6.74
  -1   4   6  119.38    9.66
   1  -4  -6  116.63   12.03
   1  -4  -5    2.83    2.08
   1  -4  -5    1.42    1.37
   1  -4  -4  493.89   27.12
   1  -4  -4  502.77   27.22
   1  -4  -3  173.53   12.76
   1  -4  -3  184.68   12.93
   1  -4  -2  551.02   26.96
   1  -4  -2  556.51   27.00
   1  -4  -1   26.10    3.55
  -1   4   1   36.48    4.22
   1  -4  -1   33.98    4.00
   1  -4   0  641.11   27.19
   1  -4   0  617.44   27.08
  -1   4   0  615.44   29.35
   1  -4   1  345.17   17.06
  -1   4  -1  313.70   18.45
  -1   4  -2  602.85   25.28
   1  -4   2  652.92   28.40
  -1   4  -2  672.39   31.37
   1  -4   3  178.16   10.78
  -1   4  -3  141.72   12.05
   1  -4   4  787.34   34.26
  -1   4  -4  737.13   32.33
  -1   4  -4  717.31   32.21
  -1   4  -5  117.72   11.45
  -1   4  -5  112.70    9.96
   1  -4   5  132.38    9.96
   1  -4   5  105.28    8.27
  -1   4  -5  106.61    7.98
  -1   4  -5  119.26    8.34
  -1   4  -6  268.01   19.28
  -1   4  -6  248.42   16.04
   1  -4   6  250.44   16.41
   1  -4   6  243.99   14.92
  -1   4  -6  242.31   14.33
  -1   4  -6  259.38   14.59
  -1   4  -7   21.50    3.65
  -1   4  -7   28.46    4.16
  -1   4  -7   33.57    6.46
  -1   4  -7   29.51    4.41
  -1   4  -8  236.96   12.39
  -1   4  -8  234.97   11.65
  -1   4  -8  210.59   11.17
  -1   4  -8  210.11   11.08
  -1   4  -8  209.18   14.27
  -1   4  -8  213.64   14.35
  -1   4  -8  248.61   11.71
  -1   4  -8  244.24   11.67
  -1   4  -8  216.37   18.74
  -1   4  -9  380.67   27.26
  -1   4  -9  380.90   18.45
  -1   4  -9  410.81   19.34
  -1   4  -9  387.27   18.23
  -1   4  -9  381.19   17.71
  -1   4  -9  362.60   17.70
  -1   4  -9  355.58   18.02
  -1   4  -9  393.82   18.18
  -1   4  -9  433.65   18.49
  -1   4  -9  442.64   18.55
  -1   4 -10    1.13    1.25
  -1   4 -10    0.45    0.56
  -1   4 -10    0.41    0.51
  -1   4 -10   -0.27    0.52
  -1   4 -10   -0.32    0.71
  -1   4 -10   -0.26    0.58
  -1   4 -10   -0.25    0.40
  -1   4 -10   -0.26    0.66
  -1   4 -10   -0.24    0.60
  -1   4 -10    0.25    0.62
  -1   4 -10    0.25    0.55
  -1   4 -11  287.57   13.96
  -1   4 -11  269.43   13.99
  -1   4 -11  263.87   14.40
  -1   4 -11  325.39   16.04
  -1   4 -11  284.34   14.66
  -1   4 -11  328.94   15.15
  -1   4 -11  325.98   15.07
  -1   4 -11  314.40   14.75
  -1   4 -11  273.26   14.32
  -1   4 -11  241.00   13.96
  -1   4 -12   72.72    5.53
  -1   4 -12   65.33    5.35
  -1   4 -12   75.06    5.80
  -1   4 -12   84.08    5.58
  -1   4 -12   80.32    5.71
  -1   4 -12   91.26    6.25
  -1   4 -12   85.93    6.83
  -1   4 -12   82.84    5.96
  -1   4 -12   87.16    6.33
  -1   4 -13  210.05   11.51
  -1   4 -13  209.45   11.17
  -1   4 -13  188.00   11.12
  -1   4 -13  218.53   12.37
  -1   4 -13  203.31   10.78
  -1   4 -13  224.00   10.61
  -1   4 -14    0.46    0.57
  -1   4 -14   -0.29    0.64
  -1   4 -14    0.36    0.49
  -1   4 -14    0.71    0.64
  -1   4 -15    0.18    0.41
  -1   4 -15    0.95    0.79
  -1   4 -15    0.96    0.74
  -1   4 -15    0.54    0.43
  -1   4 -16   54.74    3.94
  -1   4 -16   52.98    3.56
  -1   4 -16   46.42    3.26
   1  -4  16   54.55    3.76
  -1   4 -17   90.10    4.38
   1  -4  17   79.97    4.29
   1  -3 -17   12.68    1.58
  -1   3  17   14.06    1.52
  -1   3  16  235.54   11.04
   1  -3 -16  221.56   11.38
   1  -3 -16  219.99   11.38
   1  -3 -16  217.46   11.07
   1  -3 -16  226.48   10.30
  -1   3  15  256.42   12.58
   1  -3 -15  266.94   12.76
   1  -3 -15  243.28   13.04
   1  -3 -15  244.58   13.08
   1  -3 -15  243.88   11.90
   1  -3 -15  236.50   12.59
  -1   3  14  206.90   11.04
   1  -3 -14  187.98   10.77
   1  -3 -14  190.87   11.43
   1  -3 -14  197.27   11.58
   1  -3 -14  201.12   11.18
   1  -3 -14  196.17   10.42
   1  -3 -13  371.02   18.89
   1  -3 -13  367.19   28.86
  -1   3  13  425.63   19.17
   1  -3 -13  414.15   19.10
   1  -3 -13  408.89   19.30
   1  -3 -13  325.80   27.65
   1  -3 -13  384.67   19.61
   1  -3 -13  395.26   19.72
   1  -3 -12   67.18   11.29
  -1   3  12   69.95    5.73
  -1   3  12   81.00    6.03
   1  -3 -12   64.28    5.20
   1  -3 -12   73.76    6.03
   1  -3 -12   79.13    6.22
   1  -3 -12   68.97    6.16
   1  -3 -12   69.59    6.23
   1  -3 -12   97.49   13.22
   1  -3 -12   76.95    5.98
   1  -3 -11    2.89    1.29
  -1   3  11    2.62    1.10
   1  -3 -11    1.97    1.04
   1  -3 -11    1.72    1.02
  -1   3  11    2.93    1.23
   1  -3 -11    2.54    2.45
   1  -3 -11    2.54    2.45
   1  -3 -11    2.24    1.23
   1  -3 -11    2.94    1.19
   1  -3 -11    4.24    1.32
   1  -3 -10    2.23    1.03
   1  -3 -10    1.75    0.96
   1  -3 -10    2.39    0.94
  -1   3  10    2.19    0.98
   1  -3 -10    2.36    1.01
   1  -3 -10    2.41    1.04
  -1   3  10    1.00    0.83
   1  -3 -10    1.17    0.86
   1  -3 -10    0.87    0.73
   1  -3  -9   47.55    4.22
   1  -3  -9   45.53    4.10
  -1   3   9   48.07    4.18
  -1   3   9   51.11    4.27
   1  -3  -9   43.09    3.84
   1  -3  -9   52.98    4.58
   1  -3  -9   54.48    4.65
   1  -3  -8    3.71    2.31
   1  -3  -8    1.79    0.87
   1  -3  -8    3.72    2.54
   1  -3  -8    1.35    0.83
   1  -3  -7    5.65    2.56
   1  -3  -7    9.19    1.64
   1  -3  -7    6.48    3.00
   1  -3  -7    8.65    1.54
   1  -3  -6 1262.53   49.33
   1  -3  -6 1290.76   57.86
   1  -3  -6 1231.03   49.30
  -1   3   6 1241.42   52.06
   1  -3  -6 1264.88   57.59
   1  -3  -5   93.21    9.30
   1  -3  -5  114.74   10.17
   1  -3  -4  496.95   25.87
   1  -3  -4  490.23   25.87
   1  -3  -3  612.89   29.33
   1  -3  -3  618.15   29.33
   1  -3  -2    4.67    1.49
   1  -3  -2    4.68    1.54
  -1   3   2    4.10    1.01
   1  -3  -1  239.42   12.38
  -1   3   1  206.52   11.65
   1  -3  -1  237.02   12.34
   1  -3   0  359.98   16.42
  -1   3   0  346.16   17.57
   1  -3   0  359.98   16.37
   1  -3   0  372.19   17.69
  -1   3  -1  529.41   25.84
   1  -3   1  574.04   25.04
   1  -3   2   45.33    4.48
   1  -3   3   80.49    6.06
   1  -3   3   69.57    6.05
  -1   3  -3   68.85    4.89
  -1   3  -3   63.38    4.76
   1  -3   4  797.20   34.64
  -1   3  -4  802.39   37.44
  -1   3  -4  784.77   33.06
  -1   3  -4  766.89   32.95
   1  -3   5  558.82   27.33
  -1   3  -5  570.70   25.90
  -1   3  -5  579.69   25.94
  -1   3  -5  594.24   30.14
  -1   3  -6  314.37   16.47
  -1   3  -6  294.07   16.22
   1  -3   6  302.14   17.65
  -1   3  -6  296.93   16.37
  -1   3  -6  319.22   20.03
  -1   3  -7  392.13   20.65
  -1   3  -7  378.04   20.44
   1  -3   7  403.47   22.33
  -1   3  -7  417.83   24.76
  -1   3  -7  371.80   18.75
  -1   3  -8   82.99    8.10
  -1   3  -8   97.79    8.68
  -1   3  -8   89.01    5.42
  -1   3  -8   85.25    5.33
  -1   3  -8   74.63    9.60
   1  -3   8   90.85    9.39
  -1   3  -9  532.56   22.64
   1  -3   9  552.86   29.99
  -1   3  -9  496.22   22.31
  -1   3  -9  489.54   22.27
  -1   3  -9  525.44   27.72
  -1   3  -9  538.83   27.85
  -1   3  -9  535.18   31.68
  -1   3  -9  549.25   23.65
  -1   3 -10    4.19    1.26
   1  -3  10    3.43    1.13
  -1   3 -10    5.37    1.43
  -1   3 -10    4.89    1.44
   1  -3  10    4.07    2.22
  -1   3 -10    2.69    0.98
  -1   3 -10    4.17    1.15
  -1   3 -10    4.22    1.07
  -1   3 -10    3.68    1.09
  -1   3 -10    3.25    1.92
  -1   3 -10    7.13    2.50
  -1   3 -10    5.76    2.62
  -1   3 -10    3.24    1.06
  -1   3 -11   54.33    4.69
  -1   3 -11   48.31    3.92
  -1   3 -11   49.41    4.29
  -1   3 -11   42.63    4.30
   1  -3  11   47.47    4.44
  -1   3 -11   42.76    4.26
  -1   3 -11   54.33    4.51
  -1   3 -11   53.97    5.01
  -1   3 -11   60.07    4.93
  -1   3 -11   41.73    4.03
  -1   3 -11   41.65    4.03
  -1   3 -12    3.92    1.26
  -1   3 -12    3.90    1.54
   1  -3  12    2.43    1.09
  -1   3 -12    5.52    1.47
  -1   3 -12    4.77    1.36
  -1   3 -12    3.66    1.16
  -1   3 -12    4.10    1.37
  -1   3 -12    6.01    1.62
  -1   3 -12    4.77    1.28
  -1   3 -13  540.43   24.90
  -1   3 -13  494.74   23.52
   1  -3  13  548.09   24.15
  -1   3 -13  557.48   23.76
  -1   3 -14    8.27    1.58
  -1   3 -14    5.76    1.45
  -1   3 -14    8.42    1.88
  -1   3 -14    6.66    1.36
   1  -3  14    7.69    1.64
  -1   3 -15  164.11    9.22
  -1   3 -15  187.51   10.03
  -1   3 -15  158.79    8.28
   1  -3  15  160.53    8.70
  -1   3 -16   14.13    1.84
  -1   3 -16   13.08    2.01
  -1   3 -16   12.96    1.40
  -1   3 -16   15.60    1.94
  -1   3 -17  153.10    7.26
  -1   3 -17  138.86    7.15
   1  -2 -18  140.09    6.14
  -1   2  18  112.13    5.49
   1  -2 -17   68.91    3.92
   1  -2 -17   72.05    4.72
   1  -2 -17   71.68    4.86
   1  -2 -17   74.63    4.93
   1  -2 -16  246.02   12.73
   1  -2 -16  227.61   12.17
   1  -2 -16  252.15   11.61
  -1   2  16  267.41   12.09
   1  -2 -16  249.24   12.76
   1  -2 -16  237.88   10.88
   1  -2 -15    7.25    1.80
   1  -2 -15    7.59    1.80
  -1   2  15    8.78    1.74
   1  -2 -15    8.73    1.95
   1  -2 -15    8.16    1.65
  -1   2  14  107.87    7.27
   1  -2 -14  111.85    7.18
   1  -2 -14  110.11    7.64
   1  -2 -14  111.65    8.13
   1  -2 -14  111.43    8.12
   1  -2 -13  141.28   15.70
   1  -2 -13  127.15   14.97
   1  -2 -13  137.33    9.40
  -1   2  13  146.96    8.69
   1  -2 -13  146.15    9.08
   1  -2 -13  124.44    7.89
   1  -2 -13  112.33   14.48
   1  -2 -13  136.79    9.39
   1  -2 -13  108.62   14.15
  -1   2  12  560.19   25.13
  -1   2  12  615.43   25.41
   1  -2 -12  578.71   25.80
   1  -2 -12  535.80   24.53
   1  -2 -12  569.95   26.24
   1  -2 -12  567.65   26.26
   1  -2 -12  489.86   35.03
   1  -2 -12  478.72   34.81
   1  -2 -11  152.82   16.17
  -1   2  11  164.40    9.34
  -1   2  11  156.89    9.21
   1  -2 -11  144.94    8.77
   1  -2 -11  166.69    9.71
   1  -2 -11  156.13    9.93
   1  -2 -11  155.56   10.01
   1  -2 -11  169.17   16.93
   1  -2 -11  159.77    9.44
   1  -2 -10  250.44   20.92
  -1   2  10  267.63   13.10
  -1   2  10  262.44   13.05
   1  -2 -10  260.25   13.78
   1  -2 -10  258.97   13.81
   1  -2 -10  247.63   20.91
   1  -2 -10  257.35   13.20
   1  -2 -10  259.23   13.37
   1  -2  -9  210.67   17.82
   1  -2  -9  216.17   11.40
   1  -2  -9  207.38   17.76
   1  -2  -9  199.08   11.17
   1  -2  -8 1176.73   47.66
   1  -2  -8 1191.96   47.70
   1  -2  -7    0.36    0.53
   1  -2  -7    0.54    0.45
   1  -2  -6  299.43   13.88
   1  -2  -5  455.50   23.74
   1  -2  -5  425.63   23.29
   1  -2  -4    6.16    1.94
   1  -2  -4    2.46    1.29
   1  -2  -3   86.73    6.88
   1  -2  -3   80.53    6.70
   1  -2  -2 1907.33   70.18
   1  -2  -2 1920.36   70.21
   1  -2  -1   27.15    3.07
   1  -2  -1   26.92    2.88
  -1   2   1   23.06    2.38
   1  -2  -1   24.47    2.76
  -1   2   0 2803.82  107.38
   1  -2   0 2781.06  107.69
   1  -2   1  153.12    8.59
   1  -2   1  153.73    8.79
  -1   2  -2  349.16   16.94
  -1   2  -2  321.76   14.02
  -1   2  -2  327.94   14.04
   1  -2   3    4.37    1.36
  -1   2  -3    4.08    1.37
  -1   2  -3    2.72    0.64
  -1   2  -3    3.04    0.66
  -1   2  -3    1.73    0.61
  -1   2  -3    2.31    0.71
   1  -2   4  820.85   34.92
  -1   2  -4  852.89   36.14
  -1   2  -4  756.59   31.76
  -1   2  -4  763.88   31.80
  -1   2  -4  796.37   32.79
  -1   2  -4  812.94   32.85
   1  -2   5   -0.40    0.63
  -1   2  -5   -0.28    0.44
  -1   2  -5   -0.28    0.44
  -1   2  -5    0.92    0.89
  -1   2  -5    0.83    0.57
  -1   2  -5    0.21    0.40
   1  -2   6 1121.13   47.16
  -1   2  -6 1001.78   41.89
  -1   2  -6 1062.10   47.48
  -1   2  -6 1009.37   43.26
  -1   2  -6  998.70   43.20
  -1   2  -6 1108.26   44.98
  -1   2  -6 1100.67   44.93
   1  -2   7   41.32    5.77
  -1   2  -7   32.32    4.02
  -1   2  -7   42.72    5.93
  -1   2  -7   32.00    2.78
  -1   2  -7   32.13    2.79
  -1   2  -7   31.74    4.00
  -1   2  -7   34.66    4.64
  -1   2  -7   31.57    4.46
   1  -2   8  126.52   11.38
  -1   2  -8  119.58   11.00
  -1   2  -8   97.21    8.42
  -1   2  -8  115.03    8.93
  -1   2  -8  110.20    6.52
  -1   2  -8  104.31    6.39
  -1   2  -8  112.06    9.67
  -1   2  -8  115.34    9.85
   1  -2   9   88.86    9.76
  -1   2  -9   93.67    9.06
  -1   2  -9   73.01    8.13
  -1   2  -9   88.30    9.62
  -1   2  -9   61.70    6.89
  -1   2  -9   65.71    7.02
  -1   2  -9   71.92    5.23
  -1   2  -9   70.75    5.18
  -1   2 -10  104.10    6.97
  -1   2 -10  109.39    7.03
  -1   2 -10   94.19    6.75
  -1   2 -10   95.55    7.06
  -1   2 -10  104.99    7.18
  -1   2 -10  101.10    6.49
   1  -2  10  112.82   11.99
  -1   2 -10  103.53    6.47
  -1   2 -10   99.71   10.30
  -1   2 -10   93.39   10.06
  -1   2 -10  103.74    6.90
   1  -2  10  108.80    6.73
  -1   2 -10  116.45    7.08
  -1   2 -10  121.00    7.15
  -1   2 -10  101.06   10.89
  -1   2 -11   20.07    4.57
  -1   2 -11   12.02    2.15
  -1   2 -11   10.82    3.47
  -1   2 -11   12.67    2.34
  -1   2 -11   10.22    2.15
  -1   2 -11   16.01    2.23
  -1   2 -11   11.53    1.89
   1  -2  11    8.63    3.40
  -1   2 -11   12.99    2.23
  -1   2 -11    9.65    1.93
  -1   2 -11   11.90    2.13
  -1   2 -11   14.38    2.27
  -1   2 -11   10.92    2.04
  -1   2 -12  807.65   44.69
  -1   2 -12  820.28   44.83
  -1   2 -12  932.24   37.94
  -1   2 -12  920.30   39.25
  -1   2 -12  944.88   37.82
   1  -2  12  887.11   48.29
  -1   2 -12  845.05   38.23
  -1   2 -12 1060.79   39.11
  -1   2 -12 1007.27   38.96
  -1   2 -12  876.75   38.48
  -1   2 -12  880.20   38.54
  -1   2 -12  882.05   38.38
  -1   2 -13    0.26    0.57
  -1   2 -13    0.32    0.61
   1  -2  13    0.28    0.70
  -1   2 -13   -0.27    0.59
  -1   2 -13    0.87    0.64
  -1   2 -13    0.22    0.55
  -1   2 -13    0.57    0.63
  -1   2 -13   -0.28    0.63
  -1   2 -14   33.40    3.80
  -1   2 -14   38.88    3.40
  -1   2 -14   26.98    3.16
   1  -2  14   37.10    3.76
  -1   2 -14   32.98    3.57
  -1   2 -14   21.82    3.00
   1  -2  15   24.80    2.89
  -1   2 -15   25.04    3.14
  -1   2 -15   27.62    2.58
  -1   2 -15   21.29    2.28
   1  -2  16    3.16    0.89
  -1   2 -16    1.95    0.97
  -1   2 -16    3.06    0.96
  -1   2 -17    5.85    1.08
   1  -2  17    6.13    0.89
  -1   2 -17    9.00    1.42
  -1   2 -17    7.32    1.11
   1  -2  18  166.78    7.36
  -1   2 -18  162.15    7.20
   1  -1 -18   13.07    1.47
   1  -1 -18   12.08    1.27
  -1   1  18    7.89    0.88
   1  -1 -18    7.37    1.07
   1  -1 -17   93.43    4.81
   1  -1 -17   94.98    5.76
   1  -1 -17   90.39    5.94
   1  -1 -17   96.49    5.26
   1  -1 -17   99.10    5.99
   1  -1 -17   91.90    5.96
   1  -1 -16  118.48    7.81
   1  -1 -16  116.51    6.56
   1  -1 -16  121.69    6.98
   1  -1 -16  126.43    7.73
   1  -1 -16  120.38    7.83
  -1   1  16  130.79    7.10
  -1   1  15    6.52    1.45
   1  -1 -15    5.05    1.45
   1  -1 -15    6.01    1.44
   1  -1 -14   29.86    6.85
   1  -1 -14   31.01    6.97
   1  -1 -14   31.35    3.18
  -1   1  14   30.41    3.34
   1  -1 -14   29.29    3.64
   1  -1 -14   29.46    3.31
   1  -1 -13   30.14    3.34
   1  -1 -13   37.69    3.84
   1  -1 -13   38.69    4.16
   1  -1 -13   36.09    3.33
   1  -1 -13   36.44    7.62
   1  -1 -13   27.04    6.79
   1  -1 -13   37.63    3.40
   1  -1 -13   43.90    8.12
   1  -1 -13   27.03    6.52
  -1   1  13   35.56    3.69
   1  -1 -12    3.23    1.31
   1  -1 -12    3.31    1.29
  -1   1  12    2.61    1.09
   1  -1 -12    2.27    2.19
   1  -1 -12    6.81    3.34
   1  -1 -12    3.33    2.76
   1  -1 -12    1.11    1.75
   1  -1 -12    3.52    1.21
   1  -1 -12    2.11    0.86
   1  -1 -12    1.54    0.80
   1  -1 -12    2.21    1.07
   1  -1 -11  107.27    7.09
   1  -1 -11   85.10   11.39
  -1   1  11  109.95    6.87
  -1   1  11  109.48    6.81
   1  -1 -11  106.25    7.28
   1  -1 -11  107.35    6.82
   1  -1 -11  104.07    7.09
   1  -1 -10   23.28    3.04
   1  -1 -10   22.56    2.99
   1  -1 -10   19.63    4.95
   1  -1 -10   14.03    4.25
   1  -1 -10   20.67    2.64
   1  -1 -10   26.45    3.00
   1  -1 -10   27.42    3.00
   1  -1 -10   23.33    2.87
   1  -1  -9  122.32   12.48
   1  -1  -9  123.20    7.65
   1  -1  -9  115.92   12.19
   1  -1  -9  123.21    7.66
   1  -1  -8    5.21    1.23
   1  -1  -8    3.55    1.94
   1  -1  -8    0.71    1.12
   1  -1  -8    3.82    1.10
   1  -1  -7    2.54    0.85
   1  -1  -7    3.62    2.01
   1  -1  -7    6.04    2.23
   1  -1  -7    2.38    0.85
   1  -1  -6    9.62    2.60
   1  -1  -6   11.16    2.90
   1  -1  -6    8.40    1.02
   1  -1  -5 1352.30   53.03
   1  -1  -4  232.93   11.28
   1  -1  -3   95.92    6.89
   1  -1  -3  106.10    6.26
   1  -1  -3  101.96    5.88
   1  -1  -3   97.19    6.93
   1  -1  -3  100.59    5.84
   1  -1  -2    2.31    0.84
   1  -1  -2    3.56    1.04
   1  -1  -2   -0.12    0.34
   1  -1  -2    0.23    0.32
   1  -1  -1  421.59   17.11
   1  -1  -1  422.31   17.07
   1  -1  -1  409.77   17.89
   1  -1  -1  384.62   17.75
   1  -1   0    0.16    0.26
   1  -1   0    0.34    0.14
   1  -1   0    0.47    0.16
   1  -1   1    9.61    1.56
   1  -1   2  116.21    7.18
   1  -1   3    1.08    0.85
  -1   1  -3    1.92    0.73
  -1   1  -3    1.39    0.61
  -1   1  -4  145.40    8.59
  -1   1  -4  146.32    8.55
   1  -1   5  693.19   27.69
  -1   1  -5  700.55   30.83
  -1   1  -5  765.77   32.33
  -1   1  -5  672.01   30.66
  -1   1  -6  115.13    8.67
  -1   1  -6  124.15    9.36
  -1   1  -6  111.12    8.62
  -1   1  -7   37.87    5.03
  -1   1  -7   28.92    4.37
  -1   1  -7   33.98    2.90
  -1   1  -7   33.02    2.90
  -1   1  -7   23.07    3.99
  -1   1  -8    8.60    2.49
  -1   1  -8    9.93    2.77
  -1   1  -8   10.48    1.68
  -1   1  -8   10.53    2.92
  -1   1  -8   11.04    1.72
  -1   1  -9 1086.61   50.37
  -1   1  -9 1096.76   51.34
  -1   1  -9 1113.66   45.12
  -1   1  -9 1140.63   45.24
  -1   1  -9 1073.78   51.12
  -1   1 -10    0.24    0.59
  -1   1 -10    0.24    0.54
  -1   1 -10    1.25    0.79
  -1   1 -10    0.26    0.51
   1  -1  10   -0.91    1.01
  -1   1 -10    0.77    1.20
  -1   1 -10    0.25    0.56
  -1   1 -10    0.77    0.85
   1  -1  10    0.22    0.55
  -1   1 -10   -0.73    1.15
  -1   1 -10    1.26    0.84
  -1   1 -10    1.47    1.41
  -1   1 -10    1.27    0.74
  -1   1 -10    0.21    0.41
  -1   1 -11  456.04   21.46
  -1   1 -11  422.19   26.96
  -1   1 -11  442.63   21.38
  -1   1 -11  437.64   20.97
  -1   1 -11  458.79   21.11
  -1   1 -11  454.67   20.30
  -1   1 -11  451.94   21.46
  -1   1 -11  445.38   21.29
   1  -1  11  495.14   30.89
  -1   1 -11  418.87   27.26
  -1   1 -11  476.05   28.34
   1  -1  11  444.18   20.84
  -1   1 -11  513.31   21.23
  -1   1 -11  386.57   26.26
  -1   1 -11  518.29   21.26
  -1   1 -12    3.06    1.28
  -1   1 -12    2.99    1.34
   1  -1  12    6.60    3.24
  -1   1 -12    6.29    1.36
  -1   1 -12    3.42    1.05
   1  -1  12    4.94    1.42
  -1   1 -12    4.85    1.41
  -1   1 -12    3.85    1.31
  -1   1 -12    2.76    1.19
  -1   1 -12    1.78    1.72
  -1   1 -12    4.45    2.43
  -1   1 -12    4.29    1.45
  -1   1 -13   58.25    5.31
  -1   1 -13   61.69    4.67
  -1   1 -13   59.81    5.36
   1  -1  13   53.05    9.15
  -1   1 -13   62.08    4.60
   1  -1  13   62.90    5.14
  -1   1 -13   64.11    5.27
  -1   1 -13   60.35    5.09
  -1   1 -13   52.19    8.00
  -1   1 -13   61.05    8.69
  -1   1 -13   51.93    5.12
  -1   1 -13   57.06    5.36
  -1   1 -14   31.68    3.41
  -1   1 -14   29.53    3.53
  -1   1 -14   29.93    3.23
  -1   1 -14   20.68    3.04
  -1   1 -14   24.03    3.26
  -1   1 -14   24.33    2.59
  -1   1 -15  164.00    9.38
   1  -1  15  165.51    9.24
  -1   1 -15  137.48    8.77
  -1   1 -15  137.25    8.78
  -1   1 -16   14.97    2.08
   1  -1  16   15.49    2.08
  -1   1 -16   14.42    2.14
  -1   1 -16   12.74    1.53
  -1   1 -16   12.85    1.93
   1  -1  17  117.86    6.38
  -1   1 -17  118.25    6.54
  -1   1 -18  233.91    9.12
   1  -1  18  211.43    9.07
   1   0 -18  123.08    5.96
   1   0 -18  135.56    6.34
   1   0 -18  147.82    6.96
   1   0 -18  127.63    6.56
  -1   0  17   20.03    1.93
   1   0 -17   17.41    2.20
   1   0 -17   17.59    1.81
   1   0 -17   16.23    2.10
   1   0 -17   19.04    2.35
   1   0 -17   20.14    2.04
   1   0 -17   18.80    2.27
   1   0 -16  440.64   19.70
   1   0 -16  428.75   18.75
   1   0 -16  426.78   18.37
   1   0 -16  403.69   19.44
   1   0 -16  396.52   19.37
   1   0 -15   42.70    4.44
  -1   0  15   48.89    3.88
   1   0 -15   34.85    4.11
   1   0 -15   44.74    4.44
   1   0 -15   43.75    4.02
   1   0 -14  577.73   25.40
   1   0 -14  588.60   26.30
   1   0 -14  540.03   26.13
   1   0 -14  552.68   24.03
  -1   0  14  545.13   24.62
   1   0 -14  618.58   24.98
   1   0 -14  610.00   24.94
   1   0 -14  566.68   35.65
   1   0 -14  530.86   26.06
   1   0 -14  529.43   34.95
   1   0 -13   75.63    5.85
   1   0 -13   72.70    6.19
   1   0 -13   70.20   10.77
   1   0 -13   78.25   11.14
   1   0 -13   72.91    6.39
   1   0 -13   69.16    5.07
   1   0 -13   81.96    5.68
   1   0 -13   83.31    5.68
  -1   0  13   78.47    5.60
   1   0 -13   69.92    6.23
   1   0 -13   76.95    6.09
   1   0 -12  877.95   38.03
   1   0 -12  900.51   38.54
   1   0 -12  785.28   37.16
   1   0 -12  932.71   38.01
   1   0 -12  880.51   49.06
   1   0 -12  848.12   48.57
   1   0 -12  899.81   36.89
   1   0 -12  833.48   46.64
   1   0 -12  978.83   37.59
   1   0 -12  976.99   37.59
   1   0 -12  894.78   38.81
   1   0 -12  869.63   47.04
   1   0 -12  914.77   38.95
  -1   0  12  938.06   37.38
  -1   0  11  135.21    7.76
   1   0 -11  144.18    8.44
   1   0 -11  138.47    8.65
   1   0 -11  133.81    8.14
   1   0 -11  116.33    7.73
   1   0 -11  138.48    8.36
   1   0 -11  124.72    8.61
   1   0 -11  136.95    8.82
   1   0 -11  148.50   14.12
   1   0 -11  122.30   13.62
   1   0 -11  126.42   13.77
   1   0 -11  140.01    7.92
   1   0 -11  141.37    7.95
   1   0 -11  133.08   13.42
   1   0 -10    2.73    2.02
   1   0 -10    1.82    1.76
   1   0 -10    5.24    1.40
   1   0 -10    0.82    0.91
   1   0 -10    2.45    1.82
   1   0 -10    3.13    1.16
   1   0  -9   39.66    6.57
   1   0  -9   41.20    6.62
   1   0  -9   28.73    5.42
   1   0  -9   35.29    3.55
   1   0  -9   43.84    6.64
   1   0  -9   40.18    3.78
   1   0  -8 1120.22   52.78
   1   0  -8 1205.87   46.78
   1   0  -8 1164.11   46.71
   1   0  -8 1101.88   52.71
   1   0  -7    5.38    1.14
   1   0  -7    9.95    2.68
   1   0  -7    5.76    2.03
   1   0  -7    5.36    1.12
   1   0  -6 1592.22   57.69
   1   0  -6 1613.19   57.80
   1   0  -5  132.78    9.60
   1   0  -5  144.70    9.83
   1   0  -5  149.49    7.33
   1   0  -4    0.99    0.47
   1   0  -4    2.54    1.09
   1   0  -4    1.98    0.94
   1   0  -4    4.35    1.37
   1   0  -4    3.17    1.16
   1   0  -3    1.15    0.68
   1   0  -3    0.69    0.51
   1   0  -3    0.67    0.61
   1   0  -3    2.01    0.90
   1   0  -3    2.02    0.70
   1   0  -3    1.22    0.61
   1   0  -3    9.77    1.82
   1   0  -3   12.67    2.06
   1   0  -2  898.26   34.96
   1   0  -2  828.47   34.35
   1   0  -2  843.93   34.00
   1   0  -2  820.83   34.31
   1   0  -2  824.00   34.21
   1   0  -2  891.72   34.93
   1   0  -1   19.06    2.09
   1   0  -1   14.16    1.63
   1   0  -1   17.13    1.78
   1   0  -1   15.53    1.71
   1   0  -1   17.84    2.02
   1   0   0 1375.50   53.89
   1   0   0 1411.97   53.47
   1   0   0 1399.00   54.23
   1   0   0 1363.78   53.42
   1   0   0 1405.53   54.14
   1   0   1    5.85    1.08
   1   0   1    6.82    1.10
   1   0   2  375.81   15.78
   1   0   2  369.46   16.08
  -1   0  -3   35.66    3.61
   1   0   3   35.04    2.49
  -1   0  -3   39.05    3.77
   1   0   3   36.48    2.86
  -1   0  -4 1106.18   44.33
  -1   0  -4 1112.50   44.33
   1   0   4 1007.21   41.11
  -1   0  -5  304.64   16.15
  -1   0  -5  306.84   16.15
   1   0   5  271.06   11.84
  -1   0  -6  564.04   27.60
  -1   0  -6  576.00   25.90
  -1   0  -6  546.95   22.70
  -1   0  -6  563.61   27.62
  -1   0  -6  537.36   22.67
  -1   0  -7    6.18    1.25
  -1   0  -7    8.86    2.63
  -1   0  -7    7.06    1.91
  -1   0  -7    6.49    1.30
  -1   0  -8    6.20    1.34
  -1   0  -8    3.93    2.07
  -1   0  -8    1.96    1.63
  -1   0  -8    4.65    1.16
  -1   0  -9  366.23   23.96
  -1   0  -9  399.34   18.21
  -1   0  -9  388.78   18.17
  -1   0  -9  387.09   24.39
  -1   0 -10   13.83    4.11
  -1   0 -10   12.17    2.19
  -1   0 -10   15.62    4.35
  -1   0 -10   15.88    2.45
  -1   0 -10   15.59    2.32
  -1   0 -10   12.78    2.11
  -1   0 -10   12.32    2.16
   1   0  10   16.88    2.36
   1   0  11  126.20    8.02
  -1   0 -11  124.17    7.94
  -1   0 -11  118.20   13.33
  -1   0 -11  110.94    7.96
  -1   0 -11  115.62    8.11
  -1   0 -11  113.16   12.79
  -1   0 -11  123.72    8.04
  -1   0 -11  130.15    8.25
   1   0  12   19.85    5.73
  -1   0 -12   21.11    3.02
  -1   0 -12   23.38    3.12
   1   0  12   25.07    3.22
  -1   0 -12   30.79    6.41
  -1   0 -12   26.86    3.60
  -1   0 -12   21.80    3.19
  -1   0 -12   31.82    6.51
  -1   0 -12   21.71    3.09
  -1   0 -12   27.38    3.41
  -1   0 -13   59.37    5.29
  -1   0 -13   63.88    5.46
   1   0  13   62.38   10.14
  -1   0 -13   56.07    5.00
   1   0  13   61.32    5.32
  -1   0 -13   58.08    5.14
  -1   0 -13   61.31    8.99
  -1   0 -13   46.96    7.99
  -1   0 -13   61.02    5.62
  -1   0 -13   59.57    5.55
  -1   0 -14   64.54    5.09
  -1   0 -14   58.49    5.04
  -1   0 -14   59.49    5.44
  -1   0 -14   69.22    5.76
  -1   0 -14   53.13    5.07
  -1   0 -14   56.11    5.15
   1   0  14   75.03    5.58
  -1   0 -15   80.29    5.88
  -1   0 -15   74.54    5.82
  -1   0 -15   69.13    5.65
  -1   0 -15   71.83    5.37
  -1   0 -16   30.08    3.11
  -1   0 -16   28.69    3.05
  -1   0 -16   30.67    3.13
   1   0  16   32.53    3.18
  -1   0 -17   83.43    5.36
  -1   0 -17   88.43    5.46
   1   0  17  111.50    5.77
  -1   0 -17  116.37    5.91
  -1   0 -18  105.85    5.28
  -1   0 -18  126.23    5.43
   1   1 -18   14.52    1.38
   1   1 -18   14.71    1.35
   1   1 -17  154.33    8.07
   1   1 -17  156.38    7.81
   1   1 -17  171.93    8.92
   1   1 -16   52.66    4.13
   1   1 -16   46.97    4.41
   1   1 -16   44.60    4.09
   1   1 -16   50.89    3.92
   1   1 -16   47.28    4.24
   1   1 -15   25.17    3.31
   1   1 -15   24.92    2.98
   1   1 -15   20.10    2.88
   1   1 -15   21.56    2.31
   1   1 -15   25.06    2.80
   1   1 -15   22.44    3.07
   1   1 -15   24.29    2.83
   1   1 -15   22.52    2.69
   1   1 -14   82.84    5.67
   1   1 -14   68.39   10.48
   1   1 -14   77.07   10.89
   1   1 -14   78.51    6.53
   1   1 -14   95.82    7.18
   1   1 -14   86.53    6.40
   1   1 -14   93.31    6.99
   1   1 -14   92.13    6.30
   1   1 -14  100.63    6.48
   1   1 -13  438.05   19.94
   1   1 -13  411.32   29.63
   1   1 -13  428.91   21.40
   1   1 -13  377.88   28.76
   1   1 -13  443.61   20.90
   1   1 -13  441.34   21.62
   1   1 -13  425.51   21.36
   1   1 -13  489.84   20.87
   1   1 -13  496.66   20.93
   1   1 -12  195.72   10.40
   1   1 -12  191.92   11.53
   1   1 -12  186.46   17.74
   1   1 -12  196.17   18.18
   1   1 -12  212.10   11.92
   1   1 -12  186.62   10.93
   1   1 -12  178.63   11.25
   1   1 -12  214.48   11.08
   1   1 -12  213.16   11.05
   1   1 -11  102.36    7.13
   1   1 -11  110.51    6.76
   1   1 -11  115.82    7.16
   1   1 -11  124.28    7.33
   1   1 -11  103.99    7.44
   1   1 -11   90.47   11.59
   1   1 -11   95.48   12.01
   1   1 -11  101.06    7.35
   1   1 -11  111.88    7.70
   1   1 -11  125.28    7.55
   1   1 -10   19.32    2.47
   1   1 -10   17.02    2.50
   1   1 -10   21.20    2.59
   1   1 -10   19.62    2.66
   1   1 -10   20.72    5.05
   1   1 -10   13.89    2.29
   1   1 -10   12.61    3.93
   1   1 -10   16.34    2.24
   1   1 -10   17.74    2.38
   1   1  -9  202.35   15.91
   1   1  -9  201.63   15.87
   1   1  -9  188.55   10.21
   1   1  -9  184.63   10.14
   1   1  -8  119.05   11.16
   1   1  -8  127.25   11.44
   1   1  -8  116.88   10.03
   1   1  -8  122.16    7.13
   1   1  -8  119.84    7.05
   1   1  -8  126.95   10.42
   1   1  -7   14.47    3.37
   1   1  -7   13.31    3.25
   1   1  -7   17.24    3.29
   1   1  -7    9.37    1.48
   1   1  -7   11.50    2.77
   1   1  -7   11.95    1.65
   1   1  -6  422.56   22.26
   1   1  -6  381.25   21.69
   1   1  -6  420.40   18.37
   1   1  -6  402.13   20.46
   1   1  -6  389.49   20.41
   1   1  -5 1963.84   76.45
   1   1  -5 1958.70   76.87
   1   1  -4  583.59   26.48
   1   1  -4  514.28   23.33
   1   1  -4  530.26   23.75
   1   1  -4  561.12   26.39
   1   1  -3   50.21    4.19
   1   1  -3   51.68    4.37
   1   1  -2  435.94   20.89
   1   1  -2  441.77   20.91
   1   1  -2  485.54   21.24
   1   1  -1   24.89    1.86
   1   1  -1   29.79    2.97
   1   1  -1   29.86    2.95
   1   1   0 1006.60   41.98
   1   1   0 1032.83   42.00
   1   1   0 1039.51   42.27
   1   1   0 1040.39   41.78
   1   1   0 1051.22   41.83
   1   1   0 1039.73   40.58
   1   1   1    1.53    0.69
   1   1   1    3.05    0.96
   1   1   1    2.26    0.92
   1   1   1    2.88    1.03
  -1  -1  -2   49.07    4.51
  -1  -1  -2   51.36    4.58
   1   1   2   54.87    4.28
   1   1   2   48.76    4.23
  -1  -1  -3   42.17    4.32
  -1  -1  -3   40.20    4.29
   1   1   3   36.85    3.36
   1   1   4  510.93   21.28
   1   1   4  458.92   21.31
   1   1   5  624.36   26.47
  -1  -1  -6  144.64   11.83
  -1  -1  -6  161.35    8.20
  -1  -1  -6  159.18   12.32
  -1  -1  -6  167.84    8.28
  -1  -1  -7   10.44    3.19
  -1  -1  -7    9.52    1.57
  -1  -1  -7   12.32    1.77
  -1  -1  -7    9.19    2.95
  -1  -1  -8  267.29   19.51
  -1  -1  -8  271.01   19.55
  -1  -1  -8  277.14   13.53
  -1  -1  -8  284.34   13.63
  -1  -1  -9  433.46   27.46
  -1  -1  -9  402.30   26.76
  -1  -1  -9  425.70   19.90
  -1  -1  -9  439.72   20.00
   1   1   9  441.05   19.64
  -1  -1 -10   54.76    4.64
  -1  -1 -10   43.68    7.83
  -1  -1 -10   54.21    4.95
  -1  -1 -10   56.20    5.01
  -1  -1 -10   49.83    8.32
   1   1  10   53.96    4.66
  -1  -1 -10   56.73    4.80
  -1  -1 -11   29.41    3.38
  -1  -1 -11   27.65    3.38
  -1  -1 -11   29.24    3.47
  -1  -1 -11   28.12    6.56
  -1  -1 -11   27.29    3.54
  -1  -1 -11   27.03    3.53
  -1  -1 -11   28.21    6.58
   1   1  11   30.16    3.50
  -1  -1 -12 1116.59   46.40
  -1  -1 -12 1036.84   57.16
  -1  -1 -12 1184.32   46.82
  -1  -1 -12 1127.37   46.68
   1   1  12 1110.11   46.65
  -1  -1 -12 1049.33   57.29
   1   1  13  315.20   16.03
   1   1  13  289.30   24.89
  -1  -1 -13  315.98   16.04
  -1  -1 -13  332.22   16.26
  -1  -1 -13  328.09   16.20
  -1  -1 -13  265.41   22.73
  -1  -1 -13  323.27   15.98
  -1  -1 -13  291.90   23.48
  -1  -1 -14   26.05    3.15
  -1  -1 -14   22.64    3.06
  -1  -1 -14   28.88    3.41
   1   1  14   22.79    3.06
  -1  -1 -14   20.88    2.79
  -1  -1 -15   48.89    4.22
  -1  -1 -15   55.01    4.55
  -1  -1 -15   50.12    4.27
  -1  -1 -16    5.39    1.22
  -1  -1 -17    0.62    0.44
   1   1  17    0.13    0.35
   1   2 -18  113.89    5.61
   1   2 -18  109.11    5.64
   1   2 -18  104.07    5.12
   1   2 -17   -0.38    0.59
   1   2 -17    0.25    0.48
   1   2 -17    0.13    0.40
   1   2 -17    0.17    0.38
   1   2 -17   -0.13    0.40
   1   2 -16  432.74   19.31
   1   2 -16  435.95   18.21
   1   2 -16  393.59   18.15
   1   2 -16  401.17   17.17
   1   2 -16  390.33   18.72
   1   2 -15    3.08    1.25
   1   2 -15    1.32    0.88
   1   2 -15    1.79    1.00
   1   2 -15    0.48    0.53
   1   2 -15    1.36    0.63
   1   2 -15    1.19    0.84
   1   2 -15    1.96    0.97
   1   2 -15    1.13    0.89
   1   2 -14  168.49    9.82
   1   2 -14  164.36   10.36
   1   2 -14  170.01    9.54
   1   2 -14  161.04    9.72
   1   2 -14  162.50    8.98
   1   2 -14  144.52    9.39
   1   2 -14  147.97    9.89
   1   2 -14  176.62    9.71
   1   2 -14  182.57    9.86
   1   2 -13   12.46    2.45
   1   2 -13    5.60    1.62
   1   2 -13    9.54    1.76
   1   2 -13    6.94    1.73
   1   2 -13    8.41    1.88
   1   2 -13   10.68    3.95
   1   2 -13    8.54    3.58
   1   2 -13   12.95    2.20
   1   2 -13    9.57    1.91
   1   2 -13    9.07    2.06
   1   2 -12  696.87   30.05
   1   2 -12  676.56   30.70
   1   2 -12  668.92   29.14
   1   2 -12  640.94   29.79
   1   2 -12  681.71   39.78
   1   2 -12  643.95   39.09
   1   2 -12  742.90   30.07
   1   2 -12  762.51   30.14
   1   2 -12  629.38   29.71
   1   2 -11  115.14    7.40
   1   2 -11  101.20    7.49
   1   2 -11  100.95    6.62
   1   2 -11  105.24    6.38
   1   2 -11  111.18    7.39
   1   2 -11  107.78   12.44
   1   2 -11  100.80   12.04
   1   2 -11  116.42    7.29
   1   2 -11  107.62    7.10
   1   2 -11   95.93    7.01
   1   2 -10  463.76   21.34
   1   2 -10  440.72   20.59
   1   2 -10  466.82   19.83
   1   2 -10  440.69   20.04
   1   2 -10  421.37   20.50
   1   2 -10  455.46   28.61
   1   2 -10  444.86   20.66
   1   2 -10  448.24   28.43
   1   2 -10  495.50   20.87
   1   2 -10  473.55   20.68
   1   2  -9   24.66    2.77
   1   2  -9   27.54    5.48
   1   2  -9   24.30    5.25
   1   2  -9   21.57    2.63
   1   2  -8  426.32   19.09
   1   2  -8  496.69   26.63
   1   2  -8  432.60   25.55
   1   2  -8  430.63   19.12
   1   2  -7  110.00    7.38
   1   2  -7   95.67    5.76
   1   2  -7  104.31    9.78
   1   2  -7   92.80    9.37
   1   2  -7  103.57    5.88
   1   2  -6    4.16    1.74
   1   2  -6    5.20    1.93
   1   2  -6    5.95    1.68
   1   2  -5  317.80   18.00
   1   2  -5  320.67   17.08
   1   2  -5  329.45   18.20
   1   2  -5  300.86   16.35
   1   2  -4  401.19   19.62
   1   2  -4  360.27   19.44
   1   2  -4  382.05   19.75
   1   2  -4  357.27   18.72
   1   2  -3  381.79   19.53
   1   2  -3  392.84   19.73
   1   2  -3  391.68   19.64
   1   2  -3  388.06   19.43
   1   2  -2  349.63   18.73
   1   2  -2  374.72   18.99
   1   2  -2  365.91   18.57
   1   2  -2  382.32   19.11
   1   2  -1   28.25    3.60
   1   2  -1   23.59    3.33
   1   2   0  362.24   18.64
   1   2   0  358.65   17.84
   1   2   0  363.74   15.74
   1   2   0  367.74   18.47
   1   2   0  379.18   18.04
   1   2   1   18.30    2.57
  -1  -2  -1   20.03    2.81
   1   2   1   21.04    3.18
  -1  -2  -1   18.48    2.71
   1   2   1   21.79    2.83
   1   2   1   20.55    3.10
   1   2   2  231.03   12.50
   1   2   2  213.75   13.25
  -1  -2  -2  257.63   13.78
   1   2   2  247.14   13.54
   1   2   2  234.47   12.61
  -1  -2  -2  261.92   13.89
   1   2   3   88.36    7.35
  -1  -2  -3   95.40    7.92
   1   2   3  107.31    7.70
   1   2   3   92.81    6.84
   1   2   3  102.21    7.05
  -1  -2  -3  112.19    8.49
   1   2   4  149.86   10.19
  -1  -2  -4  175.30   12.11
  -1  -2  -4  157.03   11.63
   1   2   4  171.25   10.13
   1   2   4  164.70   10.25
   1   2   4  174.62   10.25
  -1  -2  -5   34.92    2.86
  -1  -2  -5   33.43    5.21
  -1  -2  -5   37.60    2.92
  -1  -2  -5   28.76    4.95
   1   2   5   33.25    4.05
   1   2   5   35.60    3.91
   1   2   5   37.72    4.31
  -1  -2  -6  694.15   27.66
  -1  -2  -6  657.82   27.54
  -1  -2  -6  692.04   35.04
  -1  -2  -6  675.11   34.59
   1   2   6  630.52   28.70
  -1  -2  -7  467.31   20.59
  -1  -2  -7  469.51   20.56
  -1  -2  -8   12.82    2.11
  -1  -2  -8   11.71    2.01
  -1  -2  -9  505.48   21.83
  -1  -2  -9  464.09   21.27
  -1  -2  -9  467.01   30.41
  -1  -2  -9  476.77   21.89
  -1  -2  -9  464.27   21.83
  -1  -2  -9  486.37   21.62
  -1  -2  -9  453.43   30.08
  -1  -2 -10    1.10    0.81
  -1  -2 -10    1.48    0.82
  -1  -2 -10    1.04    0.82
  -1  -2 -10    2.34    1.18
  -1  -2 -10    1.12    1.77
  -1  -2 -10    2.24    2.16
  -1  -2 -10    3.52    1.31
  -1  -2 -11  132.20    9.20
  -1  -2 -11  145.25    9.39
  -1  -2 -11  122.61   14.96
  -1  -2 -11  150.11    9.12
  -1  -2 -11  144.56    8.83
  -1  -2 -11  122.22   14.98
   1   2  11  140.03    8.95
  -1  -2 -12  161.88   10.33
  -1  -2 -12  153.47   10.08
  -1  -2 -12  152.90   16.65
  -1  -2 -12  152.28    9.61
  -1  -2 -12  152.89    9.61
  -1  -2 -12  166.70    9.72
  -1  -2 -12  159.87   17.06
   1   2  12  167.43   10.02
   1   2  13  290.38   14.73
  -1  -2 -13  275.07   14.43
  -1  -2 -13  283.65   14.44
  -1  -2 -13  286.70   14.39
  -1  -2 -13  276.15   15.02
  -1  -2 -13  259.78   14.77
  -1  -2 -14    0.25    0.56
  -1  -2 -14    0.96    0.76
  -1  -2 -14    0.76    0.80
  -1  -2 -14    1.47    1.13
  -1  -2 -14    0.88    0.86
   1   2  14    0.53    0.78
  -1  -2 -15  116.09    6.87
   1   2  15  112.20    6.95
  -1  -2 -15  101.54    6.44
  -1  -2 -15  112.84    6.88
  -1  -2 -15   98.89    6.93
  -1  -2 -15  102.61    6.97
  -1  -2 -16   17.58    2.20
  -1  -2 -16   23.14    2.34
  -1  -2 -16   19.32    2.30
  -1  -2 -16   18.48    2.04
   1   2  17   89.14    4.88
  -1  -2 -17   91.39    4.74
   1   3 -18    1.11    0.37
   1   3 -17   51.32    3.72
   1   3 -17   45.91    3.42
   1   3 -17   45.92    3.11
   1   3 -16  288.10   12.22
   1   3 -16  253.02   12.62
   1   3 -16  278.67   12.89
   1   3 -16  289.32   13.82
   1   3 -16  274.30   12.68
   1   3 -16  273.15   13.33
   1   3 -15   60.03    4.67
   1   3 -15   48.34    4.17
   1   3 -15   59.38    4.15
   1   3 -15   52.88    4.34
   1   3 -15   56.35    5.06
   1   3 -15   52.21    4.70
   1   3 -15   53.61    4.36
   1   3 -15   56.45    4.56
   1   3 -14  266.77   13.08
   1   3 -14  249.46   13.47
   1   3 -14  270.16   13.56
   1   3 -14  291.33   13.95
   1   3 -14  296.84   13.97
   1   3 -14  243.33   13.92
   1   3 -14  259.00   14.51
   1   3 -13  174.93    9.41
   1   3 -13  181.19    9.98
   1   3 -13  180.38   10.02
   1   3 -13  171.49   10.07
   1   3 -13  162.42   10.51
   1   3 -13  170.14    8.78
   1   3 -13  155.07    9.63
   1   3 -13  156.46    9.49
   1   3 -13  123.96   14.01
   1   3 -13  140.36   14.73
   1   3 -13  140.36    9.79
   1   3 -12  233.14   12.52
   1   3 -12  249.84   12.69
   1   3 -12  274.42   13.49
   1   3 -12  266.05   13.40
   1   3 -12  253.89   14.16
   1   3 -12  243.12   13.36
   1   3 -12  247.06   12.18
   1   3 -12  236.05   13.13
   1   3 -12  245.23   12.94
   1   3 -12  238.33   12.59
   1   3 -12  240.57   20.00
   1   3 -12  243.96   20.15
   1   3 -12  234.02   13.51
   1   3 -11  380.94   18.89
   1   3 -11  386.12   18.16
   1   3 -11  395.21   19.44
   1   3 -11  392.32   18.66
   1   3 -11  389.27   26.50
   1   3 -11  395.76   26.60
   1   3 -11  376.22   17.84
   1   3 -11  372.62   17.79
   1   3 -11  397.11   18.63
   1   3 -11  376.34   17.86
   1   3 -11  379.30   17.45
   1   3 -10   23.74    3.31
   1   3 -10   24.38    3.10
   1   3 -10   23.14    5.53
   1   3 -10   30.52    3.10
   1   3 -10   20.39    5.14
   1   3 -10   22.86    2.79
   1   3 -10   25.74    3.14
   1   3 -10   27.38    2.87
   1   3 -10   25.88    3.28
   1   3 -10   31.51    3.14
   1   3  -9   19.46    2.48
   1   3  -9   14.89    2.26
   1   3  -9   14.51    2.41
   1   3  -9   13.07    2.12
   1   3  -9   15.01    2.03
   1   3  -9   14.11    2.04
   1   3  -9   10.14    3.56
   1   3  -9   13.54    3.92
   1   3  -9   12.92    1.93
   1   3  -9   14.61    2.22
   1   3  -9   16.61    2.14
   1   3  -9   16.91    2.48
   1   3  -8  163.15    8.60
   1   3  -8  168.43   14.24
   1   3  -8  178.66   14.53
   1   3  -8  166.87    8.63
   1   3  -7   78.64    7.37
   1   3  -7   84.46    8.98
   1   3  -7   79.68    8.75
   1   3  -7   80.76    4.82
   1   3  -7   73.45    4.67
   1   3  -6 1392.29   59.75
   1   3  -6 1402.41   61.40
   1   3  -6 1387.74   61.36
   1   3  -5    9.19    2.49
   1   3  -5    9.97    2.70
   1   3  -5    7.85    2.35
   1   3  -4   39.30    5.24
   1   3  -4   41.80    5.30
   1   3  -4   41.35    5.52
   1   3  -4   36.44    5.02
   1   3  -3 1386.58   56.85
   1   3  -3 1418.64   57.03
   1   3  -3 1255.96   55.91
   1   3  -3 1247.07   56.23
   1   3  -3 1223.58   55.21
   1   3  -3 1289.72   55.54
  -1  -3   2   17.52    2.21
  -1  -3   2   14.06    2.01
   1   3  -2   13.72    3.04
   1   3  -2   16.03    3.11
   1   3  -2   15.09    3.06
   1   3  -2   18.62    3.41
   1   3  -2   20.15    3.42
   1   3  -2   18.63    3.34
  -1  -3   1    1.70    0.82
  -1  -3   1    1.47    0.77
   1   3  -1    4.72    1.64
   1   3  -1    3.15    1.32
   1   3   0   38.57    4.43
   1   3   0   36.21    4.99
   1   3   0   35.14    2.88
  -1  -3   0   32.32    3.84
   1   3   0   36.84    4.34
   1   3   0   42.41    5.30
  -1  -3   0   36.66    4.05
   1   3   1  626.83   29.45
  -1  -3  -1  702.08   30.58
   1   3   1  636.48   31.89
   1   3   1  720.40   32.41
   1   3   1  638.66   29.54
  -1  -3  -1  687.04   30.49
   1   3   2   71.64    5.85
  -1  -3  -2   66.93    6.86
   1   3   2   79.58    7.57
   1   3   2   74.46    5.98
   1   3   2   79.83    7.47
  -1  -3  -2   74.89    7.08
   1   3   3   38.19    3.96
  -1  -3  -3   39.09    5.26
   1   3   3   33.38    4.89
   1   3   3   39.35    4.04
   1   3   3   44.25    5.38
  -1  -3  -3   52.33    6.05
   1   3   4  794.68   37.77
   1   3   4  835.22   37.98
   1   3   4  945.89   41.42
  -1  -3  -4  960.31   36.35
  -1  -3  -4  952.59   36.35
  -1  -3  -4  984.24   43.67
  -1  -3  -4  938.17   43.19
   1   3   5  100.16    7.11
   1   3   5   96.93    7.05
   1   3   5  123.86    9.31
  -1  -3  -5  114.20    6.31
  -1  -3  -5  115.56   11.03
  -1  -3  -5  109.09    6.23
  -1  -3  -5  116.42   10.88
   1   3   6   19.37    3.26
  -1  -3  -6   19.77    4.88
  -1  -3  -6   20.16    2.38
  -1  -3  -6   19.65    2.35
  -1  -3  -7  217.64   18.54
  -1  -3  -7  236.36   12.17
  -1  -3  -7  264.09   12.45
  -1  -3  -7  210.59   18.28
  -1  -3  -8   12.46    2.07
   1   3   8    9.83    1.84
  -1  -3  -8   10.26    3.81
  -1  -3  -8   12.68    2.09
  -1  -3  -8   12.38    4.31
  -1  -3  -8   11.86    1.92
  -1  -3  -8   10.48    1.93
   1   3   8   13.31    2.07
  -1  -3  -9   78.07    5.84
  -1  -3  -9   81.67    5.78
  -1  -3  -9   62.95   10.16
  -1  -3  -9   72.02    5.79
  -1  -3  -9   74.78    5.88
  -1  -3  -9   63.79   10.12
   1   3   9   72.60    5.69
   1   3  10    1.65    0.97
  -1  -3 -10    0.90    0.89
  -1  -3 -10    0.83    0.62
  -1  -3 -10    2.02    1.05
  -1  -3 -10    0.30    0.67
  -1  -3 -10    4.11    1.36
   1   3  11  118.32    7.93
  -1  -3 -11  108.10    7.64
  -1  -3 -11  106.49    7.90
  -1  -3 -11  108.09    7.93
  -1  -3 -11   97.36   13.40
  -1  -3 -11  105.99   13.96
  -1  -3 -11  122.96    7.72
   1   3  12   23.25    6.16
  -1  -3 -12   26.36    6.62
  -1  -3 -12   21.56    3.18
  -1  -3 -12   26.09    3.53
  -1  -3 -12   23.91    6.33
  -1  -3 -12   27.29    3.32
  -1  -3 -12   31.59    3.59
  -1  -3 -12   25.92    3.13
  -1  -3 -13  441.98   21.66
  -1  -3 -13  444.01   21.67
  -1  -3 -13  475.22   21.05
  -1  -3 -13  451.78   21.08
  -1  -3 -13  504.45   21.65
  -1  -3 -14   93.75    6.36
  -1  -3 -14   86.11    6.35
  -1  -3 -14   89.26    6.42
  -1  -3 -14   99.58    6.16
  -1  -3 -14   93.51    6.24
  -1  -3 -14   84.45    5.88
  -1  -3 -15   20.27    2.43
  -1  -3 -15   18.63    2.24
  -1  -3 -15   17.82    2.18
  -1  -3 -15   14.97    2.13
   1   3  16  143.76    7.49
  -1  -3 -16  141.87    7.29
   1   4 -17    0.32    0.31
   1   4 -17    1.47    0.51
   1   4 -17    0.87    0.44
   1   4 -16  138.65    6.71
   1   4 -16  171.37    8.65
   1   4 -16  160.53    7.37
   1   4 -16  155.44    7.77
   1   4 -16  166.53    8.23
   1   4 -16  158.81    8.07
   1   4 -15    1.50    0.78
   1   4 -15    1.67    0.95
   1   4 -15    0.56    0.75
   1   4 -15    0.73    0.61
   1   4 -15    0.20    0.56
   1   4 -15    0.91    0.56
   1   4 -15    1.00    0.79
   1   4 -15    1.74    0.91
   1   4 -15    2.83    0.89
   1   4 -14  327.96   16.26
   1   4 -14  302.33   14.90
   1   4 -14  313.37   14.66
   1   4 -14  314.05   15.04
   1   4 -14  313.99   13.99
   1   4 -14  310.80   15.35
   1   4 -14  320.41   15.20
   1   4 -14  310.99   15.60
   1   4 -13   79.03    6.63
   1   4 -13   83.04    5.36
   1   4 -13   72.84    5.74
   1   4 -13   81.62    5.73
   1   4 -13   84.22    6.03
   1   4 -13   81.80    6.02
   1   4 -13   74.50    5.93
   1   4 -13   83.91    6.45
   1   4 -12   79.59    6.02
   1   4 -12   86.36    6.18
   1   4 -12   70.53    6.44
   1   4 -12   73.60    5.30
   1   4 -12   58.96    8.96
   1   4 -12   75.79    9.93
   1   4 -12   80.30    5.71
   1   4 -12   76.61    5.88
   1   4 -12   65.35    5.88
   1   4 -12   74.48    5.89
   1   4 -11    8.90    2.08
   1   4 -11    8.63    2.04
   1   4 -11    9.21    2.22
   1   4 -11   10.23    1.84
   1   4 -11    7.55    3.34
   1   4 -11    3.79    2.38
   1   4 -11    6.86    1.63
   1   4 -11    7.82    1.64
   1   4 -11   10.41    1.93
   1   4 -11   10.96    2.23
   1   4 -11   10.40    2.04
   1   4 -10  417.08   19.34
   1   4 -10  414.14   18.59
   1   4 -10  416.43   18.58
   1   4 -10  435.18   20.15
   1   4 -10  344.27   18.18
   1   4 -10  403.62   18.05
   1   4 -10  393.96   26.36
   1   4 -10  383.36   26.04
   1   4 -10  344.39   18.09
   1   4 -10  388.78   18.18
   1   4 -10  374.60   18.22
   1   4 -10  379.51   18.58
   1   4  -9  512.51   23.67
   1   4  -9  522.55   23.02
   1   4  -9  540.51   23.15
   1   4  -9  551.36   24.56
   1   4  -9  473.80   23.14
   1   4  -9  546.93   22.89
   1   4  -9  555.08   31.87
   1   4  -9  570.19   32.16
   1   4  -9  572.50   23.07
   1   4  -9  455.73   22.95
   1   4  -9  490.62   22.75
   1   4  -9  501.06   22.95
   1   4  -9  530.23   23.43
   1   4  -8   42.29    3.92
   1   4  -8   41.37    3.72
   1   4  -8   41.56    4.04
   1   4  -8   34.95    5.35
   1   4  -8   44.38    4.44
   1   4  -8   41.47    3.74
   1   4  -8   45.26    3.88
   1   4  -8   34.09    3.69
   1   4  -8   42.71    7.05
   1   4  -8   44.48    7.13
   1   4  -8   42.96    3.69
   1   4  -8   37.64    3.91
   1   4  -8   44.64    3.55
   1   4  -8   40.43    3.71
   1   4  -8   35.52    3.22
   1   4  -8   45.72    3.90
   1   4  -7  225.68   11.21
   1   4  -7  203.38   14.70
   1   4  -7  180.53    9.86
   1   4  -7  199.02   15.80
   1   4  -7  176.75   14.98
   1   4  -6    2.62    1.46
   1   4  -6    0.67    1.06
   1   4  -6    0.68    1.69
   1   4  -5  155.56   13.26
   1   4  -5  177.96   13.55
   1   4  -5  170.77   13.47
   1   4  -4  210.17   15.61
   1   4  -4  226.76   15.45
   1   4  -4  202.55   14.89
   1   4  -3   65.16    7.81
   1   4  -3   63.40    7.21
   1   4  -3   58.25    7.06
   1   4  -2  130.94    6.69
  -1  -4   1   75.08    6.15
  -1  -4   1   71.16    5.96
   1   4  -1   68.42    4.31
   1   4  -1   72.10    7.16
   1   4  -1   83.42    7.61
  -1  -4   0    0.76    0.94
   1   4   0    2.81    0.73
  -1  -4   0    0.75    0.84
   1   4   0    1.25    1.21
   1   4   0    0.82    0.79
   1   4   0    2.04    1.11
   1   4   1  204.92   12.95
   1   4   1  220.84   13.22
  -1  -4  -1  241.59   14.71
  -1  -4  -1  228.72   14.51
   1   4   2    1.51    0.83
   1   4   2    1.51    0.82
   1   4   2    1.86    1.38
  -1  -4  -2    1.06    1.18
  -1  -4  -2    0.54    0.60
   1   4   3  117.21   10.78
  -1  -4  -3  129.71   11.37
  -1  -4  -3  119.82   11.03
   1   4   4    2.45    1.68
  -1  -4  -4    5.90    1.11
  -1  -4  -4    6.05    1.14
  -1  -4  -4    4.33    2.41
  -1  -4  -4    2.87    1.79
   1   4   5   13.77    3.29
  -1  -4  -5    9.37    1.57
  -1  -4  -5   11.37    1.68
  -1  -4  -5   13.17    4.01
  -1  -4  -5   11.46    3.66
   1   4   6    1.44    0.70
  -1  -4  -6    1.39    0.83
  -1  -4  -6    1.87    1.80
  -1  -4  -6    2.79    2.07
  -1  -4  -6    0.79    0.66
   1   4   6    1.69    1.09
  -1  -4  -7   73.20   10.47
  -1  -4  -7   84.60    5.94
  -1  -4  -7   88.27    6.02
  -1  -4  -7   77.81   10.97
  -1  -4  -7   87.70    5.86
   1   4   7   85.93    5.85
   1   4   7   71.38    5.80
  -1  -4  -8    8.68    1.82
  -1  -4  -8    6.93    3.86
  -1  -4  -8    8.12    3.88
  -1  -4  -8    6.15    1.47
  -1  -4  -8    8.80    1.75
  -1  -4  -8    9.20    1.86
   1   4   8    6.95    1.58
  -1  -4  -9 1040.12   55.92
  -1  -4  -9 1025.96   42.10
  -1  -4  -9 1032.36   42.50
  -1  -4  -9 1014.38   42.37
  -1  -4  -9  953.15   54.76
   1   4   9  994.41   42.08
  -1  -4  -9 1022.77   41.98
  -1  -4 -10   27.24    3.25
  -1  -4 -10   22.19    3.14
  -1  -4 -10   28.92    3.25
   1   4  10   22.98    2.68
  -1  -4 -10   24.60    3.28
  -1  -4 -10   20.56    3.02
  -1  -4 -10   16.89    5.67
  -1  -4 -10   16.84    5.65
   1   4  10   24.19    3.11
   1   4  11  135.24    8.36
  -1  -4 -11  120.27    8.11
  -1  -4 -11  130.28    7.94
  -1  -4 -11  121.73    8.26
  -1  -4 -11  136.60   15.79
  -1  -4 -11  120.96    8.32
   1   4  12   28.04    3.29
  -1  -4 -12   29.07    3.31
  -1  -4 -12   29.07    3.11
  -1  -4 -12   24.23    3.19
  -1  -4 -12   23.50    3.20
   1   4  13  148.19    8.67
  -1  -4 -13  125.51    8.31
  -1  -4 -13  134.96    8.48
  -1  -4 -13  152.03    8.60
  -1  -4 -13  157.60    8.60
  -1  -4 -13  155.68    8.30
  -1  -4 -14    8.57    1.54
  -1  -4 -14    8.61    1.53
   1   4  14    6.99    1.48
  -1  -4 -14    7.43    1.52
  -1  -4 -15   41.30    3.03
  -1  -4 -15   38.12    3.06
  -1  -4 -16   12.97    1.16
  -1  -4 -16   11.84    1.17
   1   5 -16  160.27    7.29
   1   5 -16  161.33    7.37
   1   5 -16  140.91    6.72
   1   5 -16  150.77    7.13
   1   5 -15    4.93    1.08
   1   5 -15    5.00    0.83
   1   5 -15    6.58    1.19
   1   5 -15    6.74    1.11
   1   5 -15    4.16    1.01
   1   5 -14  383.51   17.72
   1   5 -14  381.08   17.79
   1   5 -14  367.24   16.63
   1   5 -14  429.31   17.76
   1   5 -14  376.72   17.44
   1   5 -14  396.90   17.26
   1   5 -14  385.75   18.47
   1   5 -14  416.44   17.64
   1   5 -13    4.00    1.54
   1   5 -13    4.42    1.54
   1   5 -13    4.49    1.42
   1   5 -13    3.74    1.22
   1   5 -13    3.44    1.04
   1   5 -13    3.87    1.27
   1   5 -13    4.26    1.22
   1   5 -13    5.16    1.33
   1   5 -12  513.85   24.18
   1   5 -12  550.91   23.36
   1   5 -12  556.60   23.79
   1   5 -12  563.16   23.87
   1   5 -12  534.72   25.16
   1   5 -12  521.90   23.78
   1   5 -12  541.37   23.66
   1   5 -12  497.35   23.91
   1   5 -11    1.47    0.87
   1   5 -11    2.61    1.69
   1   5 -11   -0.24    1.37
   1   5 -11    1.04    1.02
   1   5 -11    0.22    0.61
   1   5 -11    0.53    0.51
   1   5 -11    0.82    0.75
   1   5 -11   -0.26    0.70
   1   5 -11    1.05    0.83
   1   5 -11    1.67    0.93
   1   5 -11    0.73    0.66
   1   5 -10    2.07    1.09
   1   5 -10    2.11    1.50
   1   5 -10    1.18    1.31
   1   5 -10    1.75    1.23
   1   5 -10    1.84    0.99
   1   5 -10    2.93    1.22
   1   5 -10    2.82    1.22
   1   5 -10    0.88    1.38
   1   5 -10    3.53    2.20
   1   5 -10    1.86    0.98
   1   5 -10    2.58    1.08
   1   5 -10    1.68    0.88
   1   5 -10    2.20    0.95
   1   5 -10    2.66    1.22
   1   5  -9  317.68   15.05
   1   5  -9  276.48   15.21
   1   5  -9  320.92   16.52
   1   5  -9  287.04   15.48
   1   5  -9  297.88   14.79
   1   5  -9  303.28   14.23
   1   5  -9  303.45   21.83
   1   5  -9  293.98   21.54
   1   5  -9  299.44   14.75
   1   5  -9  302.99   14.79
   1   5  -9  316.62   14.30
   1   5  -9  303.57   15.48
   1   5  -9  306.33   15.08
   1   5  -9  296.17   15.13
   1   5  -8  308.73   14.49
   1   5  -8  287.81   15.72
   1   5  -8  320.81   14.83
   1   5  -8  317.86   15.09
   1   5  -8  322.53   15.17
   1   5  -8  343.52   16.88
   1   5  -8  327.51   15.37
   1   5  -8  293.36   15.84
   1   5  -8  315.08   14.82
   1   5  -8  320.37   22.31
   1   5  -8  340.34   22.85
   1   5  -8  309.82   15.30
   1   5  -8  315.64   15.59
   1   5  -8  336.17   16.03
   1   5  -7   39.13    3.71
   1   5  -7   42.18    3.94
   1   5  -7   36.18    4.02
   1   5  -7   46.24    4.27
   1   5  -7   39.77    3.52
   1   5  -7   45.94    7.18
   1   5  -7   55.97    7.87
   1   5  -7   48.96    3.89
   1   5  -7   47.75    3.83
   1   5  -7   43.60    3.84
   1   5  -7   45.21    3.87
   1   5  -7   45.11    4.54
   1   5  -7   43.04    4.09
   1   5  -7   41.12    6.72
   1   5  -7   44.45    4.03
   1   5  -7   41.75    3.84
   1   5  -7   45.78    3.95
   1   5  -7   37.27    3.49
   1   5  -7   41.79    4.29
   1   5  -6   89.37    9.98
   1   5  -6   78.07    9.40
   1   5  -6   93.47    6.11
   1   5  -6   96.94    6.55
   1   5  -6   81.45    5.51
   1   5  -6   85.86    6.31
   1   5  -6   79.07    5.69
   1   5  -6   82.30    5.46
   1   5  -6   82.38    5.35
   1   5  -6   79.68    5.28
   1   5  -6   85.13    5.52
   1   5  -6   86.19    5.87
   1   5  -6   71.57    5.40
   1   5  -6   72.15    5.95
   1   5  -6   81.43    5.61
   1   5  -6   83.28    5.54
   1   5  -6  103.36    6.74
   1   5  -6   89.25    6.03
   1   5  -6   77.48    9.72
   1   5  -6   78.62    5.86
   1   5  -6   75.75    5.42
   1   5  -6   75.84    5.61
   1   5  -6   86.50    5.95
   1   5  -6   80.80    5.57
   1   5  -6   82.28    5.70
   1   5  -5    0.36    0.45
   1   5  -5    1.45    1.62
   1   5  -5   -0.73    1.15
   1   5  -5    0.21    0.41
   1   5  -5    0.85    1.34
   1   5  -5    0.93    0.73
   1   5  -5    0.20    0.45
   1   5  -5    0.73    0.54
   1   5  -5    0.40    0.44
   1   5  -5    1.29    0.65
   1   5  -5    1.45    0.81
   1   5  -4  422.20   19.64
   1   5  -4  415.17   26.89
   1   5  -4  455.66   19.40
   1   5  -4  409.60   19.56
   1   5  -3    3.36    2.09
   1   5  -2   51.97    3.90
   1   5  -1    6.53    1.25
   1   5  -1   10.67    3.54
   1   5   0   27.06    2.76
   1   5   0   28.39    5.79
  -1  -5  -1    8.12    2.49
   1   5   1    4.35    1.09
  -1  -5  -1    4.90    2.02
   1   5   1    6.43    2.83
   1   5   2  369.04   24.48
  -1  -5  -2  405.15   23.24
  -1  -5  -2  371.47   22.78
   1   5   3    6.36    2.80
   1   5   3    5.99    1.42
   1   5   3    4.81    1.19
   1   5   3    7.56    1.47
  -1  -5  -3    5.90    2.47
  -1  -5  -3    2.96    2.03
  -1  -5  -4   13.55    4.14
   1   5   4   14.73    2.01
   1   5   4   18.72    2.36
  -1  -5  -4   17.69    4.52
   1   5   4   10.83    1.85
   1   5   4   11.73    3.63
   1   5   4   14.08    2.08
   1   5   4   15.47    2.09
  -1  -5  -5    3.78    2.35
  -1  -5  -5   -0.95    1.06
   1   5   5    1.00    0.67
   1   5   5    0.40    0.45
   1   5   5    0.76    1.19
   1   5   5    0.22    0.54
   1   5   5    2.86    0.91
   1   5   6  206.20   10.63
   1   5   6  176.31    9.94
   1   5   6  189.24   10.08
  -1  -5  -6  186.19   17.53
   1   5   6  207.62   10.41
  -1  -5  -6  180.76   17.28
  -1  -5  -7   61.29    4.77
  -1  -5  -7   59.45    4.73
  -1  -5  -7   51.70    9.11
  -1  -5  -7   59.99    9.84
   1   5   7   51.62    4.24
   1   5   7   63.95    4.86
  -1  -5  -8  163.89    9.10
  -1  -5  -8  133.00   15.84
  -1  -5  -8  149.51    8.93
  -1  -5  -8  146.84    8.85
  -1  -5  -8  171.52   17.62
   1   5   8  148.02    8.90
  -1  -5  -9   25.65    3.10
  -1  -5  -9   31.29    3.25
  -1  -5  -9   17.64    5.69
  -1  -5  -9   26.11    3.13
  -1  -5  -9   28.77    3.30
  -1  -5  -9   21.49    6.21
   1   5   9   27.95    3.23
   1   5  10    6.46    1.41
  -1  -5 -10    6.95    1.56
  -1  -5 -10    9.61    1.79
  -1  -5 -10    4.59    1.43
  -1  -5 -10    7.16    1.58
   1   5  10   10.00    1.88
   1   5  11    4.23    1.03
  -1  -5 -11    1.73    0.96
  -1  -5 -11    2.76    1.00
   1   5  11    3.81    1.19
  -1  -5 -11    1.82    0.88
  -1  -5 -11    2.75    0.99
  -1  -5 -12    1.07    0.76
  -1  -5 -12    2.37    0.85
  -1  -5 -12    1.71    0.71
   1   5  12    1.70    0.85
  -1  -5 -12    1.37    0.69
  -1  -5 -13    4.22    0.93
  -1  -5 -13    4.17    1.09
   1   5  13    4.89    1.16
  -1  -5 -14   74.67    4.55
  -1  -5 -14   68.09    4.29
  -1  -5 -15   14.66    1.27
   1   6 -15    9.91    1.14
   1   6 -15    9.69    1.21
   1   6 -15    8.68    1.13
   1   6 -15   10.41    1.25
   1   6 -15   11.01    1.21
   1   6 -14   20.38    2.13
   1   6 -14   20.50    2.18
   1   6 -14   26.47    2.02
   1   6 -14   22.06    2.15
   1   6 -14   22.34    2.26
   1   6 -14   19.47    2.15
   1   6 -13   92.41    5.79
   1   6 -13   81.42    5.04
   1   6 -13   89.24    5.39
   1   6 -13   82.55    5.26
   1   6 -13   83.89    5.55
   1   6 -13   88.25    5.64
   1   6 -13   95.90    5.66
   1   6 -12   76.41    5.67
   1   6 -12   84.74    5.87
   1   6 -12   82.73    5.33
   1   6 -12   86.96    5.55
   1   6 -12   84.79    5.48
   1   6 -12   79.46    5.57
   1   6 -12   85.49    5.81
   1   6 -11   49.79    4.15
   1   6 -11   43.87    4.30
   1   6 -11   48.34    4.35
   1   6 -11   44.19    4.18
   1   6 -11   46.64    4.31
   1   6 -11   48.92    4.17
   1   6 -11   46.84    3.90
   1   6 -11   45.41    4.02
   1   6 -11   44.22    4.07
   1   6 -11   43.88    4.09
   1   6 -11   47.48    4.12
   1   6 -11   44.02    4.13
   1   6 -10    5.44    1.37
   1   6 -10    5.17    1.30
   1   6 -10    6.86    1.62
   1   6 -10    5.79    1.53
   1   6 -10    7.39    1.78
   1   6 -10    2.54    1.19
   1   6 -10    5.42    1.77
   1   6 -10    4.21    1.67
   1   6 -10    4.43    1.34
   1   6 -10    4.16    1.31
   1   6  -9  328.63   14.87
   1   6  -9  298.38   15.49
   1   6  -9  272.85   14.61
   1   6  -9  309.62   15.03
   1   6  -9  288.10   15.24
   1   6  -9  286.13   14.26
   1   6  -9  286.01   13.99
   1   6  -9  285.73   13.97
   1   6  -9  294.59   14.91
   1   6  -9  281.92   14.84
   1   6  -8   73.48    5.84
   1   6  -8   71.66    5.18
   1   6  -8   78.47    5.57
   1   6  -8   66.72    5.87
   1   6  -8   71.17    5.60
   1   6  -8   61.85    4.95
   1   6  -8   77.18    5.81
   1   6  -8   67.86    5.01
   1   6  -8   62.94    5.05
   1   6  -8   68.91    4.98
   1   6  -8   67.83    5.27
   1   6  -8   81.60    5.91
   1   6  -8   61.33    4.70
   1   6  -8   59.64    5.58
   1   6  -7  161.86    9.70
   1   6  -7  147.43    8.43
   1   6  -7  154.63    8.98
   1   6  -7  150.69    8.49
   1   6  -7  168.90    9.12
   1   6  -7  143.91    8.79
   1   6  -7  175.42    9.46
   1   6  -7  173.70   10.37
   1   6  -7  157.67    9.35
   1   6  -7  142.10    8.83
   1   6  -7  164.94    9.51
   1   6  -7  161.77   15.33
   1   6  -7  159.79    9.29
   1   6  -7  155.12    9.23
   1   6  -7  161.59    9.49
   1   6  -7  172.55    9.34
   1   6  -7  162.52    8.93
   1   6  -7  159.42    9.99
   1   6  -6   15.95    2.30
   1   6  -6   22.08    2.94
   1   6  -6   21.39    2.61
   1   6  -6   26.26    2.88
   1   6  -6   17.85    2.49
   1   6  -6   20.12    2.67
   1   6  -6   14.38    2.28
   1   6  -6   20.33    2.66
   1   6  -6   17.16    2.50
   1   6  -6   11.07    3.93
   1   6  -6   13.05    2.31
   1   6  -6   16.62    2.44
   1   6  -6   22.48    2.68
   1   6  -6   23.61    2.95
   1   6  -6   15.21    2.25
   1   6  -5   54.79    4.52
   1   6  -5   54.48    4.88
   1   6  -5   50.83    4.34
   1   6  -5   61.34    4.76
   1   6  -5   59.61    4.77
   1   6  -5   54.08    4.53
   1   6  -5   50.97    4.60
   1   6  -5   53.01    5.01
   1   6  -5   53.85    4.56
   1   6  -5   62.77    4.82
   1   6  -5   60.86    9.19
   1   6  -5   55.78    4.64
   1   6  -5   57.90    4.94
   1   6  -5   53.10    4.37
   1   6  -5   57.39    4.84
   1   6  -5   55.59    4.59
   1   6  -5   46.69    4.69
   1   6  -5   52.66    4.56
   1   6  -4  161.31    9.37
   1   6  -4  171.29   10.00
   1   6  -4  184.62    9.92
   1   6  -4  166.08    9.30
   1   6  -4  133.16   14.90
   1   6  -4  189.84    9.61
   1   6  -4  171.25    9.26
   1   6  -4  176.41    9.47
   1   6  -4  162.36    9.96
   1   6  -4  153.86    9.18
   1   6  -4  150.23    9.37
   1   6  -4  157.51    9.24
   1   6  -4  151.18    9.58
   1   6  -4  170.90    9.85
   1   6  -4  162.75    9.19
   1   6  -4  162.60    9.47
   1   6  -4  153.17    8.80
   1   6  -4  162.95    9.37
   1   6  -3  270.15   14.36
   1   6  -3  309.32   14.98
   1   6  -3  305.82   14.85
   1   6  -3  329.55   14.62
   1   6  -3  279.92   14.21
   1   6  -3  273.19   14.46
   1   6  -3  291.07   14.02
   1   6  -3  286.51   14.15
   1   6  -3  317.69   15.17
   1   6  -3  294.21   14.48
   1   6  -3  320.00   14.47
   1   6  -3  286.70   22.41
   1   6  -3  272.98   13.81
   1   6  -3  273.28   14.64
   1   6  -3  293.98   13.80
   1   6  -3  304.46   14.60
   1   6  -3  293.96   14.14
   1   6  -3  287.38   14.75
   1   6  -3  284.91   14.45
   1   6  -3  299.82   14.60
   1   6  -2    0.26    0.50
   1   6  -2   -0.20    0.54
   1   6  -2   -0.19    0.43
   1   6  -2   -0.23    0.43
   1   6  -2   -0.23    0.95
   1   6  -2    0.90    0.71
   1   6  -2   -0.25    0.55
   1   6  -2    0.21    0.46
   1   6  -2    0.57    0.60
   1   6  -2    0.71    0.64
   1   6  -2    0.63    0.61
   1   6  -2    0.25    0.61
   1   6  -2    0.26    0.66
   1   6  -2    0.52    0.51
   1   6  -2   -0.20    0.39
   1   6  -2    0.47    0.58
   1   6  -2    0.24    0.71
   1   6  -2    1.03    0.81
   1   6  -2    1.47    0.77
   1   6  -1  162.60    9.24
   1   6  -1  160.84    9.61
   1   6  -1  168.99    9.47
   1   6  -1  196.09   10.20
   1   6  -1  166.95    9.52
   1   6  -1  180.90    9.36
   1   6  -1  157.16    9.64
   1   6  -1  177.19    9.81
   1   6  -1  187.17    9.64
   1   6  -1  156.83   15.97
   1   6  -1  179.36    9.26
   1   6  -1  172.28    8.83
   1   6  -1  178.95    9.34
   1   6  -1  160.57    9.30
   1   6  -1  180.58    9.89
   1   6  -1  158.98    9.84
   1   6  -1  168.19    9.81
   1   6   0    2.07    0.96
   1   6   0    1.22    0.77
   1   6   0    2.55    0.97
   1   6   0    0.72    0.60
   1   6   0    1.52    0.73
   1   6   0    2.18    1.08
   1   6   0    2.89    1.02
   1   6   0    2.25    0.91
   1   6   0    4.02    2.50
   1   6   0    0.98    0.72
   1   6   0    0.66    0.60
   1   6   0    1.93    0.78
   1   6   1   26.49    3.15
   1   6   1   31.28    3.00
   1   6   1   28.62    2.84
   1   6   1   29.61    3.29
   1   6   1   28.45    3.15
   1   6   1   24.99    2.98
   1   6   1   30.14    3.33
   1   6   1   31.66    3.52
   1   6   1   32.74    6.70
   1   6   1   24.11    2.82
   1   6   1   24.23    3.05
   1   6   2   45.34    4.10
   1   6   2   37.28    3.82
   1   6   2   41.94    4.05
   1   6   2   42.16    3.87
   1   6   2   40.36    4.00
   1   6   2   33.16    6.77
   1   6   2   41.81    3.98
   1   6   3    2.05    0.95
   1   6   3    1.73    0.91
   1   6   3    0.76    0.74
   1   6   3    0.68    0.62
   1   6   3    2.08    0.96
   1   6   3   -0.96    1.51
   1   6   3    0.48    0.71
   1   6   4   15.14    2.18
   1   6   4   16.31    2.35
   1   6   4   14.14    2.20
   1   6   4   16.78    2.45
   1   6   4   13.45    2.34
  -1  -6  -4   12.64    3.93
  -1  -6  -4    9.07    3.39
   1   6   4   13.30    2.21
   1   6   4   11.12    3.89
  -1  -6  -5   74.68   10.52
   1   6   5   94.93    6.44
   1   6   5   93.59    6.37
   1   6   5  115.81    7.03
  -1  -6  -5   92.00   11.57
   1   6   5  109.29   11.81
   1   6   5   94.28    6.23
   1   6   5   88.69    6.32
   1   6   6    2.19    0.95
  -1  -6  -6    4.30    2.68
  -1  -6  -6   -1.08    0.05
   1   6   6    1.81    0.87
   1   6   7  146.73    8.47
  -1  -6  -7  162.59    8.89
  -1  -6  -7  145.79   15.81
   1   6   7  151.23    8.52
  -1  -6  -7  143.95   15.60
  -1  -6  -8  137.99    8.03
   1   6   9  132.60    7.97
  -1  -6  -9  130.21    7.52
  -1  -6 -10   20.02    2.62
   1   6  10   16.76    2.18
  -1  -6 -10   15.45    1.98
  -1  -6 -11    0.98    0.72
   1   6  11    0.14    0.44
  -1  -6 -11    0.92    0.55
   1   6  12    1.39    0.67
  -1  -6 -12    0.93    0.63
  -1  -6 -12    1.90    0.73
  -1  -6 -13  198.59    8.96
  -1  -6 -13  176.59    8.63
  -1  -6 -14   10.73    1.06
   1   7 -14  231.73    9.95
   1   7 -13   20.27    1.93
   1   7 -13   18.31    1.88
   1   7 -13   14.70    1.57
   1   7 -13   17.43    1.58
   1   7 -12  159.54    8.72
   1   7 -12  170.32    8.27
   1   7 -12  183.71    8.78
   1   7 -12  173.17    8.74
   1   7 -12  163.99    8.38
   1   7 -11    1.42    0.68
   1   7 -11    0.70    0.55
   1   7 -11    1.23    0.82
   1   7 -11    0.41    0.46
   1   7 -10  210.37   11.21
   1   7 -10  214.34   11.41
   1   7 -10  224.58   10.93
   1   7 -10  230.19   11.27
   1   7 -10  205.38   11.55
   1   7  -9    2.23    1.00
   1   7  -9    3.94    1.20
   1   7  -9    2.98    1.14
   1   7  -9    4.06    1.18
   1   7  -9    2.81    1.05
   1   7  -9    3.24    1.07
   1   7  -9    5.81    1.62
   1   7  -9    4.67    1.40
   1   7  -8   72.77    5.73
   1   7  -8   77.41    6.19
   1   7  -8   67.08    5.45
   1   7  -8   74.13    5.46
   1   7  -8   66.48    5.09
   1   7  -8   68.12    5.38
   1   7  -8   74.98    5.40
   1   7  -8   76.57    5.67
   1   7  -8   63.29    5.63
   1   7  -7   10.67    1.81
   1   7  -7   11.26    1.99
   1   7  -7    7.97    1.72
   1   7  -7   11.99    2.23
   1   7  -7   11.11    1.91
   1   7  -7   10.14    1.94
   1   7  -7   10.02    1.83
   1   7  -7   12.20    2.09
   1   7  -7   12.85    2.12
   1   7  -7   13.79    2.19
   1   7  -7    6.40    1.61
   1   7  -7    9.60    1.76
   1   7  -6   26.53    3.03
   1   7  -6   27.70    3.55
   1   7  -6   26.78    6.28
   1   7  -6   29.29    3.23
   1   7  -6   29.78    3.25
   1   7  -6   25.50    3.14
   1   7  -6   27.94    3.46
   1   7  -6   27.93    3.18
   1   7  -6   26.65    3.37
   1   7  -6   28.10    3.25
   1   7  -6   26.42    3.18
   1   7  -6   32.84    3.90
   1   7  -6   30.29    3.19
   1   7  -6   30.51    3.43
   1   7  -6   31.48    3.35
   1   7  -5   23.72    2.96
   1   7  -5   23.90    3.22
   1   7  -5   27.16    3.05
   1   7  -5   23.77    5.97
   1   7  -5   21.44    2.82
   1   7  -5   21.87    2.75
   1   7  -5   28.07    3.13
   1   7  -5   21.46    3.06
   1   7  -5   20.99    3.02
   1   7  -5   22.41    2.94
   1   7  -5   22.69    2.91
   1   7  -5   23.10    3.04
   1   7  -5   24.06    2.84
   1   7  -5   32.23    3.78
   1   7  -5   23.14    2.79
   1   7  -5   25.45    3.13
   1   7  -5   19.83    2.69
   1   7  -4   53.27    4.80
   1   7  -4   56.92    4.49
   1   7  -4   56.41    4.70
   1   7  -4   55.90    9.66
   1   7  -4   64.56    4.94
   1   7  -4   50.14    4.62
   1   7  -4   51.72    4.68
   1   7  -4   56.72    5.21
   1   7  -4   51.19    4.75
   1   7  -4   58.27    5.20
   1   7  -4   62.95    5.47
   1   7  -4   58.82    4.80
   1   7  -4   52.96    4.95
   1   7  -4   52.89    4.52
   1   7  -4   55.12    4.85
   1   7  -4   61.87    5.28
   1   7  -3  149.94    9.25
   1   7  -3  134.90    8.91
   1   7  -3  170.75    9.01
   1   7  -3  140.82   15.65
   1   7  -3  139.80    8.84
   1   7  -3  147.43    8.54
   1   7  -3  152.37    8.75
   1   7  -3  149.73    8.39
   1   7  -3  154.09    9.52
   1   7  -3  142.33    8.58
   1   7  -3  136.46    8.96
   1   7  -3  152.39    9.44
   1   7  -3  147.62    8.69
   1   7  -3  148.97    9.39
   1   7  -3  144.94    9.08
   1   7  -3  147.46    9.14
   1   7  -2   17.14    2.34
   1   7  -2   18.62    2.46
   1   7  -2    8.70    1.77
   1   7  -2   12.30    2.03
   1   7  -2   12.77    2.04
   1   7  -2   15.07    2.49
   1   7  -2   14.93    2.37
   1   7  -2   17.66    2.57
   1   7  -2   12.40    2.30
   1   7  -2   16.45    2.58
   1   7  -2   11.76    1.97
   1   7  -2   14.65    2.45
   1   7  -1    3.98    1.16
   1   7  -1    2.51    1.05
   1   7  -1    2.68    1.08
   1   7  -1    1.66    0.81
   1   7  -1    4.82    1.28
   1   7  -1    2.20    1.02
   1   7  -1    1.88    0.91
   1   7  -1    2.57    0.97
   1   7  -1    2.67    1.15
   1   7  -1    2.84    1.23
   1   7  -1    1.17    1.30
   1   7   0    2.30    2.21
   1   7   0    1.08    0.90
   1   7   0    2.99    0.99
   1   7   0    2.16    0.96
   1   7   0    2.21    1.07
   1   7   0    3.05    1.08
   1   7   0    1.22    0.77
   1   7   0    2.49    1.15
   1   7   0    1.48    0.87
   1   7   0    2.34    1.26
   1   7   0    2.32    1.21
   1   7   0    1.09    0.86
   1   7   1    4.47    2.79
   1   7   1    6.03    1.66
   1   7   1    5.14    1.32
   1   7   1    6.60    1.68
   1   7   1    6.12    1.53
   1   7   1    5.80    1.58
   1   7   1    7.38    1.68
   1   7   1    7.14    1.81
   1   7   1    4.83    1.37
   1   7   2    6.51    3.45
   1   7   2   14.82    2.41
   1   7   2   10.43    2.06
   1   7   2   12.47    2.16
   1   7   2   15.39    2.32
   1   7   2   18.60    2.68
   1   7   2   11.09    2.17
   1   7   2   12.14    2.19
   1   7   3  219.89   19.17
   1   7   3  226.58   12.11
   1   7   3  215.46   11.70
   1   7   3  203.81   11.61
   1   7   3  214.49   11.69
   1   7   3  239.47   12.35
   1   7   3  228.33   12.10
   1   7   3  214.31   12.00
   1   7   4    8.77    3.45
   1   7   4    9.02    1.93
   1   7   4   11.08    1.92
   1   7   4   11.76    2.00
   1   7   4   10.85    2.03
   1   7   4   16.11    2.42
   1   7   4    9.19    1.98
   1   7   5   42.74    4.07
   1   7   5   37.95    3.64
   1   7   5   50.26    4.22
   1   7   5   48.96    4.57
   1   7   5   53.82    4.37
   1   7   6    2.21    1.11
   1   7   6    0.38    0.59
   1   7   6    1.26    0.81
   1   7   7  111.78    7.61
   1   7   7  110.82    6.77
   1   7   7  129.85    7.70
   1   7   8    8.31    1.75
   1   7   8   11.46    1.87
   1   7   8    8.31    1.36
   1   7   9   89.74    5.64
   1   7   9   79.01    4.69
   1   7   9   81.06    5.78
   1   7   9   89.49    5.43
   1   7  10    1.36    0.59
   1   7  10    0.53    0.48
  -1  -7 -10    0.66    0.63
   1   7  10    1.21    0.51
  -1  -7 -11   19.98    1.93
   1   7  11   13.76    1.36
  -1  -7 -12    2.42    0.56
  -1  -7 -12    2.76    0.62
   1   8 -12    7.35    1.04
   1   8 -11   40.32    2.99
   1   8 -11   41.67    3.08
   1   8 -11   35.47    2.44
   1   8 -10   11.60    1.68
   1   8 -10   11.44    1.42
   1   8 -10   12.81    1.85
   1   8  -9  235.70   11.95
   1   8  -9  247.74   12.44
   1   8  -9  260.15   12.06
   1   8  -9  268.42   12.02
   1   8  -9  235.22   11.96
   1   8  -9  247.03   11.51
   1   8  -8    4.06    1.06
   1   8  -8    4.74    1.23
   1   8  -8    4.26    1.09
   1   8  -8    5.14    1.21
   1   8  -8    4.07    1.15
   1   8  -8    3.00    0.97
   1   8  -7  119.68    6.78
   1   8  -7  112.24    7.49
   1   8  -7  118.04    7.04
   1   8  -7  103.90    6.65
   1   8  -7  110.40    6.86
   1   8  -7  110.25    7.30
   1   8  -7  117.38    6.91
   1   8  -6    0.19    0.51
   1   8  -6    0.44    0.59
   1   8  -6    0.21    0.62
   1   8  -6   -0.40    0.66
   1   8  -6    0.26    0.66
   1   8  -6    0.21    0.47
   1   8  -6    0.50    0.74
   1   8  -6    0.48    0.70
   1   8  -5   58.88    4.89
   1   8  -5   60.63    5.15
   1   8  -5   68.46    5.04
   1   8  -5   58.84    4.73
   1   8  -5   63.02    4.66
   1   8  -5   57.28    5.08
   1   8  -5   59.93    4.95
   1   8  -5   62.13    4.76
   1   8  -5   54.08    4.63
   1   8  -5   71.87    5.55
   1   8  -4   -0.24    0.94
   1   8  -4    0.79    0.88
   1   8  -4    0.70    0.69
   1   8  -4    1.12    0.83
   1   8  -4   -0.23    0.73
   1   8  -4    0.51    0.85
   1   8  -4    1.63    1.05
   1   8  -4    0.65    0.59
   1   8  -4    2.07    1.00
   1   8  -4    0.42    0.70
   1   8  -3   55.59    4.70
   1   8  -3   54.03    4.73
   1   8  -3   45.61    4.30
   1   8  -3   56.66    5.08
   1   8  -3   47.49    4.54
   1   8  -3   52.56    4.39
   1   8  -3   51.19    4.17
   1   8  -3   43.13    4.38
   1   8  -3   54.55    4.66
   1   8  -2    7.94    1.58
   1   8  -2    7.80    1.68
   1   8  -2   10.66    2.03
   1   8  -2    7.78    1.70
   1   8  -2    9.88    2.04
   1   8  -2    7.97    1.85
   1   8  -1  105.41    7.26
   1   8  -1  104.40    6.28
   1   8  -1  107.18    6.83
   1   8  -1   89.21    6.31
   1   8  -1   97.89    7.03
   1   8  -1  105.21    7.47
   1   8   0   22.91    2.98
   1   8   0   24.03    3.06
   1   8   0   18.81    2.43
   1   8   0   24.34    2.91
   1   8   0   23.23    2.97
   1   8   0   19.45    2.59
   1   8   0   18.29    2.79
   1   8   0   23.04    3.15
   1   8   1   37.28    3.88
   1   8   1   39.65    4.08
   1   8   1   38.28    3.84
   1   8   1   39.25    3.79
   1   8   1   39.30    4.05
   1   8   1   45.98    4.35
   1   8   2   22.21    2.86
   1   8   2   24.19    3.07
   1   8   2   20.98    2.79
   1   8   2   21.86    2.77
   1   8   2   26.36    3.11
   1   8   2   18.64    2.65
   1   8   2   25.84    3.15
   1   8   3    0.43    0.68
   1   8   3    1.92    1.04
   1   8   3    0.48    0.71
   1   8   3    2.37    0.99
   1   8   3    1.48    0.87
   1   8   3    1.63    0.82
   1   8   3    3.50    1.27
   1   8   3    0.95    0.84
   1   8   4   63.78    4.70
   1   8   4   63.81    4.97
   1   8   4   62.09    5.11
   1   8   4   74.12    5.09
   1   8   4   57.68    4.82
   1   8   4   68.55    5.05
   1   8   4   60.93    5.17
   1   8   5   18.38    2.14
   1   8   5   24.96    2.69
   1   8   5   20.71    2.61
   1   8   5   25.25    2.98
   1   8   6    9.22    1.71
   1   8   6    8.06    1.43
   1   8   6    6.67    1.41
   1   8   6    7.42    1.60
   1   8   7   19.03    2.26
   1   8   7   17.42    2.19
   1   8   7   16.88    1.79
   1   8   8   12.42    1.36
   1   8   8   15.57    1.87
  -1  -8  -8   10.57    1.64
   1   8   8   12.56    1.64
   1   8   9   13.64    1.54
  -1  -8  -9   13.48    1.58
   1   8   9   10.95    1.23
  -1  -8 -10    0.39    0.32
   1   8  10    0.47    0.26
   1   9 -10   24.51    1.87
   1   9 -10   21.85    1.60
   1   9  -9   10.98    1.28
   1   9  -9   12.81    1.38
   1   9  -8   58.51    4.05
   1   9  -8   56.63    3.61
   1   9  -8   60.36    3.79
   1   9  -7   51.73    3.93
   1   9  -7   47.56    3.32
   1   9  -7   47.56    3.45
   1   9  -6   21.92    2.15
   1   9  -6   23.00    2.55
   1   9  -5    1.22    0.72
   1   9  -5    0.53    0.42
   1   9  -5    0.56    0.55
   1   9  -5    0.17    0.47
   1   9  -4   28.01    2.46
   1   9  -4   28.22    2.93
   1   9  -4   32.39    2.95
   1   9  -4   22.59    2.67
   1   9  -4   26.24    2.99
   1   9  -4   28.18    2.85
   1   9  -4   27.43    2.81
   1   9  -3  102.87    6.59
   1   9  -3  103.62    6.39
   1   9  -3  101.03    6.32
   1   9  -3  103.36    6.58
   1   9  -3  108.48    6.45
   1   9  -3  103.39    6.53
   1   9  -3  119.07    7.14
   1   9  -2    1.05    0.84
   1   9  -2   -0.20    0.67
   1   9  -2    0.83    0.67
   1   9  -2    0.41    0.65
   1   9  -1   52.46    4.28
   1   9  -1   44.33    3.98
   1   9  -1   54.24    4.52
   1   9  -1   46.16    3.54
   1   9   0    2.36    0.96
   1   9   0    2.00    0.99
   1   9   0    2.21    0.93
   1   9   0    1.87    0.93
   1   9   0    1.99    0.90
   1   9   1    4.34    1.22
   1   9   1    4.91    1.34
   1   9   1    5.85    1.41
   1   9   1    6.68    1.47
   1   9   1    5.75    1.24
   1   9   2   -0.34    0.66
   1   9   2    0.17    0.55
   1   9   2    0.33    0.52
   1   9   2    0.19    0.56
   1   9   2    0.38    0.76
   1   9   3   20.02    2.15
   1   9   3   18.85    2.26
   1   9   3   21.23    2.23
   1   9   3   19.96    2.34
   1   9   3   18.93    2.39
   1   9   4   28.62    2.39
   1   9   4   28.79    2.85
   1   9   4   30.45    2.71
   1   9   4   28.61    2.76
   1   9   5   12.52    1.72
   1   9   5   10.69    1.40
   1   9   5   11.67    1.62
   1   9   6    3.61    0.74
   1   9   6    2.38    0.73
   1   9   6    3.72    0.66
   1   9   7   73.70    3.72
  -1  -9  -7   64.57    3.50
   1   9   7   67.48    3.45
   1   9   8   44.80    2.48
   1  10  -6    1.11    0.38
   1  10  -5   38.78    2.44
   1  10  -5   36.42    2.36
   1  10  -4    2.99    0.68
   1  10  -4    4.34    0.78
   1  10  -4    2.60    0.56
   1  10  -3    2.06    0.58
   1  10  -3    1.09    0.57
   1  10  -2    2.29    0.67
   1  10  -1   21.60    2.05
   1  10  -1   23.02    2.08
   1  10   0   13.69    1.52
   1  10   0   12.26    1.40
   1  10   1   31.43    2.44
   1  10   1   30.96    2.32
   1  10   1   31.38    2.43
   1  10   2   15.98    1.50
   1  10   2   12.62    1.25
   1  10   2   13.61    1.49
   1  10   3    1.76    0.48
   1  10   3    1.96    0.51
   1  10   4    1.40    0.37
   1  10   4    1.65    0.42
   2 -11  -4   45.60    2.52
   2 -11  -3    7.91    1.00
  -2  11   3    8.60    0.98
  -2  11   3    9.70    1.10
  -2  11   3    8.17    0.91
  -2  11   2   10.14    1.26
  -2  11   2   11.06    1.23
  -2  11   2   11.90    1.27
  -2  11   1    0.17    0.30
  -2  11   1   -0.11    0.41
  -2  11   1    0.30    0.39
  -2  11   0    0.55    0.27
  -2  11   0    0.10    0.36
  -2  11   0    0.59    0.46
  -2  11   0    0.32    0.38
  -2  11  -1   25.88    2.04
  -2  11  -1   14.96    1.40
  -2  11  -2    0.32    0.37
  -2  11  -2    0.07    0.23
  -2  11  -2    0.11    0.39
  -2  11  -2    0.10    0.30
  -2  11  -3   -0.07    0.19
  -2  11  -3    0.10    0.41
  -2  11  -3    0.09    0.26
  -2  11  -3   -0.26    0.33
  -2  11  -4   61.06    3.22
  -2  11  -5    0.97    0.31
  -2  11  -5    0.79    0.34
  -2  10   8    3.87    0.71
   2 -10  -8    2.39    0.48
   2 -10  -8    2.18    0.47
  -2  10   8    2.93    0.53
   2 -10  -7    1.20    0.48
  -2  10   7    0.50    0.40
   2 -10  -7    1.27    0.53
  -2  10   6  105.59    5.79
   2 -10  -6  106.21    5.68
   2 -10  -5  132.78    6.77
  -2  10   5  121.46    6.27
  -2  10   5  113.51    6.05
  -2  10   5  130.94    6.87
  -2  10   4    1.38    0.64
  -2  10   4    1.96    0.77
  -2  10   4    1.28    0.69
  -2  10   4    2.61    0.75
  -2  10   3   84.29    5.21
  -2  10   3   78.95    5.08
  -2  10   3   78.65    5.25
  -2  10   3   75.43    4.35
  -2  10   3   78.05    4.85
  -2  10   2    0.12    0.34
  -2  10   2    0.49    0.52
  -2  10   2    0.60    0.63
  -2  10   2    0.56    0.63
  -2  10   2    0.18    0.58
  -2  10   1   56.72    4.31
   2 -10  -1   45.39    3.55
  -2  10   1   54.77    4.14
  -2  10   1   49.69    3.56
  -2  10   1   53.24    4.35
  -2  10   1   51.47    4.08
  -2  10   0   15.53    2.05
  -2  10   0   16.99    2.26
  -2  10   0   12.66    1.76
  -2  10   0   17.15    2.21
  -2  10   0   16.55    2.36
  -2  10   0   13.29    2.12
   2 -10   0   17.05    2.03
  -2  10  -1    1.39    0.80
  -2  10  -1    0.20    0.68
  -2  10  -2   88.79    5.83
  -2  10  -2   81.58    5.62
  -2  10  -2   76.65    4.81
  -2  10  -2   91.72    5.89
  -2  10  -2   85.39    5.90
  -2  10  -3  194.84   10.15
  -2  10  -3  206.89   10.39
  -2  10  -3  182.24    9.36
  -2  10  -3  192.14   10.04
  -2  10  -3  195.27    9.62
  -2  10  -4    0.36    0.63
  -2  10  -4    0.18    0.58
  -2  10  -4    0.17    0.46
  -2  10  -4   -0.17    0.45
  -2  10  -4    0.16    0.50
  -2  10  -5   63.88    4.49
  -2  10  -5   63.29    4.39
  -2  10  -5   58.09    4.34
  -2  10  -5   57.62    4.16
  -2  10  -6   48.58    3.62
  -2  10  -6   42.05    3.36
  -2  10  -6   48.06    3.61
  -2  10  -6   42.58    3.45
  -2  10  -6   47.15    3.55
  -2  10  -7   42.99    3.24
  -2  10  -7   43.44    3.29
  -2  10  -7   43.35    3.17
  -2  10  -7   40.80    3.18
  -2  10  -8   40.49    2.88
  -2  10  -8   37.78    2.65
  -2  10  -8   37.50    2.77
  -2  10  -9   33.65    2.38
  -2  10  -9   41.66    2.54
   2  -9 -11    0.22    0.20
  -2   9  11    0.06    0.22
  -2   9  10   45.61    2.83
   2  -9 -10   47.01    2.91
   2  -9  -9    2.00    0.66
   2  -9  -9    1.72    0.64
  -2   9   9    1.26    0.61
  -2   9   9    1.57    0.63
   2  -9  -9    2.41    0.80
   2  -9  -8   62.57    4.12
  -2   9   8   56.63    4.00
   2  -9  -8   60.12    4.21
  -2   9   8   62.27    4.53
   2  -9  -8   50.79    3.49
  -2   9   7   14.51    2.15
  -2   9   7   12.45    1.89
   2  -9  -7   14.86    2.02
   2  -9  -7   12.32    1.61
  -2   9   6   91.54    5.97
  -2   9   6   87.32    5.35
  -2   9   6   75.15    5.00
   2  -9  -6   89.07    5.32
  -2   9   6   89.13    6.24
   2  -9  -6   81.37    5.17
  -2   9   5   63.97    4.69
  -2   9   5   51.70    3.69
  -2   9   5   56.27    4.03
  -2   9   5   52.82    4.21
   2  -9  -5   58.89    4.33
  -2   9   5   62.44    5.12
  -2   9   5   63.82    4.97
   2  -9  -4   72.33    5.13
  -2   9   4   66.62    4.46
  -2   9   4   67.59    4.86
  -2   9   4   65.68    5.04
  -2   9   4   71.32    5.36
   2  -9  -3   25.23    3.03
  -2   9   3   26.19    3.15
  -2   9   3   31.59    3.51
  -2   9   3   32.82    3.22
  -2   9   3   25.49    2.64
  -2   9   2    5.07    1.42
  -2   9   2    6.07    1.34
  -2   9   2    5.21    1.45
  -2   9   2    4.38    1.36
  -2   9   2    5.32    1.55
  -2   9   2    6.00    1.67
  -2   9   1   61.39    5.04
  -2   9   1   55.14    4.82
  -2   9   1   48.30    4.64
  -2   9   1   59.06    5.18
  -2   9   0    5.00    1.44
  -2   9   0    2.94    1.27
  -2   9   0    2.47    1.10
  -2   9   0    1.37    1.01
  -2   9  -1    2.93    1.30
  -2   9  -1    2.31    0.94
  -2   9  -1    2.57    1.08
  -2   9  -1    4.25    1.15
  -2   9  -1    4.67    1.32
  -2   9  -2    1.39    0.85
  -2   9  -2    0.90    0.87
  -2   9  -2    0.43    0.63
  -2   9  -2    0.50    0.62
  -2   9  -2    0.80    0.84
  -2   9  -2    1.46    1.22
  -2   9  -2    0.27    0.80
  -2   9  -2    0.52    0.65
  -2   9  -3  139.44    8.47
  -2   9  -3  144.98    8.62
  -2   9  -3  138.06    8.65
  -2   9  -3  139.60    8.63
  -2   9  -3  141.31    8.75
  -2   9  -3  132.76    8.40
  -2   9  -3  145.58    9.00
  -2   9  -4   30.61    3.41
  -2   9  -4   22.19    2.90
  -2   9  -4   22.16    2.94
  -2   9  -4   28.25    3.34
  -2   9  -4   27.76    3.01
  -2   9  -4   28.04    3.23
  -2   9  -4   28.01    3.31
  -2   9  -5   45.65    4.11
  -2   9  -5   48.59    4.47
  -2   9  -5   40.91    4.13
  -2   9  -5   47.55    4.41
  -2   9  -5   49.74    4.08
  -2   9  -5   53.08    4.54
  -2   9  -5   46.06    4.23
  -2   9  -6    6.88    1.62
  -2   9  -6    6.68    1.44
  -2   9  -6    7.69    1.71
  -2   9  -6    6.90    1.75
  -2   9  -6    5.25    1.49
  -2   9  -6    6.21    1.52
  -2   9  -7   72.55    5.32
  -2   9  -7   80.29    5.06
  -2   9  -7   76.93    5.47
  -2   9  -7   83.17    5.80
  -2   9  -7   74.58    5.54
  -2   9  -7   77.55    5.49
  -2   9  -8    3.10    1.00
  -2   9  -8    4.81    1.25
  -2   9  -8    4.51    1.03
  -2   9  -8    2.98    0.76
  -2   9  -8    4.40    1.23
  -2   9  -8    4.48    1.24
  -2   9  -8    3.69    1.15
  -2   9  -9    1.88    0.54
  -2   9  -9    1.84    0.61
  -2   9  -9    1.03    0.67
  -2   9  -9    1.60    0.67
  -2   9  -9    2.47    0.92
  -2   9 -10    1.88    0.68
  -2   9 -10    1.80    0.71
  -2   9 -10    1.14    0.40
  -2   9 -10    2.37    0.78
  -2   9 -10    1.71    0.71
  -2   9 -11    4.56    0.85
  -2   9 -11    5.06    0.85
   2  -8 -13    7.78    0.85
  -2   8  12   16.45    1.38
   2  -8 -12   18.03    1.75
   2  -8 -11    0.29    0.45
  -2   8  11    0.52    0.37
   2  -8 -11    0.15    0.43
  -2   8  11    0.82    0.63
   2  -8 -11    0.26    0.40
   2  -8 -10   14.45    2.00
  -2   8  10   14.34    2.07
   2  -8 -10   13.29    1.77
  -2   8  10   11.32    1.62
  -2   8  10   13.80    1.88
   2  -8 -10   14.54    1.93
   2  -8 -10   12.01    1.53
   2  -8 -10   14.09    1.94
  -2   8   9  322.95   15.61
   2  -8  -9  336.73   15.03
  -2   8   9  311.51   14.70
  -2   8   9  331.85   15.13
   2  -8  -9  309.25   14.44
   2  -8  -9  316.60   14.94
   2  -8  -8  152.80    8.48
  -2   8   8  146.59    8.93
   2  -8  -8  130.25    8.12
   2  -8  -8  137.11    7.99
  -2   8   8  145.99    8.35
  -2   8   7   61.52    5.32
   2  -8  -7   57.60    4.70
  -2   8   7   64.12    4.92
  -2   8   6  168.60    9.60
  -2   8   6  183.90   10.04
  -2   8   6  191.59   10.28
  -2   8   6  200.94   11.25
   2  -8  -6  193.30   10.44
   2  -8  -5    0.51    0.64
  -2   8   5   -0.24    0.72
  -2   8   5    0.79    0.62
  -2   8   5    0.17    0.42
  -2   8   5   -0.23    0.56
  -2   8   5   -0.30    0.75
  -2   8   5    0.98    1.09
  -2   8   5    0.23    0.43
  -2   8   4   29.64    3.61
  -2   8   4   23.76    2.85
  -2   8   4   23.80    2.58
  -2   8   4   26.55    6.21
  -2   8   4   27.11    3.26
  -2   8   4   27.61    3.07
   2  -8  -4   25.06    3.16
  -2   8   3   99.71    6.74
  -2   8   3   85.16   11.65
  -2   8   3   81.79    5.70
  -2   8   3   86.12    5.98
  -2   8   3   99.16    6.96
  -2   8   3  104.84    7.43
  -2   8   2    0.91    0.89
  -2   8   2   -0.31    0.77
  -2   8   2   -1.17    1.84
  -2   8   2    0.59    0.73
  -2   8   2    0.27    0.66
  -2   8   1  229.16   12.02
  -2   8   1  229.59   12.30
  -2   8   1  220.68   12.73
  -2   8   1  224.03   12.23
  -2   8   1  217.15   12.54
  -2   8   1  215.23   20.27
  -2   8   0   25.80    6.50
  -2   8   0   30.44    3.47
  -2   8   0   25.43    2.95
  -2   8   0   27.39    3.55
  -2   8   0   27.30    3.05
  -2   8   0   35.53    3.81
  -2   8   0   33.32    3.86
  -2   8   0   27.26    3.22
  -2   8  -1  320.34   16.19
  -2   8  -1  313.64   16.02
  -2   8  -1  339.60   16.29
  -2   8  -1  347.19   17.09
  -2   8  -1  365.52   16.79
  -2   8  -1  326.37   16.66
  -2   8  -2  163.36    9.85
  -2   8  -2  176.82    9.78
  -2   8  -2  168.23    9.92
  -2   8  -2  171.60   10.30
  -2   8  -2  165.74    9.98
  -2   8  -2  185.65   10.44
  -2   8  -2  190.64   10.06
  -2   8  -2  167.63   10.25
  -2   8  -2  168.85   10.46
  -2   8  -2  151.10    8.83
  -2   8  -2  158.30   17.34
  -2   8  -3    3.14    1.28
  -2   8  -3    2.96    1.09
  -2   8  -3    5.66    1.61
  -2   8  -3    3.79    1.38
  -2   8  -3    2.43    1.92
  -2   8  -3    3.70    1.35
  -2   8  -3    6.02    1.47
  -2   8  -3    5.49    1.67
  -2   8  -3    4.19    1.36
  -2   8  -3    6.24    1.68
  -2   8  -4   12.89    2.29
  -2   8  -4   15.73    2.32
  -2   8  -4   12.35    2.28
  -2   8  -4   11.75    2.36
  -2   8  -4   11.93    2.27
  -2   8  -4    9.59    1.65
  -2   8  -4   11.80    4.37
  -2   8  -4   10.56    2.04
  -2   8  -4   11.18    2.21
  -2   8  -5    2.91    1.22
  -2   8  -5    3.18    1.33
  -2   8  -5    3.27    1.17
  -2   8  -5    4.89    1.38
  -2   8  -5    4.32    1.58
  -2   8  -5    4.05    1.44
  -2   8  -5    3.33    2.47
  -2   8  -5    3.04    1.20
  -2   8  -5    4.50    1.34
  -2   8  -6  150.75    9.30
  -2   8  -6  165.43   10.43
  -2   8  -6  191.92   10.93
  -2   8  -6  161.71    9.71
  -2   8  -6  178.31   10.39
  -2   8  -6  189.71    9.86
  -2   8  -6  174.42   10.39
  -2   8  -7  389.83   18.79
  -2   8  -7  399.08   17.95
  -2   8  -7  389.61   18.85
  -2   8  -7  372.69   18.99
  -2   8  -7  387.10   19.13
  -2   8  -8   17.94    2.66
  -2   8  -8   13.69    2.10
  -2   8  -8   16.32    2.58
  -2   8  -9  176.80   10.12
  -2   8  -9  183.80    9.39
  -2   8  -9  177.59   10.29
  -2   8 -10    2.18    0.97
  -2   8 -10    1.35    0.62
  -2   8 -10    1.39    0.77
  -2   8 -10    0.91    0.76
  -2   8 -11   25.03    2.17
  -2   8 -11   23.66    2.59
  -2   8 -11   27.03    2.75
  -2   8 -11   23.16    2.52
  -2   8 -12    0.55    0.29
  -2   8 -12    1.27    0.63
  -2   8 -13   20.35    1.68
  -2   8 -13   15.00    1.33
  -2   7  14   96.72    5.16
   2  -7 -14  117.42    5.44
  -2   7  13   33.14    2.78
   2  -7 -13   36.19    2.84
  -2   7  13   33.95    2.80
   2  -7 -13   32.24    2.74
   2  -7 -13   30.85    2.68
  -2   7  12  106.24    6.56
   2  -7 -12  107.93    6.52
   2  -7 -12  111.93    6.54
  -2   7  12  116.22    6.53
   2  -7 -12  105.30    6.44
   2  -7 -11   28.98    3.03
  -2   7  11   20.93    2.26
   2  -7 -11   21.78    2.51
  -2   7  11   26.88    2.94
  -2   7  11   22.68    2.63
   2  -7 -11   24.62    2.84
   2  -7 -11   23.25    2.48
   2  -7 -11   25.62    2.87
  -2   7  11   20.31    2.69
  -2   7  10   37.14    3.90
   2  -7 -10   34.86    3.44
   2  -7 -10   38.86    3.86
  -2   7  10   41.69    3.77
  -2   7  10   35.94    3.68
   2  -7 -10   32.85    3.60
   2  -7 -10   38.24    3.55
   2  -7 -10   37.86    3.76
  -2   7   9   27.54    3.12
  -2   7   9   27.60    3.25
   2  -7  -9   27.60    3.23
   2  -7  -9   26.48    3.10
  -2   7   9   25.43    3.34
  -2   7   8  292.28   14.90
  -2   7   8  283.75   14.47
   2  -7  -8  308.64   15.03
   2  -7  -8  294.88   14.80
  -2   7   8  294.43   15.36
   2  -7  -7   20.16    2.79
  -2   7   7   18.16    2.93
  -2   7   7   17.68    2.49
  -2   7   7   18.48    2.70
  -2   7   6   83.14    6.55
  -2   7   6   83.69    6.12
  -2   7   6   77.79    5.71
  -2   7   6   77.92    5.68
   2  -7  -6   81.71    6.18
  -2   7   6   67.96    9.38
  -2   7   5   61.19    5.44
  -2   7   5   56.24    4.47
  -2   7   5   63.87    5.10
  -2   7   5   57.07    4.85
  -2   7   5   55.14    4.60
   2  -7  -5   70.48    5.57
  -2   7   5   56.78    8.84
  -2   7   4    8.79    1.95
  -2   7   4    7.43    1.39
  -2   7   4    7.23    1.48
  -2   7   4    8.91    1.81
  -2   7   4    7.04    3.18
  -2   7   4    9.23    2.01
  -2   7   4    9.00    1.75
  -2   7   4    5.70    1.50
  -2   7   3  510.23   22.32
  -2   7   3  482.85   21.89
  -2   7   3  513.31   22.58
  -2   7   3  449.19   21.24
  -2   7   3  504.15   31.74
  -2   7   3  533.69   23.18
   2  -7  -2   75.48    5.63
  -2   7   2   65.90    5.27
  -2   7   2   62.96    4.91
  -2   7   2   65.58    5.45
  -2   7   2   70.87    5.14
  -2   7   2   62.37    9.66
  -2   7   2   66.31    5.54
  -2   7   1    3.80    1.25
  -2   7   1    3.36    1.13
  -2   7   1    4.69    1.35
  -2   7   1    4.90    1.58
  -2   7   1    4.21    1.12
  -2   7   1    5.43    1.60
  -2   7   1    3.22    2.39
  -2   7   0  254.23   20.81
  -2   7   0  226.74   12.58
  -2   7   0  224.35   12.74
  -2   7   0  234.37   12.46
  -2   7   0  246.76   12.66
  -2   7   0  256.11   12.29
  -2   7   0  221.74   11.83
  -2   7   0  225.70   12.61
  -2   7   0  244.37   12.31
  -2   7  -1   31.67    3.40
  -2   7  -1   26.29    3.32
  -2   7  -1   28.45    3.21
  -2   7  -1   24.49    3.13
  -2   7  -1   33.64    3.31
  -2   7  -2   15.14    2.47
  -2   7  -2   12.70    2.24
  -2   7  -2   16.34    2.28
  -2   7  -2   14.42    2.26
  -2   7  -2   13.61    2.33
  -2   7  -2   12.75    2.03
  -2   7  -2   13.36    2.22
  -2   7  -2   15.53    4.81
  -2   7  -3   22.67    3.11
  -2   7  -3   31.83    3.27
  -2   7  -3   30.27    3.43
  -2   7  -3   27.07    6.20
  -2   7  -3   24.70    3.11
  -2   7  -3   23.27    5.99
  -2   7  -3   27.31    2.86
  -2   7  -3   22.71    3.13
  -2   7  -3   25.90    3.27
  -2   7  -4   57.75    5.00
  -2   7  -4   46.54    8.69
  -2   7  -4   51.61    8.86
  -2   7  -4   55.26    4.56
  -2   7  -4   53.29    4.82
  -2   7  -4   49.80    4.84
  -2   7  -4   50.59    4.73
  -2   7  -5   26.39    3.28
  -2   7  -5   46.17    8.61
  -2   7  -5   25.98    3.46
  -2   7  -5   28.12    3.40
  -2   7  -5   14.88    4.85
  -2   7  -5   34.71    3.52
  -2   7  -5   31.01    3.62
  -2   7  -5   34.41    3.41
  -2   7  -6   54.44    4.87
  -2   7  -6   66.98    5.46
  -2   7  -6   70.42    5.30
  -2   7  -6   66.23    5.07
  -2   7  -6   56.86    5.32
  -2   7  -6   64.56    9.46
  -2   7  -6   56.89    4.94
  -2   7  -6   68.32    5.88
  -2   7  -7  183.47   10.11
  -2   7  -7  152.54    8.96
  -2   7  -7  176.23   10.24
  -2   7  -7  186.00    9.80
  -2   7  -7  170.06    9.39
  -2   7  -7  139.08    8.54
  -2   7  -7  140.24    9.86
  -2   7  -8  215.15   11.20
  -2   7  -8  207.40   10.91
  -2   7  -8  200.09   11.70
  -2   7  -8  197.99   11.39
  -2   7  -9    1.79    0.86
  -2   7  -9   -0.30    0.74
  -2   7  -9    2.54    0.94
  -2   7  -9    0.53    0.72
  -2   7  -9    0.31    0.60
  -2   7 -10   13.05    2.27
  -2   7 -10   11.23    1.80
  -2   7 -10   15.26    2.33
  -2   7 -10   10.32    2.11
  -2   7 -10   12.19    2.25
  -2   7 -11   88.61    5.91
  -2   7 -11   85.34    5.21
  -2   7 -11   78.88    5.90
  -2   7 -11   76.00    5.85
  -2   7 -11   76.88    5.78
  -2   7 -12  123.00    6.54
  -2   7 -12  129.64    7.66
  -2   7 -12  133.98    7.40
  -2   7 -13   66.56    4.49
   2  -7  14    7.61    0.98
  -2   7 -14    8.42    1.14
   2  -6 -15    3.31    0.76
   2  -6 -15    2.70    0.57
   2  -6 -14   49.94    3.61
   2  -6 -14   46.11    3.45
  -2   6  14   38.07    3.21
  -2   6  13    1.01    0.67
   2  -6 -13    0.41    0.60
   2  -6 -13    1.37    0.75
  -2   6  13    0.79    0.69
   2  -6 -13    1.75    0.78
   2  -6 -12  177.35    9.66
   2  -6 -12  161.97    9.31
   2  -6 -12  156.18    8.94
  -2   6  12  164.66    9.32
   2  -6 -12  162.47    9.32
  -2   6  11    1.00    0.79
   2  -6 -11    1.80    0.99
   2  -6 -11    0.24    0.53
   2  -6 -11    0.81    0.79
   2  -6 -11    0.91    0.72
   2  -6 -11    1.03    0.91
   2  -6 -10  281.37   14.39
   2  -6 -10  293.54   24.45
   2  -6 -10  281.71   24.18
   2  -6 -10  300.96   14.80
  -2   6  10  301.01   14.83
   2  -6 -10  278.04   14.88
   2  -6  -9  368.95   29.21
   2  -6  -9  419.10   19.50
   2  -6  -9  429.16   19.75
  -2   6   9  398.61   19.65
  -2   6   9  428.86   19.59
   2  -6  -9  400.05   30.05
   2  -6  -8   30.85    3.59
  -2   6   8   42.22    4.14
  -2   6   8   32.24    3.57
   2  -6  -8   34.65    3.71
   2  -6  -8   24.20    6.29
   2  -6  -8   32.65    7.35
   2  -6  -7   31.27    3.50
   2  -6  -7   35.02    7.30
   2  -6  -7   25.97    6.38
  -2   6   7   29.77    3.44
  -2   6   7   28.90    3.29
   2  -6  -6  103.43   12.70
   2  -6  -6  138.34   14.25
   2  -6  -6  118.55    7.89
  -2   6   6  128.07   12.37
  -2   6   6  121.23    7.78
  -2   6   6  122.73    7.28
  -2   6   6  115.34    7.44
  -2   6   5  111.51    7.39
  -2   6   5  117.60    7.25
  -2   6   5  116.21    7.28
   2  -6  -5  142.67   13.64
  -2   6   5  116.56    7.09
  -2   6   5  118.38    7.85
  -2   6   5  106.61   11.67
  -2   6   5  132.19    8.12
   2  -6  -5  128.96   13.10
  -2   6   4  211.20   11.01
  -2   6   4  199.64   10.70
  -2   6   4  209.59   11.09
   2  -6  -4  212.17   16.79
  -2   6   4  191.60   16.59
   2  -6  -4  212.61   11.65
  -2   6   4  206.25   10.73
  -2   6   4  221.60   11.58
  -2   6   4  218.70   11.65
   2  -6  -4  212.68   16.77
  -2   6   3    9.56    1.88
  -2   6   3   11.43    1.92
  -2   6   3   10.35    1.90
  -2   6   2  498.64   22.33
  -2   6   1   93.71    9.19
  -2   6   1  102.76    6.69
  -2   6   0   72.39    8.69
  -2   6   0  104.64    6.54
  -2   6  -1  432.48   27.10
  -2   6  -1  487.28   21.30
  -2   6  -2   66.01    8.81
  -2   6  -3  238.87   12.23
  -2   6  -3  230.11   12.29
  -2   6  -3  250.64   11.98
  -2   6  -3  263.07   12.21
  -2   6  -3  235.72   12.42
  -2   6  -3  233.81   12.83
  -2   6  -3  242.21   19.20
  -2   6  -4    6.44    2.90
  -2   6  -4    4.28    1.22
  -2   6  -4    7.91    1.51
  -2   6  -4    7.30    1.57
  -2   6  -4    8.90    1.57
  -2   6  -4    7.19    1.33
  -2   6  -4    5.41    1.38
  -2   6  -4    5.02    2.51
  -2   6  -4    5.52    1.52
  -2   6  -4    4.20    1.25
  -2   6  -5  147.79    9.65
  -2   6  -5  167.47   15.26
  -2   6  -5  158.38    9.21
  -2   6  -5  161.21    8.86
  -2   6  -5  179.22    9.25
  -2   6  -5  151.59    9.23
  -2   6  -5  146.88    8.97
  -2   6  -5  171.70   16.76
  -2   6  -5  164.67    8.41
  -2   6  -6   39.23    6.78
  -2   6  -6   32.81    3.40
  -2   6  -6   35.63    3.69
  -2   6  -6   33.87    3.61
  -2   6  -6   37.32    4.14
  -2   6  -6   39.05    3.67
  -2   6  -6   36.08    3.46
  -2   6  -7  103.83    7.55
  -2   6  -7  108.67    7.29
  -2   6  -7  118.53    7.12
  -2   6  -7  112.90    6.93
  -2   6  -7   93.41    7.41
   2  -6   7  106.80    7.14
  -2   6  -7   93.40    6.74
  -2   6  -7  103.44   13.80
  -2   6  -7   97.57   10.82
   2  -6   8  115.49    7.59
  -2   6  -8  111.75    8.05
  -2   6  -8  113.78    8.00
  -2   6  -8  102.95    6.85
  -2   6  -8  108.72    7.07
  -2   6  -8  111.91   14.62
  -2   6  -8  104.87    7.32
  -2   6  -9  172.31   19.11
  -2   6  -9  212.39   12.22
   2  -6   9  227.88   12.05
  -2   6  -9  179.68   11.71
  -2   6  -9  210.39   11.71
  -2   6  -9  218.16   11.25
  -2   6  -9  203.01   10.94
  -2   6  -9  226.33   12.47
  -2   6 -10  105.20    7.65
   2  -6  10  116.28    7.76
  -2   6 -10   98.54    7.57
  -2   6 -10  118.14    7.72
  -2   6 -10  132.38    7.42
  -2   6 -10  105.28    6.83
  -2   6 -10  106.05    7.87
   2  -6  11   92.38    6.45
  -2   6 -11   70.42    5.89
  -2   6 -11   74.51    6.09
  -2   6 -11   87.87    6.29
  -2   6 -11   94.97    5.88
  -2   6 -11   85.92    5.61
  -2   6 -11   87.55    6.64
  -2   6 -12   39.91    3.77
  -2   6 -12   41.85    3.33
   2  -6  12   43.46    3.93
  -2   6 -12   36.91    3.66
  -2   6 -12   34.68    3.51
  -2   6 -13    4.13    1.12
   2  -6  13    4.50    1.15
  -2   6 -13    4.72    0.92
   2  -6  14   91.74    5.24
  -2   6 -14   92.86    5.39
   2  -6  15    3.22    0.64
  -2   5  16   74.36    3.96
   2  -5 -16   66.86    3.84
   2  -5 -15   87.70    5.38
  -2   5  15   84.89    5.23
   2  -5 -15   90.12    5.43
  -2   5  15  105.57    5.85
   2  -5 -15   93.19    5.29
   2  -5 -15   96.96    5.67
   2  -5 -15  102.80    5.76
   2  -5 -14    9.32    1.64
   2  -5 -14    9.47    1.69
   2  -5 -14    8.96    1.72
  -2   5  14    7.72    1.58
   2  -5 -14    7.71    1.53
   2  -5 -14    8.45    1.60
   2  -5 -13   15.19    2.32
   2  -5 -13   12.93    2.13
  -2   5  13   13.86    2.22
   2  -5 -13   15.63    2.38
  -2   5  13   13.54    2.21
   2  -5 -13   12.43    2.12
   2  -5 -13   13.76    2.19
   2  -5 -12  117.93    7.85
   2  -5 -12  118.21    7.85
   2  -5 -12  122.60    8.04
  -2   5  12  130.19    8.09
   2  -5 -12  116.88    7.67
   2  -5 -12  109.90    7.64
   2  -5 -12  126.01    8.00
   2  -5 -11   24.11    3.12
   2  -5 -11   23.39    3.12
   2  -5 -11   20.24    6.25
   2  -5 -11   32.35    7.84
   2  -5 -11   24.69    3.14
   2  -5 -11   25.91    3.33
   2  -5 -11   23.01    2.91
   2  -5 -11   23.56    3.10
   2  -5 -11   21.97    2.99
  -2   5  11   25.84    3.28
   2  -5 -10  297.31   15.21
   2  -5 -10  285.15   14.71
  -2   5  10  318.04   15.38
   2  -5 -10  294.97   15.09
   2  -5 -10  314.95   25.74
   2  -5 -10  282.23   14.92
   2  -5 -10  296.09   15.06
   2  -5 -10  292.49   25.02
   2  -5  -9  217.50   11.20
  -2   5   9  177.91   10.76
   2  -5  -9  193.86   11.05
   2  -5  -9  178.16   18.64
   2  -5  -9  188.59   10.81
   2  -5  -9  202.76   11.01
   2  -5  -9  232.60   20.90
   2  -5  -8  162.90    9.47
  -2   5   8  158.13    9.42
   2  -5  -8  160.58    9.59
   2  -5  -8  169.57   17.19
   2  -5  -8  161.29    9.30
   2  -5  -8  161.47   16.80
   2  -5  -8  170.50    9.43
   2  -5  -7  126.88    7.51
  -2   5   7  119.83    7.71
  -2   5   7  120.19    7.56
  -2   5   7  116.11   10.72
   2  -5  -7  112.80   13.28
   2  -5  -7  139.48   14.60
   2  -5  -7  126.99    7.92
  -2   5   6  113.19    7.32
  -2   5   6  117.01    7.25
   2  -5  -6  120.89    7.54
   2  -5  -6  142.66   13.85
   2  -5  -6  120.73   12.97
  -2   5   6  122.97   11.11
   2  -5  -5  149.27   13.86
   2  -5  -5  138.49   13.48
   2  -5  -4   50.75    7.22
   2  -5  -4   39.17    6.36
   2  -5  -3  991.56   47.52
   2  -5  -3 1036.63   47.91
  -2   5   3 1035.47   41.48
  -2   5   2  515.02   26.34
  -2   5   2  572.54   23.72
  -2   5   1   21.07    3.68
  -2   5   1   19.48    2.30
  -2   5   0    3.75    1.69
  -2   5   0    5.74    1.24
  -2   5  -1  903.81   43.46
   2  -5   1  954.70   43.10
  -2   5  -1  923.44   37.43
  -2   5  -2  144.18   12.96
   2  -5   2  179.98   12.87
  -2   5  -3  146.33   13.20
   2  -5   3  156.47   12.24
  -2   5  -4   15.90    4.33
   2  -5   4   22.37    4.32
   2  -5   5   15.01    3.76
  -2   5  -6    5.15    1.34
  -2   5  -6    7.05    2.72
   2  -5   6    7.56    2.79
  -2   5  -6    2.60    0.91
  -2   5  -6    5.03    1.18
  -2   5  -6    1.02    1.14
  -2   5  -6    4.26    1.33
  -2   5  -7   59.07    9.53
  -2   5  -7   60.52    5.25
  -2   5  -7   65.09    5.32
  -2   5  -7   38.58    6.20
  -2   5  -7   58.27    4.40
  -2   5  -7   68.05    4.75
  -2   5  -7   62.78    4.65
  -2   5  -7   58.48    4.75
  -2   5  -7   50.57    4.76
  -2   5  -7   61.16    4.87
  -2   5  -7   57.68    4.75
   2  -5   7   45.98    7.41
  -2   5  -7   57.72    4.48
  -2   5  -8  215.30   11.78
  -2   5  -8  199.91   11.64
  -2   5  -8  180.19   11.18
  -2   5  -8  197.84   10.87
   2  -5   8  184.06   10.85
  -2   5  -8  201.52   11.03
  -2   5  -8  215.38   10.69
  -2   5  -8  201.32   10.48
  -2   5  -8  211.58   19.55
  -2   5  -9  229.55   12.55
  -2   5  -9  211.08   12.29
  -2   5  -9  178.23   11.49
   2  -5   9  205.75   11.70
  -2   5  -9  219.94   11.78
  -2   5  -9  233.32   11.29
  -2   5  -9  213.82   11.06
  -2   5  -9  208.63   20.15
  -2   5 -10   48.29    4.91
  -2   5 -10   58.57    4.99
  -2   5 -10   43.89    4.67
   2  -5  10   54.76    4.83
  -2   5 -10   49.00    4.72
  -2   5 -10   47.82    9.16
  -2   5 -10   53.21    4.24
  -2   5 -10   50.03    4.18
   2  -5  11  224.43   12.12
  -2   5 -11  217.05   12.49
  -2   5 -11  209.67   12.12
  -2   5 -11  197.68   11.23
  -2   5 -11  244.53   13.06
  -2   5 -11  255.80   11.66
  -2   5 -11  233.55   11.50
  -2   5 -11  230.40   12.29
  -2   5 -12    5.19    1.39
  -2   5 -12    6.86    1.34
  -2   5 -12   10.48    1.92
  -2   5 -12   10.11    1.55
  -2   5 -12    4.77    1.44
  -2   5 -12    9.69    2.03
  -2   5 -12    5.17    1.26
  -2   5 -13   58.06    4.94
  -2   5 -13   53.79    4.48
   2  -5  13   61.93    5.04
  -2   5 -13   56.20    3.90
  -2   5 -13   55.60    4.08
   2  -5  14   41.84    3.75
  -2   5 -14   39.09    3.43
  -2   5 -14   41.92    3.74
  -2   5 -15    3.28    0.81
   2  -5  15    2.12    0.72
   2  -5  16    2.99    0.60
  -2   4  17    0.41    0.32
  -2   4  16   56.39    3.74
   2  -4 -16   45.91    3.66
   2  -4 -16   48.86    3.34
   2  -4 -16   47.50    3.57
   2  -4 -16   49.79    3.77
   2  -4 -15    0.52    0.51
   2  -4 -15    2.04    0.91
   2  -4 -15    2.73    0.98
   2  -4 -15    0.80    0.67
  -2   4  15    0.57    0.60
   2  -4 -14  422.57   20.12
  -2   4  14  439.55   19.65
   2  -4 -14  414.68   20.04
   2  -4 -14  431.21   19.68
   2  -4 -13    3.39    1.30
  -2   4  13    6.71    1.58
  -2   4  13    4.37    1.38
   2  -4 -13    5.54    1.48
   2  -4 -13    5.37    1.47
   2  -4 -13    3.69    1.38
   2  -4 -12  204.93   12.28
   2  -4 -12  212.35   11.91
  -2   4  12  234.25   12.11
  -2   4  12  212.40   11.82
   2  -4 -12  218.98   12.51
   2  -4 -12  212.91   12.01
   2  -4 -11    8.95    1.95
   2  -4 -11   10.29    1.90
  -2   4  11    8.19    1.83
   2  -4 -11   10.59    2.15
  -2   4  11    9.94    1.99
   2  -4 -11   11.48    2.16
   2  -4 -11    9.49    2.14
   2  -4 -11    8.08    3.69
   2  -4 -11    9.43    4.25
   2  -4 -11    6.93    1.79
   2  -4 -10  267.30   13.81
   2  -4 -10  262.88   13.50
  -2   4  10  281.19   13.91
  -2   4  10  271.33   13.81
   2  -4 -10  258.05   13.74
   2  -4 -10  246.23   13.83
   2  -4 -10  210.12   21.17
   2  -4 -10  280.56   14.30
   2  -4 -10  267.66   23.17
   2  -4  -9    1.18    1.32
   2  -4  -9    2.71    1.13
   2  -4  -9   -1.18    1.86
  -2   4   9    1.94    0.97
   2  -4  -9    2.05    1.03
  -2   4   9    3.74    1.24
   2  -4  -9    2.34    1.01
   2  -4  -9    2.99    1.17
   2  -4  -8  589.21   25.11
   2  -4  -8  590.72   25.48
   2  -4  -8  541.11   35.06
   2  -4  -8  555.07   25.23
   2  -4  -8  569.57   25.33
   2  -4  -8  557.42   35.35
  -2   4   8  596.88   25.40
   2  -4  -7  358.15   16.82
   2  -4  -7  398.44   25.88
   2  -4  -7  375.43   16.91
   2  -4  -7  390.39   25.80
   2  -4  -7  327.12   19.58
   2  -4  -6  516.01   22.70
   2  -4  -6  603.43   32.62
   2  -4  -6  536.81   22.82
   2  -4  -6  535.42   31.37
   2  -4  -5  137.34    7.22
   2  -4  -5  144.39   12.72
   2  -4  -5  129.91    7.13
   2  -4  -5  127.48   12.10
   2  -4  -4  104.86   10.06
   2  -4  -4  102.38   10.07
  -2   4   3  153.21    9.15
   2  -4  -3  162.32   12.22
   2  -4  -3  180.78   12.71
  -2   4   2    4.49    0.98
  -2   4   2    2.76    1.15
  -2   4   1   32.93    4.20
  -2   4   1   36.49    2.88
  -2   4   0  402.95   21.40
   2  -4   0  428.78   22.34
  -2   4   0  405.50   17.37
  -2   4  -1   98.25    8.72
   2  -4   1   93.95    8.52
  -2   4  -1   96.20    5.45
   2  -4   2   10.60    2.73
  -2   4  -2   12.54    3.00
   2  -4   3  319.24   19.16
   2  -4   4  574.64   29.87
   2  -4   4  617.04   31.27
   2  -4   5    0.59    1.32
  -2   4  -5    1.54    1.21
   2  -4   6  242.36   17.08
   2  -4   6  248.97   18.28
  -2   4  -6  236.01   18.57
   2  -4   7  200.18   15.69
   2  -4   7  210.76   16.99
  -2   4  -7  210.72   17.85
  -2   4  -7  181.01   13.01
  -2   4  -8   60.78    5.38
  -2   4  -8   80.17    5.82
   2  -4   8   72.72    9.12
   2  -4   8   83.58   10.56
  -2   4  -8   67.89    5.06
  -2   4  -8   67.82    4.70
  -2   4  -8   65.78    4.72
  -2   4  -8   61.48    5.26
  -2   4  -8   64.98    5.18
   2  -4   8   67.53    5.37
  -2   4  -8   70.01    5.20
  -2   4  -8   74.65   10.30
  -2   4  -8   74.84    5.33
  -2   4  -9  153.26    9.76
  -2   4  -9  173.27   10.12
   2  -4   9  173.79   16.69
   2  -4   9  152.47   14.61
  -2   4  -9  173.02    9.38
  -2   4  -9  168.80    8.79
  -2   4  -9  155.71    8.74
  -2   4  -9  143.27    9.49
  -2   4  -9  154.03    9.32
   2  -4   9  158.70    9.74
  -2   4  -9  182.93    9.74
  -2   4  -9  168.77    9.53
  -2   4  -9  161.50   16.51
  -2   4 -10    3.27    1.14
   2  -4  10    6.79    3.33
  -2   4 -10    2.60    0.90
  -2   4 -10    5.48    1.59
   2  -4  10    3.16    1.16
  -2   4 -10    2.92    1.18
  -2   4 -10    3.80    1.24
  -2   4 -10    2.28    2.20
  -2   4 -10    6.68    1.69
  -2   4 -11   34.63    3.97
   2  -4  11   31.32    7.05
  -2   4 -11   37.75    3.80
  -2   4 -11   32.99    3.18
  -2   4 -11   26.61    3.52
   2  -4  11   29.93    3.59
  -2   4 -11   33.17    3.78
  -2   4 -11   26.89    6.46
  -2   4 -11   32.74    3.47
  -2   4 -12  663.59   30.04
  -2   4 -12  721.12   29.52
  -2   4 -12  719.67   31.17
  -2   4 -12  742.77   30.72
  -2   4 -12  774.97   31.73
   2  -4  12  692.88   30.96
  -2   4 -12  670.23   30.70
  -2   4 -13   38.80    3.67
  -2   4 -13   35.08    3.75
  -2   4 -13   35.58    3.72
   2  -4  13   41.07    3.98
  -2   4 -13   44.45    4.34
  -2   4 -13   43.51    3.94
  -2   4 -14  128.72    7.83
  -2   4 -14  124.13    7.26
  -2   4 -14  109.89    6.81
   2  -4  14  123.82    7.26
  -2   4 -15    0.46    0.45
  -2   4 -15    0.19    0.51
   2  -4  15    0.13    0.36
  -2   4 -15   -0.13    0.38
   2  -4  15    0.82    0.68
   2  -4  16   32.34    2.71
  -2   4 -16   34.60    2.60
  -2   4 -16   25.64    2.09
   2  -4  17    0.43    0.28
   2  -3 -18   23.31    1.66
   2  -3 -17    3.67    0.94
   2  -3 -17    3.04    0.85
  -2   3  17    2.55    0.65
   2  -3 -17    4.05    0.91
   2  -3 -17    3.38    0.73
   2  -3 -16    1.77    0.82
   2  -3 -16    1.98    0.88
   2  -3 -16    1.78    0.74
  -2   3  16    2.73    0.86
   2  -3 -16    0.92    0.59
   2  -3 -16    2.84    0.88
   2  -3 -15   93.96    6.88
   2  -3 -15  105.35    6.66
  -2   3  15   91.01    6.14
   2  -3 -15  105.53    6.50
   2  -3 -15   88.19    6.36
   2  -3 -15  108.27    7.23
   2  -3 -14  111.79    8.02
   2  -3 -14  111.67    8.01
   2  -3 -14  103.98    7.23
  -2   3  14  119.19    7.42
   2  -3 -14  121.48    7.77
   2  -3 -14  114.04    7.57
   2  -3 -13    6.03    3.28
   2  -3 -13    3.62    2.32
   2  -3 -13    1.71    1.01
   2  -3 -13    2.73    1.32
   2  -3 -13    2.99    1.18
  -2   3  13    2.57    1.11
   2  -3 -13    4.57    1.46
  -2   3  13    2.79    1.10
   2  -3 -13    1.43    0.90
   2  -3 -12   -0.34    0.85
   2  -3 -12   -0.34    1.00
   2  -3 -12   -1.32    1.47
   2  -3 -12    0.29    0.55
   2  -3 -12    1.10    0.75
  -2   3  12   -0.26    0.50
   2  -3 -12    0.29    0.71
   2  -3 -12    0.58    0.72
  -2   3  12    1.29    0.86
   2  -3 -11   28.00    3.61
   2  -3 -11   29.32    7.16
   2  -3 -11   26.27    3.55
   2  -3 -11   21.66    6.09
   2  -3 -11   21.38    2.96
   2  -3 -11   27.96    3.38
  -2   3  11   26.92    3.16
  -2   3  11   25.86    3.13
   2  -3 -11   31.32    3.59
   2  -3 -11   30.17    3.47
   2  -3 -10   15.52    2.39
   2  -3 -10   16.14    2.66
   2  -3 -10   16.37    2.69
   2  -3 -10   17.48    2.50
   2  -3 -10   14.77    2.36
  -2   3  10   19.82    2.58
   2  -3 -10   14.01    2.19
  -2   3  10   13.03    2.16
  -2   3   9  948.69   38.71
  -2   3   9  958.55   38.73
   2  -3  -9  941.70   39.37
   2  -3  -9  909.64   38.48
   2  -3  -9  924.40   38.89
   2  -3  -9  949.57   39.38
   2  -3  -9  949.17   38.91
   2  -3  -8  350.09   24.36
   2  -3  -8  333.05   16.26
   2  -3  -8  341.81   16.33
   2  -3  -8  350.28   24.51
   2  -3  -7  676.66   32.29
   2  -3  -7  751.02   39.40
   2  -3  -7  713.66   30.17
   2  -3  -7  731.70   30.19
   2  -3  -7  766.15   39.55
   2  -3  -6    7.70    2.15
   2  -3  -6    7.82    1.41
   2  -3  -6    7.36    2.73
   2  -3  -6    8.09    2.85
   2  -3  -6    7.79    1.40
   2  -3  -5  553.76   28.98
   2  -3  -5  509.21   28.37
   2  -3  -4   59.77    6.85
   2  -3  -4   68.44    7.33
  -2   3   4   54.68    3.56
   2  -3  -3    1.86    1.27
   2  -3  -3    1.39    1.16
   2  -3  -3    1.36    0.48
   2  -3  -3    1.78    0.53
  -2   3   3    2.12    0.77
   2  -3  -2 1103.45   44.33
   2  -3  -2 1126.10   44.33
   2  -3  -1 1905.12   77.98
   2  -3   0  927.51   41.06
   2  -3   1 1629.42   67.84
   2  -3   2   93.99    8.16
   2  -3   2  105.82    8.89
   2  -3   3  520.08   26.44
   2  -3   3  502.21   25.72
  -2   3  -3  504.91   26.32
  -2   3  -4   15.41    1.24
   2  -3   4   25.08    4.16
  -2   3  -4   26.84    4.63
  -2   3  -4   26.16    2.64
  -2   3  -4   26.28    2.63
  -2   3  -5  203.20   10.23
  -2   3  -5  213.62   10.35
   2  -3   5  251.15   16.04
  -2   3  -5  273.59   17.05
  -2   3  -5  212.35   11.22
  -2   3  -5  230.06   11.40
  -2   3  -6   76.06    5.58
  -2   3  -6   74.83    5.59
  -2   3  -6   82.56    5.93
   2  -3   6   92.73    9.43
  -2   3  -6   74.56    5.71
  -2   3  -6  102.07   10.16
  -2   3  -7  123.79    6.89
  -2   3  -7  131.54    7.00
  -2   3  -7  143.96   13.09
   2  -3   7  143.70   12.70
   2  -3   8   40.68    6.89
  -2   3  -8   38.70    6.93
  -2   3  -8   45.32    3.87
  -2   3  -8   45.33    3.85
  -2   3  -8   35.07    3.74
  -2   3  -8   38.75    3.32
  -2   3  -8   35.22    3.22
   2  -3   9  870.13   44.44
  -2   3  -9  852.56   33.48
  -2   3  -9  788.58   34.27
   2  -3   9  853.83   34.66
  -2   3  -9  795.54   34.44
  -2   3  -9  781.36   43.19
  -2   3  -9  833.26   34.36
  -2   3  -9  762.27   33.29
  -2   3  -9  774.10   33.31
   2  -3  10  200.75   17.59
  -2   3 -10  188.06    9.84
  -2   3 -10  176.93   10.55
   2  -3  10  194.80   10.89
  -2   3 -10  164.05   10.45
  -2   3 -10  166.59   16.17
  -2   3 -10  180.95   10.57
  -2   3 -10  173.13    9.83
  -2   3 -10  182.95    9.97
   2  -3  11   62.34    9.54
  -2   3 -11   65.55    4.90
  -2   3 -11   59.39    5.34
   2  -3  11   76.46    5.97
  -2   3 -11   59.80    5.41
  -2   3 -11   64.11    9.41
  -2   3 -11   70.46    5.75
  -2   3 -11   58.80    4.92
  -2   3 -11   55.54    4.81
  -2   3 -12    7.54    1.67
   2  -3  12    9.64    2.01
  -2   3 -12    7.06    1.76
  -2   3 -12    8.93    2.01
  -2   3 -12    7.56    1.54
  -2   3 -12    8.44    2.00
  -2   3 -12    8.01    1.71
  -2   3 -13   21.68    2.96
   2  -3  13   19.68    2.83
  -2   3 -13   22.10    3.04
  -2   3 -13   18.09    2.76
   2  -3  14   26.84    3.19
  -2   3 -14   29.53    3.18
  -2   3 -14   30.28    3.47
  -2   3 -14   31.12    3.15
  -2   3 -14   28.00    3.06
   2  -3  15   31.67    3.14
  -2   3 -15   37.22    3.48
  -2   3 -15   36.02    3.06
  -2   3 -15   34.28    3.06
  -2   3 -16    3.13    0.90
   2  -3  16    3.64    1.01
  -2   3 -16    1.95    0.59
   2  -3  16    2.89    0.75
  -2   3 -16    4.98    0.85
   2  -3  17   60.79    3.64
   2  -2 -18  122.29    5.61
   2  -2 -18  135.58    6.25
   2  -2 -17   38.51    3.43
   2  -2 -17   45.01    3.64
  -2   2  17   39.07    2.75
   2  -2 -17   41.67    3.06
   2  -2 -17   43.96    3.36
   2  -2 -17   40.50    2.74
   2  -2 -16  121.56    7.82
  -2   2  16  123.44    6.85
   2  -2 -16  128.41    7.23
   2  -2 -16  125.42    7.46
   2  -2 -16  115.70    7.70
   2  -2 -15    2.78    1.19
   2  -2 -15    2.46    1.23
   2  -2 -15    0.24    0.70
  -2   2  15    0.21    0.56
   2  -2 -15    0.77    0.70
   2  -2 -15   -0.23    0.67
   2  -2 -14  110.06    8.04
   2  -2 -14  110.45    7.29
   2  -2 -14  105.47    7.39
  -2   2  14  104.72    6.90
   2  -2 -14   99.47    7.10
   2  -2 -14  105.43    7.96
   2  -2 -13  185.25   11.70
   2  -2 -13  151.13   17.22
   2  -2 -13  193.80   18.99
   2  -2 -13  200.11   12.02
   2  -2 -13  196.36   11.30
  -2   2  13  199.48   10.73
   2  -2 -13  194.59   11.04
   2  -2 -13  195.88   11.18
   2  -2 -12  535.07   24.90
   2  -2 -12  556.24   25.25
   2  -2 -12  511.72   35.16
   2  -2 -12  571.91   26.21
   2  -2 -12  582.49   36.58
   2  -2 -12  521.27   35.58
   2  -2 -12  559.39   26.05
   2  -2 -12  545.24   25.14
  -2   2  12  586.42   24.79
  -2   2  12  573.94   24.60
   2  -2 -12  478.74   34.65
   2  -2 -12  552.11   25.07
   2  -2 -11    2.24    2.16
   2  -2 -11    1.12    1.76
   2  -2 -11   -0.32    0.62
   2  -2 -11    1.17    1.85
   2  -2 -11   -1.17    1.84
   2  -2 -11   -0.32    0.72
   2  -2 -11    1.07    0.85
  -2   2  11    0.23    0.57
   2  -2 -11    2.53    1.05
   2  -2 -11    1.35    0.85
  -2   2  11   -0.22    0.50
   2  -2 -11    1.04    0.87
   2  -2 -10  925.50   37.76
   2  -2 -10  894.59   37.36
   2  -2 -10  908.01   37.62
   2  -2 -10  910.20   38.39
   2  -2 -10  906.18   38.35
   2  -2 -10  922.89   48.99
  -2   2  10  918.10   37.10
  -2   2  10  907.57   37.11
   2  -2 -10  824.66   47.62
   2  -2 -10  862.45   37.40
   2  -2  -9   57.63    5.07
   2  -2  -9   66.70    5.32
   2  -2  -9   70.43    9.82
   2  -2  -9   69.43    9.64
   2  -2  -8 1028.60   41.74
   2  -2  -8 1035.63   41.78
   2  -2  -8  993.47   50.58
   2  -2  -8  942.65   50.13
   2  -2  -7   45.51    4.41
   2  -2  -7   39.06    3.48
   2  -2  -7   37.25    3.45
   2  -2  -7   34.93    4.00
   2  -2  -6   15.94    1.98
   2  -2  -6   13.58    2.58
   2  -2  -6   16.54    2.02
   2  -2  -5   66.75    5.43
   2  -2  -5   71.69    7.76
   2  -2  -5   78.83    8.04
   2  -2  -5   77.88    6.79
   2  -2  -5   77.33    5.69
   2  -2  -4   96.69    6.65
   2  -2  -4  120.75    9.43
   2  -2  -4  101.37    8.74
   2  -2  -4  104.78    8.27
   2  -2  -4  100.68    6.70
   2  -2  -3 3848.47  150.63
   2  -2  -3 3981.51  154.05
   2  -2  -3 4069.24  154.19
   2  -2  -3 3974.06  150.72
   2  -2  -2 3725.88  149.86
   2  -2  -2 3926.88  147.20
   2  -2  -2 3853.57  147.16
   2  -2  -1 6160.17  230.49
   2  -2  -1 6051.83  230.46
   2  -2  -1 6287.28  234.55
   2  -2   0  148.89    9.91
   2  -2   1 1134.58   48.60
   2  -2   1 1175.18   49.11
   2  -2   2   55.70    5.87
   2  -2   2   52.81    5.56
  -2   2  -3  366.51   14.71
  -2   2  -3  359.22   14.74
  -2   2  -4  794.56   32.75
   2  -2   4  780.01   36.07
  -2   2  -4  730.09   30.52
  -2   2  -4  725.78   30.51
  -2   2  -4  809.57   32.80
   2  -2   5   84.83    8.47
  -2   2  -5   73.71    6.33
  -2   2  -5   79.74    6.50
  -2   2  -6  409.12   18.08
  -2   2  -6  440.33   21.76
  -2   2  -6  433.09   18.19
   2  -2   6  442.82   25.08
   2  -2   6  428.62   19.84
  -2   2  -6  420.86   21.47
  -2   2  -6  479.45   25.22
  -2   2  -7  315.56   14.12
  -2   2  -7  322.26   14.18
  -2   2  -7  298.87   17.50
   2  -2   7  356.65   22.02
  -2   2  -7  276.47   16.45
  -2   2  -7  300.34   16.79
  -2   2  -7  282.41   17.20
  -2   2  -7  331.32   20.55
  -2   2  -8  227.12   11.08
  -2   2  -8  218.76   14.70
  -2   2  -8  218.83   10.98
  -2   2  -8  242.45   17.32
  -2   2  -8  193.29   14.11
  -2   2  -8  198.21   13.62
  -2   2  -8  213.41   13.95
   2  -2   8  252.92   18.74
  -2   2  -9   15.82    2.41
   2  -2   9   13.34    4.14
  -2   2  -9   15.53    2.23
  -2   2  -9   13.54    2.12
  -2   2  -9   15.21    3.48
  -2   2  -9   18.80    3.90
  -2   2  -9   14.44    2.37
  -2   2  -9   14.96    2.23
  -2   2  -9   17.25    2.50
  -2   2  -9   11.39    2.88
  -2   2  -9   11.40    2.95
  -2   2  -9   15.19    4.21
  -2   2 -10  209.66   11.74
  -2   2 -10  214.24   11.57
  -2   2 -10  210.76   11.73
   2  -2  10  246.94   19.84
  -2   2 -10  207.21   16.83
  -2   2 -10  205.13   11.33
  -2   2 -10  197.24   11.25
   2  -2  11  617.30   36.63
  -2   2 -11  564.82   25.67
  -2   2 -11  574.28   25.76
  -2   2 -11  577.79   25.55
  -2   2 -11  565.74   25.31
  -2   2 -11  529.75   25.06
   2  -2  12  549.00   34.79
  -2   2 -12  529.83   24.15
  -2   2 -12  516.61   24.10
   2  -2  12  561.68   24.58
  -2   2 -12  497.05   23.66
  -2   2 -12  495.26   23.62
  -2   2 -12  532.80   24.06
  -2   2 -13    2.44    1.10
  -2   2 -13    4.82    1.45
  -2   2 -13    4.31    1.43
   2  -2  13    4.23    1.47
  -2   2 -13    3.27    1.18
  -2   2 -13    4.02    1.36
  -2   2 -14   46.82    4.34
   2  -2  14   53.28    4.75
  -2   2 -14   49.36    4.49
  -2   2 -14   44.55    4.16
  -2   2 -14   45.79    4.17
  -2   2 -14   43.05    4.07
  -2   2 -15    7.48    1.55
   2  -2  15   10.11    1.82
  -2   2 -15   11.18    1.87
  -2   2 -16   64.93    4.35
  -2   2 -16   75.12    4.76
  -2   2 -16   67.57    4.00
   2  -2  16   72.83    4.70
  -2   2 -17    0.88    0.36
   2  -2  17    0.94    0.41
  -2   2 -17    0.25    0.26
   2  -1 -18    1.07    0.43
   2  -1 -18    1.27    0.56
   2  -1 -18    0.57    0.27
   2  -1 -17   31.13    2.87
   2  -1 -17   30.74    2.66
   2  -1 -17   23.89    2.47
   2  -1 -17   25.72    2.29
   2  -1 -17   31.08    3.00
   2  -1 -17   23.71    2.68
   2  -1 -16    1.38    0.81
   2  -1 -16    1.61    0.74
   2  -1 -16    1.97    0.84
   2  -1 -16    3.94    1.24
  -2   1  16    1.44    0.60
   2  -1 -16    2.64    1.10
  -2   1  15    1.33    0.70
   2  -1 -15    1.48    0.64
   2  -1 -15    2.93    1.09
   2  -1 -15    3.01    1.18
   2  -1 -14    9.57    2.03
   2  -1 -14   11.08    2.08
   2  -1 -14   10.45    1.69
   2  -1 -14    9.20    1.58
   2  -1 -14   12.38    1.87
   2  -1 -14    8.41    3.80
   2  -1 -14   14.41    4.83
  -2   1  14   12.24    1.95
   2  -1 -14   10.01    1.97
   2  -1 -13  393.53   19.41
   2  -1 -13  410.72   19.42
  -2   1  13  419.44   18.86
   2  -1 -13  396.12   19.41
   2  -1 -13  407.58   19.84
   2  -1 -13  424.59   18.48
   2  -1 -13  412.77   18.40
   2  -1 -12   76.21    5.97
   2  -1 -12   78.27    5.99
  -2   1  12   79.21    5.52
  -2   1  12   80.88    5.68
   2  -1 -12   84.85    6.47
   2  -1 -12   84.31    5.58
   2  -1 -12   82.40    5.53
   2  -1 -11  153.52    9.32
   2  -1 -11  150.67   15.71
   2  -1 -11  146.28   15.56
   2  -1 -11  168.05    9.29
   2  -1 -11  152.20    9.02
   2  -1 -11  152.75    8.37
   2  -1 -11  150.17    8.34
  -2   1  11  151.55    8.58
  -2   1  11  154.58    8.48
   2  -1 -10    5.92    2.90
   2  -1 -10    1.97    1.90
   2  -1 -10    3.88    2.41
   2  -1 -10    1.94    1.87
   2  -1 -10    3.11    1.04
   2  -1 -10    3.29    1.07
   2  -1 -10    4.37    1.22
   2  -1  -9   21.68    5.05
   2  -1  -9   19.97    4.87
   2  -1  -9   17.62    2.57
   2  -1  -9   16.48    4.36
   2  -1  -9   23.39    5.23
   2  -1  -9   15.30    2.37
   2  -1  -8   67.38    8.81
   2  -1  -8   71.20    8.69
   2  -1  -8   78.62    5.51
   2  -1  -8   65.88    8.44
   2  -1  -8   69.70    5.27
   2  -1  -8   84.27    9.61
   2  -1  -7 1883.27   81.69
   2  -1  -7 1949.77   74.27
   2  -1  -7 1890.55   81.74
   2  -1  -7 1910.97   74.23
   2  -1  -7 1866.40   74.88
   2  -1  -6    1.76    0.69
   2  -1  -6   -0.33    0.37
   2  -1  -6    0.84    0.62
   2  -1  -6    0.81    0.78
   2  -1  -6    1.61    1.00
   2  -1  -6    1.71    1.27
   2  -1  -6    1.12    0.59
   2  -1  -6    0.57    1.10
   2  -1  -5 2368.20   93.23
   2  -1  -5 2379.98   93.28
   2  -1  -5 2224.17   92.52
   2  -1  -5 2386.55   92.20
   2  -1  -4   63.57    5.63
   2  -1  -4   58.88    5.44
   2  -1  -4   64.03    5.78
   2  -1  -4   50.76    5.35
   2  -1  -4   63.22    5.61
   2  -1  -4   65.15    5.94
   2  -1  -3 1574.02   63.31
   2  -1  -3 1610.05   63.39
   2  -1  -3 1579.55   64.00
   2  -1  -3 1575.18   63.19
   2  -1  -3 1521.91   63.03
   2  -1  -2 2378.66   94.02
   2  -1  -2 2396.92   93.97
   2  -1  -2 2396.51   93.14
   2  -1  -2 2439.76   93.20
   2  -1  -1 1653.00   64.77
   2  -1  -1 1546.48   61.91
   2  -1  -1 1567.06   61.97
   2  -1  -1 1612.19   64.01
   2  -1  -1 1669.29   64.24
   2  -1   0  723.53   29.41
   2  -1   0  743.33   29.48
   2  -1   0  786.11   32.80
   2  -1   1 2120.08   84.01
   2  -1   2   35.45    3.87
   2  -1   2   40.92    4.63
   2  -1   3 2466.00   92.29
   2  -1   3 2344.90   91.93
   2  -1   3 2190.52   94.04
   2  -1   4  320.02   15.95
   2  -1   4  314.00   18.68
   2  -1   4  337.23   16.01
   2  -1   5  280.14   14.15
   2  -1   5  303.99   18.46
  -2   1  -5  305.65   16.47
   2  -1   5  269.22   13.73
  -2   1  -5  287.48   16.24
   2  -1   6   86.50    5.77
  -2   1  -6   76.84    7.59
   2  -1   6   94.92    9.57
  -2   1  -6   97.98    8.45
  -2   1  -7  503.51   21.46
  -2   1  -7  487.74   26.43
  -2   1  -7  499.39   21.43
   2  -1   7  522.77   29.32
  -2   1  -7  502.11   26.88
  -2   1  -7  470.56   26.17
  -2   1  -8  175.76   14.07
  -2   1  -8  192.59   10.07
  -2   1  -8  191.49   10.06
  -2   1  -8  177.40   14.12
  -2   1  -8  197.83   14.49
   2  -1   8  198.13   16.52
   2  -1   9   79.99   10.52
  -2   1  -9   80.39    5.91
  -2   1  -9   80.30    5.76
  -2   1  -9   79.00    5.72
  -2   1  -9   71.38    8.82
   2  -1   9   73.64    5.62
  -2   1  -9   69.94    5.70
  -2   1  -9   80.35    5.66
  -2   1  -9   83.35    9.32
  -2   1  -9   79.65    8.77
   2  -1  10  473.27   30.75
  -2   1 -10  472.84   21.09
  -2   1 -10  446.44   20.73
  -2   1 -10  437.85   20.70
  -2   1 -10  420.93   26.82
   2  -1  10  422.00   20.55
  -2   1 -10  422.30   26.86
  -2   1 -10  462.22   20.66
  -2   1 -11  518.53   30.88
  -2   1 -11  500.34   30.60
  -2   1 -11  600.41   25.77
   2  -1  11  644.36   37.81
  -2   1 -11  594.95   26.09
   2  -1  11  554.89   25.60
  -2   1 -11  577.60   25.89
  -2   1 -11  482.49   31.37
  -2   1 -11  592.71   25.94
  -2   1 -11  608.10   26.17
  -2   1 -11  491.37   31.55
  -2   1 -12  330.43   16.24
  -2   1 -12  318.58   15.99
  -2   1 -12  308.55   15.93
  -2   1 -12  296.48   15.84
  -2   1 -12  312.04   15.74
  -2   1 -12  288.92   15.94
   2  -1  12  305.80   24.92
   2  -1  13    6.08    3.33
  -2   1 -13   10.86    2.15
  -2   1 -13    8.29    1.83
  -2   1 -13   10.40    2.15
  -2   1 -13   10.20    2.12
  -2   1 -13   13.18    2.30
  -2   1 -13    8.64    1.94
  -2   1 -14   25.87    3.12
  -2   1 -14   22.58    3.01
  -2   1 -14   23.04    3.08
  -2   1 -14   26.71    3.19
  -2   1 -14   27.90    3.28
   2  -1  14   27.86    3.40
  -2   1 -15    4.83    1.29
  -2   1 -15    7.26    1.51
  -2   1 -15    6.21    1.43
   2  -1  15    6.43    1.51
  -2   1 -15    6.01    1.37
  -2   1 -16   33.84    2.48
   2  -1  16   40.26    3.38
  -2   1 -16   42.94    3.31
   2  -1  17    0.43    0.38
  -2   1 -17    0.17    0.25
  -2   1 -17    0.09    0.30
   2  -1  17   -0.10    0.32
   2   0 -18  189.80    8.43
   2   0 -18  189.34    8.79
   2   0 -18  206.00    8.98
   2   0 -17   10.12    1.57
   2   0 -17    8.55    1.48
   2   0 -17   10.01    1.39
   2   0 -17    8.89    1.44
   2   0 -17    8.23    1.49
   2   0 -17    9.54    1.55
   2   0 -17    7.13    1.39
   2   0 -16    8.67    1.73
   2   0 -16   11.32    1.86
   2   0 -16   11.03    1.48
   2   0 -16   10.41    1.93
   2   0 -16    7.21    1.59
   2   0 -16   10.93    2.03
   2   0 -15  112.74    7.20
   2   0 -15   98.35    7.16
   2   0 -15   98.41    7.34
   2   0 -15  103.99    6.23
   2   0 -15  106.01    6.37
   2   0 -15  103.55    6.34
   2   0 -15   90.30    6.87
   2   0 -15  102.96    7.49
   2   0 -14   27.41    3.01
   2   0 -14   31.17    3.90
   2   0 -14   32.69    3.25
   2   0 -14   38.02    3.45
   2   0 -14   26.26    6.60
   2   0 -14   29.84    6.99
   2   0 -14   24.55    3.54
   2   0 -14   32.53    3.81
   2   0 -14   34.10    3.76
   2   0 -13   10.57    2.25
   2   0 -13   12.81    2.28
   2   0 -13   10.50    1.84
   2   0 -13   12.86    2.28
   2   0 -13   13.36    2.06
   2   0 -13   12.01    1.98
   2   0 -13    9.77    4.09
   2   0 -13    7.32    3.62
   2   0 -13   11.00    2.43
   2   0 -13   10.62    2.29
   2   0 -12  879.04   38.80
   2   0 -12  905.83   38.44
   2   0 -12  906.25   38.16
   2   0 -12  870.52   37.81
   2   0 -12  963.35   37.58
   2   0 -12  927.67   37.43
   2   0 -12  874.05   38.86
   2   0 -12  894.95   49.94
   2   0 -12  791.43   48.58
   2   0 -11    0.68    0.61
   2   0 -11    0.55    0.61
   2   0 -11    0.92    0.84
   2   0 -11    1.50    0.83
   2   0 -11    2.33    0.94
   2   0 -11    0.62    0.68
   2   0 -11    0.51    0.57
   2   0 -11    0.96    0.76
   2   0 -10  745.23   32.58
   2   0 -10  736.04   32.01
   2   0 -10  748.55   32.57
   2   0 -10  760.28   31.41
   2   0 -10  774.78   31.48
   2   0  -9  415.01   19.42
   2   0  -9  422.72   19.51
   2   0  -8  552.80   23.99
   2   0  -8  547.65   23.96
   2   0  -8  551.67   30.88
   2   0  -8  556.07   31.12
   2   0  -7  663.73   27.72
   2   0  -7  689.41   34.70
   2   0  -7  660.70   27.74
   2   0  -7  662.04   28.92
   2   0  -7  652.73   34.23
   2   0  -6    6.82    1.67
   2   0  -6   10.68    2.73
   2   0  -6   10.12    2.77
   2   0  -6    7.32    1.30
   2   0  -6    6.47    2.18
   2   0  -6    5.39    2.01
   2   0  -6    8.28    1.40
   2   0  -5   60.84    6.38
   2   0  -5   51.20    4.95
   2   0  -5   51.68    5.85
   2   0  -5   51.69    5.83
   2   0  -5   58.33    6.28
   2   0  -4    2.99    1.32
   2   0  -4    2.62    1.18
   2   0  -4    1.54    0.97
   2   0  -4    4.48    1.49
   2   0  -4    2.01    1.19
   2   0  -4    1.21    1.01
   2   0  -3   35.87    4.11
   2   0  -3   29.64    3.76
   2   0  -3   29.08    3.70
   2   0  -3   36.96    4.25
   2   0  -3   40.75    4.60
   2   0  -3   35.92    4.30
   2   0  -2 2673.67  104.07
   2   0  -2 2653.85  104.01
   2   0  -2 2691.93  104.73
   2   0  -2 2633.49  103.99
   2   0  -2 2692.78  105.21
   2   0  -2 2709.74  105.26
   2   0  -1 1330.80   53.12
   2   0  -1 1210.46   52.57
   2   0  -1 1315.82   53.00
   2   0  -1 1271.25   51.36
   2   0  -1 1318.18   51.46
   2   0  -1 1246.65   51.54
   2   0  -1 1268.11   51.78
   2   0   0  267.48   12.88
   2   0   0  265.26   14.05
   2   0   0  267.47   12.89
   2   0   0  252.06   13.85
   2   0   0  259.35   13.64
   2   0   0  259.72   13.72
   2   0   1 1035.21   43.63
   2   0   1 1023.77   43.35
   2   0   1 1079.37   44.08
   2   0   2  674.42   29.52
   2   0   2  662.61   29.05
   2   0   2  665.08   30.55
   2   0   3  432.27   20.34
   2   0   3  464.05   21.19
  -2   0  -4  238.82   13.93
   2   0   4  192.41   10.92
   2   0   4  232.27   12.20
  -2   0  -4  225.28   13.67
  -2   0  -5  173.40   12.20
   2   0   5  165.73    9.81
  -2   0  -5  173.31   12.21
   2   0   6   29.36    3.19
  -2   0  -6   38.97    5.48
   2   0   6   22.35    4.77
  -2   0  -6   32.15    4.98
  -2   0  -7    3.90    1.92
   2   0   7    1.56    1.50
  -2   0  -7    5.83    2.50
  -2   0  -8   51.89    4.32
  -2   0  -8   51.56    4.30
  -2   0  -8   54.69    7.60
  -2   0  -8   45.82    5.93
  -2   0  -8   55.94    7.62
   2   0   8   51.70    7.98
   2   0   9  272.35   21.41
   2   0   9  254.73   13.45
  -2   0  -9  267.33   13.22
  -2   0  -9  264.30   13.66
  -2   0  -9  267.69   13.65
  -2   0  -9  265.03   19.82
  -2   0  -9  278.20   13.38
  -2   0  -9  261.15   19.73
   2   0  10  705.70   41.73
   2   0  10  690.37   30.67
  -2   0 -10  732.83   30.42
  -2   0 -10  714.83   30.97
  -2   0 -10  666.64   30.69
  -2   0 -10  731.12   39.84
  -2   0 -10  730.78   30.50
  -2   0 -10  652.52   38.62
   2   0  11  158.47   17.16
   2   0  11  151.91    9.60
  -2   0 -11  155.28    9.78
  -2   0 -11  143.04   14.95
  -2   0 -11  150.82    9.75
  -2   0 -11  161.04    9.83
  -2   0 -11  141.52   14.78
  -2   0 -11  160.61    9.47
   2   0  12    1.28    2.01
  -2   0 -12    2.85    1.36
  -2   0 -12    2.48    1.34
  -2   0 -12    1.95    1.03
   2   0  12    3.03    1.31
  -2   0 -12    2.76    1.32
  -2   0 -12    1.58    1.36
  -2   0 -12    1.00    1.57
  -2   0 -12    2.00    1.93
  -2   0 -13    2.39    1.21
  -2   0 -13    4.61    1.39
  -2   0 -13    4.13    1.40
  -2   0 -13    3.38    1.38
  -2   0 -13    4.01    1.40
  -2   0 -13    4.63    1.54
  -2   0 -14   27.65    3.24
  -2   0 -14   22.60    3.07
  -2   0 -14   26.69    3.25
  -2   0 -14   21.97    2.84
  -2   0 -14   20.09    2.80
  -2   0 -14   21.70    2.82
  -2   0 -15    1.83    0.85
  -2   0 -15    0.46    0.62
  -2   0 -15    1.83    0.85
   2   0  15    1.42    0.83
  -2   0 -15    1.50    0.89
  -2   0 -16   33.70    3.06
  -2   0 -16   31.58    2.97
  -2   0 -16   40.31    3.14
   2   0  16   35.40    3.21
  -2   0 -16   42.52    3.18
  -2   0 -17    6.09    0.93
   2   0  17    7.67    1.08
  -2   0 -17    7.32    0.87
   2   1 -18   35.25    2.51
   2   1 -18   35.91    2.44
   2   1 -18   31.61    2.37
   2   1 -18   32.87    2.26
   2   1 -18   32.16    2.29
   2   1 -17   69.55    4.31
   2   1 -17   71.18    4.55
   2   1 -17   64.09    4.61
   2   1 -17   63.44    3.62
   2   1 -17   59.60    4.41
   2   1 -17   70.28    4.57
   2   1 -16   23.60    2.45
   2   1 -16   18.97    2.35
   2   1 -16   24.88    2.93
   2   1 -16   23.02    2.69
   2   1 -16   24.51    2.81
   2   1 -16   19.51    2.12
   2   1 -16   23.32    2.76
   2   1 -16   26.15    2.99
   2   1 -16   23.94    2.47
   2   1 -16   19.16    2.55
   2   1 -15   97.51    6.73
   2   1 -15   87.16    6.77
   2   1 -15   99.59    6.10
   2   1 -15   94.74    6.85
   2   1 -15  111.37    6.55
   2   1 -15   97.34    6.27
   2   1 -15   87.49    6.74
   2   1 -15   88.88    6.70
   2   1 -14  252.50   13.57
   2   1 -14  255.09   13.93
   2   1 -14  240.74   13.75
   2   1 -14  253.25   12.73
   2   1 -14  283.72   13.36
   2   1 -14  277.24   13.27
   2   1 -14  235.00   13.61
   2   1 -14  245.85   13.83
   2   1 -13   55.43    5.07
   2   1 -13   46.37    4.90
   2   1 -13   45.97    3.87
   2   1 -13   49.22    9.06
   2   1 -13   55.23    9.45
   2   1 -13   54.34    5.21
   2   1 -13   54.95    4.51
   2   1 -13   58.97    4.81
   2   1 -13   56.68    4.73
   2   1 -13   45.66    4.79
   2   1 -13   54.80    5.21
   2   1 -12    3.15    1.27
   2   1 -12    3.03    1.17
   2   1 -12    4.04    1.39
   2   1 -12    2.37    0.89
   2   1 -12    2.35    1.85
   2   1 -12    5.87    3.20
   2   1 -12    4.75    1.50
   2   1 -12    5.15    1.57
   2   1 -12    2.95    1.29
   2   1 -12    3.98    1.35
   2   1 -11    3.73    1.28
   2   1 -11    4.26    1.36
   2   1 -11    3.05    1.20
   2   1 -11    4.46    1.36
   2   1 -11    2.56    0.91
   2   1 -11    2.07    1.04
   2   1 -11    2.20    2.13
   2   1 -11    3.31    2.45
   2   1 -11    3.85    1.36
   2   1 -10    4.57    1.38
   2   1 -10    4.40    1.30
   2   1 -10    4.01    2.50
   2   1 -10    3.01    2.24
   2   1 -10    6.74    1.60
   2   1 -10    5.33    1.41
   2   1 -10    7.24    1.56
   2   1  -9  212.84   11.30
   2   1  -9  203.08   11.14
   2   1  -8  856.15   34.69
   2   1  -8  818.62   34.59
   2   1  -7  983.75   40.00
   2   1  -7 1003.71   40.06
   2   1  -7  994.57   42.87
   2   1  -6  420.82   23.05
   2   1  -6  368.66   16.38
   2   1  -6  379.86   16.44
   2   1  -6  353.52   21.39
   2   1  -6  367.54   19.44
   2   1  -6  350.60   21.33
   2   1  -6  400.36   22.72
   2   1  -5  487.81   24.76
   2   1  -5  504.63   26.41
   2   1  -5  501.96   26.37
   2   1  -5  536.15   27.62
   2   1  -5  570.43   27.96
   2   1  -4  727.78   34.04
   2   1  -4  758.49   35.02
   2   1  -4  734.68   34.83
   2   1  -4  769.36   34.03
   2   1  -4  787.84   36.13
   2   1  -4  781.15   36.08
   2   1  -3    9.85    2.47
   2   1  -3    7.59    2.19
   2   1  -3   12.46    2.50
   2   1  -3    7.55    2.05
   2   1  -3   12.11    2.48
   2   1  -3   11.25    2.49
   2   1  -2   79.27    6.91
   2   1  -2   84.22    6.82
   2   1  -2   84.59    6.85
   2   1  -1  491.29   24.13
   2   1  -1  491.23   22.25
   2   1  -1  514.25   22.26
   2   1  -1  524.30   23.92
   2   1  -1  542.26   24.16
   2   1   0    4.90    1.64
   2   1   0    3.73    1.45
   2   1   0    7.94    1.93
   2   1   0    7.79    1.78
   2   1   0    6.85    1.67
   2   1   0    5.98    1.43
   2   1   0    6.09    1.51
   2   1   0    8.00    2.03
   2   1   1  104.07    7.88
   2   1   1  116.86    8.47
   2   1   1  124.03    9.03
   2   1   1  134.14    9.24
   2   1   1  122.59    8.87
   2   1   2  358.92   19.77
   2   1   2  412.57   19.80
   2   1   2  408.13   20.70
   2   1   2  417.32   20.78
   2   1   2  363.57   19.65
   2   1   3   92.26    8.09
   2   1   3   89.72    7.09
   2   1   3   82.32    7.64
   2   1   3   92.84    8.07
   2   1   3   76.27    6.86
   2   1   4 1809.34   73.44
   2   1   5   24.82    3.47
  -2  -1  -6 1415.79   60.07
  -2  -1  -6 1443.71   60.31
  -2  -1  -7  184.42   15.42
  -2  -1  -7  200.11   10.37
  -2  -1  -7  195.23   15.75
  -2  -1  -7  198.92   10.31
  -2  -1  -8  128.58   12.98
  -2  -1  -8  122.92    7.86
  -2  -1  -8  131.26    7.95
  -2  -1  -8  141.27   13.45
  -2  -1  -9   62.45    9.37
  -2  -1  -9   67.54    5.41
  -2  -1  -9   63.52    5.33
  -2  -1  -9   58.95    4.74
  -2  -1  -9   62.13    9.33
  -2  -1  -9   63.03    4.97
  -2  -1 -10    7.61    1.87
  -2  -1 -10    5.30    2.90
  -2  -1 -10    6.39    3.15
   2   1  10    9.90    1.99
  -2  -1 -10    9.44    1.81
  -2  -1 -10    8.48    1.92
  -2  -1 -10    9.11    1.83
  -2  -1 -11   23.20    3.31
  -2  -1 -11   21.16    5.74
  -2  -1 -11   21.63    3.21
  -2  -1 -11   29.09    6.75
  -2  -1 -11   22.43    2.92
   2   1  11   23.83    3.30
  -2  -1 -11   23.97    3.07
  -2  -1 -11   23.29    3.20
   2   1  11   18.94    5.85
   2   1  12  857.96   49.20
  -2  -1 -12  712.57   44.61
  -2  -1 -12  847.10   35.45
  -2  -1 -12  811.30   35.78
  -2  -1 -12  783.84   45.66
   2   1  12  879.84   36.09
   2   1  13   38.46    4.13
  -2  -1 -13   37.56    4.08
  -2  -1 -13   33.76    3.84
  -2  -1 -13   38.86    3.91
  -2  -1 -14  192.60   10.62
  -2  -1 -14  192.58   10.77
  -2  -1 -14  192.52   10.73
  -2  -1 -14  198.92   10.56
  -2  -1 -15    5.66    1.22
  -2  -1 -15    6.68    1.40
  -2  -1 -15    5.80    1.25
  -2  -1 -15    7.08    1.49
   2   1  15    6.58    1.50
  -2  -1 -16   57.39    4.16
   2   1  16   69.65    4.48
  -2  -1 -16   58.54    4.02
  -2  -1 -16   57.93    4.15
  -2  -1 -16   68.55    4.04
   2   1  17    0.34    0.31
   2   2 -18    2.28    0.54
   2   2 -18    3.19    0.63
   2   2 -18    3.74    0.71
   2   2 -17  102.34    5.70
   2   2 -17   96.33    4.97
   2   2 -17   99.34    5.55
   2   2 -17  105.05    5.67
   2   2 -17  102.47    5.72
   2   2 -17  102.55    5.95
   2   2 -16   85.85    5.98
   2   2 -16   89.08    5.45
   2   2 -16   85.77    5.12
   2   2 -16   90.79    5.48
   2   2 -16   81.99    5.42
   2   2 -16   79.74    5.61
   2   2 -15   12.00    2.12
   2   2 -15   12.63    2.16
   2   2 -15   10.93    1.85
   2   2 -15   12.26    2.10
   2   2 -15    8.27    1.83
   2   2 -15    9.97    1.66
   2   2 -15    9.78    2.01
   2   2 -14  161.17    8.89
   2   2 -14  143.79    8.59
   2   2 -14  133.27    9.11
   2   2 -14  148.06    9.05
   2   2 -14  142.59    7.66
   2   2 -14  146.53    8.34
   2   2 -14  134.59    8.43
   2   2 -14  133.67    8.82
   2   2 -14  129.22    8.51
   2   2 -14  133.34    8.58
   2   2 -13    4.57    1.62
   2   2 -13    4.57    1.58
   2   2 -13    2.31    1.22
   2   2 -13    2.96    1.01
   2   2 -13    2.40    1.00
   2   2 -13    4.69    1.46
   2   2 -13    1.83    1.13
   2   2 -13    2.86    1.19
   2   2 -13    1.43    0.91
   2   2 -13    3.47    2.57
   2   2 -13    1.16    1.29
   2   2 -12   78.40    6.22
   2   2 -12   67.60    6.17
   2   2 -12   75.28    5.68
   2   2 -12   71.54    5.94
   2   2 -12   79.07    5.50
   2   2 -12   82.69    6.14
   2   2 -12   82.03    6.11
   2   2 -12   81.39   11.84
   2   2 -12   75.23    6.10
   2   2 -12   73.20   10.88
   2   2 -11  245.08   13.49
   2   2 -11  235.25   12.98
   2   2 -11  235.70   12.48
   2   2 -11  241.68   12.27
   2   2 -11  240.39   13.05
   2   2 -11  263.06   21.48
   2   2 -11  226.15   20.22
   2   2 -11  268.53   13.15
   2   2 -11  256.51   13.03
   2   2 -10  222.04   11.70
   2   2 -10  237.45   11.89
   2   2 -10  218.09   12.18
   2   2 -10  212.78   11.72
   2   2 -10  208.17   11.22
   2   2 -10  220.70   10.85
   2   2 -10  231.40   12.02
   2   2 -10  226.59   19.22
   2   2 -10  222.32   19.18
   2   2 -10  210.50   11.09
   2   2 -10  210.13   11.99
   2   2  -9   76.25    5.72
   2   2  -9   81.32    5.84
   2   2  -9   74.08   10.03
   2   2  -9   81.52   10.45
   2   2  -9   79.09    5.47
   2   2  -9   90.27    6.05
   2   2  -9   83.35    5.87
   2   2  -9   90.19    5.99
   2   2  -9   78.67    5.39
   2   2  -9   78.53    5.95
   2   2  -8   30.08    3.16
   2   2  -8   38.89    6.57
   2   2  -8   36.19    3.38
   2   2  -7 1184.90   46.98
   2   2  -7 1200.21   47.03
   2   2  -7 1117.50   51.47
   2   2  -7 1191.25   55.70
   2   2  -7 1180.80   55.41
   2   2  -6  711.58   29.37
   2   2  -6  728.85   34.16
   2   2  -6  737.04   37.89
   2   2  -6  787.86   38.58
   2   2  -6  723.97   29.40
   2   2  -6  683.86   34.17
   2   2  -5  428.27   23.11
   2   2  -5  451.33   25.59
   2   2  -5  469.99   25.89
   2   2  -5  431.05   23.63
   2   2  -4  205.93   13.84
   2   2  -4  223.94   14.36
   2   2  -3  358.37   20.83
   2   2  -3  404.32   21.44
   2   2  -3  394.69   21.53
   2   2  -3  408.30   21.40
   2   2  -2  665.96   33.42
   2   2  -2  695.95   32.70
   2   2  -2  720.83   32.92
   2   2  -2  694.78   33.64
   2   2  -1   12.73    2.86
   2   2  -1   12.19    2.75
   2   2  -1   13.73    2.96
   2   2  -1   10.37    2.40
   2   2  -1   14.20    2.86
   2   2  -1   12.37    1.42
   2   2  -1   11.98    2.91
   2   2   0  293.70   16.78
   2   2   0  306.27   17.45
   2   2   0  277.24   14.12
   2   2   0  274.10   13.39
   2   2   0  265.37   16.42
   2   2   0  313.46   17.32
   2   2   1 1811.02   77.43
   2   2   1 1843.90   77.66
   2   2   1 1891.29   78.32
   2   2   1 1825.16   75.64
   2   2   2    3.61    1.49
  -2  -2  -2    7.82    2.30
  -2  -2  -2    3.70    1.64
   2   2   2    4.03    1.66
   2   2   2    7.59    2.12
   2   2   2    5.32    1.92
   2   2   2    4.30    1.77
   2   2   3  302.35   18.58
   2   2   3  341.50   18.51
   2   2   3  332.84   18.73
   2   2   3  316.84   18.41
  -2  -2  -3  345.40   19.64
   2   2   3  313.69   18.58
  -2  -2  -3  343.46   19.58
  -2  -2  -4   41.59    6.12
   2   2   4   49.66    5.90
   2   2   4   64.45    6.34
   2   2   4   59.59    6.48
   2   2   4   46.84    5.88
  -2  -2  -4   57.93    7.21
  -2  -2  -5   29.30    5.36
   2   2   5   25.70    4.07
   2   2   5   33.36    4.91
   2   2   5   30.59    4.31
   2   2   5   27.84    4.51
  -2  -2  -5   31.49    5.44
   2   2   6    1.73    1.08
  -2  -2  -6    1.73    0.77
   2   2   6    2.88    1.57
   2   2   6    1.14    1.10
  -2  -2  -6    2.88    0.91
  -2  -2  -6    2.35    1.95
  -2  -2  -6    0.78    0.87
   2   2   7   22.78    4.30
   2   2   7   17.05    3.80
  -2  -2  -7   20.13    2.64
  -2  -2  -7   26.50    2.94
  -2  -2  -8  342.88   16.42
  -2  -2  -8  348.68   16.48
   2   2   8  330.23   16.07
   2   2   8  278.13   19.37
   2   2   8  322.21   20.32
   2   2   8  318.70   14.95
  -2  -2  -8  355.26   16.09
  -2  -2  -8  334.17   15.53
   2   2   9  186.05   18.37
   2   2   9  221.20   11.99
  -2  -2  -9  247.20   20.41
  -2  -2  -9  214.09   11.70
  -2  -2  -9  213.64   11.36
  -2  -2  -9  224.19   12.17
  -2  -2  -9  225.35   12.17
  -2  -2  -9  212.20   19.15
   2   2  10    6.03    3.55
  -2  -2 -10    7.91    1.87
  -2  -2 -10    2.34    2.26
  -2  -2 -10    5.87    3.46
  -2  -2 -10    3.66    1.29
   2   2  10    7.57    1.81
  -2  -2 -10    5.48    1.60
  -2  -2 -10    7.63    1.63
  -2  -2 -11   44.63    4.61
  -2  -2 -11   37.28    7.95
  -2  -2 -11   48.15    4.78
  -2  -2 -11   36.21    7.75
   2   2  11   30.37    7.48
  -2  -2 -11   43.14    4.27
  -2  -2 -11   40.78    3.97
  -2  -2 -12    1.19    0.76
   2   2  12    3.79    2.44
  -2  -2 -12    2.50    1.21
  -2  -2 -12    4.99    1.59
  -2  -2 -12    2.36    1.09
  -2  -2 -12    3.19    1.33
  -2  -2 -13   23.09    3.17
  -2  -2 -13   21.43    3.03
  -2  -2 -13   21.20    2.94
  -2  -2 -13   24.34    2.94
  -2  -2 -14   24.21    2.91
  -2  -2 -14   25.62    2.96
  -2  -2 -14   24.34    2.72
  -2  -2 -14   28.94    3.22
  -2  -2 -14   25.61    3.06
  -2  -2 -15    4.94    1.19
  -2  -2 -15    6.42    1.26
  -2  -2 -15    4.51    1.05
  -2  -2 -15    7.11    1.35
   2   2  15    4.81    1.16
  -2  -2 -15    4.30    1.03
  -2  -2 -15    4.17    1.11
  -2  -2 -16    0.66    0.37
  -2  -2 -16    1.25    0.59
   2   2  16    1.09    0.52
   2   3 -17   20.49    1.88
   2   3 -17   21.26    1.62
   2   3 -17   17.19    1.37
   2   3 -17   25.18    2.06
   2   3 -17   22.49    1.96
   2   3 -16   36.81    3.14
   2   3 -16   32.41    2.96
   2   3 -16   44.93    3.34
   2   3 -16   34.86    3.10
   2   3 -16   36.00    3.35
   2   3 -16   38.12    3.12
   2   3 -16   35.84    3.12
   2   3 -16   37.91    2.92
   2   3 -15   21.55    2.78
   2   3 -15   16.25    2.36
   2   3 -15   19.07    2.41
   2   3 -15   16.21    2.11
   2   3 -15   19.55    1.91
   2   3 -15   17.35    2.30
   2   3 -15   16.04    2.26
   2   3 -15   25.56    2.86
   2   3 -15   25.57    2.89
   2   3 -14    8.39    1.44
   2   3 -14    8.31    1.61
   2   3 -14    8.69    1.86
   2   3 -14   11.86    2.47
   2   3 -14   10.97    2.41
   2   3 -14    8.42    1.92
   2   3 -13    5.25    1.26
   2   3 -13    4.37    1.42
   2   3 -13    3.09    1.16
   2   3 -13    3.50    1.95
   2   3 -13    3.76    1.99
   2   3 -13    4.05    1.33
   2   3 -13    3.97    1.38
   2   3 -12   82.39    6.71
   2   3 -12   74.50    5.43
   2   3 -12   78.48   11.09
   2   3 -12   87.17   11.53
   2   3 -12   79.50    6.32
   2   3 -12   73.26    5.62
   2   3 -12   63.54    5.47
   2   3 -12   74.55    5.96
   2   3 -12   84.04    6.25
   2   3 -11   71.93    4.95
   2   3 -11   76.71    5.08
   2   3 -11   80.21    6.50
   2   3 -11   66.76    5.19
   2   3 -11   79.16   11.20
   2   3 -11   82.30   11.31
   2   3 -11   71.12    5.51
   2   3 -11   65.52    5.42
   2   3 -11   66.20    5.81
   2   3 -10  635.73   27.20
   2   3 -10  574.30   26.21
   2   3 -10  583.82   25.44
   2   3 -10  592.12   25.69
   2   3 -10  582.67   35.94
   2   3 -10  596.16   36.11
   2   3 -10  553.34   25.26
   2   3 -10  574.93   25.57
   2   3 -10  575.20   24.94
   2   3 -10  601.07   26.55
   2   3 -10  602.30   25.13
   2   3  -9   17.37    2.47
   2   3  -9   17.58    2.52
   2   3  -9   25.93    2.75
   2   3  -9   15.60    2.30
   2   3  -9   20.70    2.69
   2   3  -9   18.48    2.38
   2   3  -9   18.12    2.66
   2   3  -9   18.95    2.39
   2   3  -9   19.25    2.71
   2   3  -9   18.17    2.77
   2   3  -9   20.01    2.75
   2   3  -9   16.98    2.20
   2   3  -9   17.75    4.83
   2   3  -9   14.83    4.59
   2   3  -8  265.48   19.89
   2   3  -8  268.18   19.91
   2   3  -8  250.28   12.38
   2   3  -8  245.71   12.62
   2   3  -8  243.57   12.60
   2   3  -8  240.83   12.08
   2   3  -8  301.82   13.44
   2   3  -8  247.84   13.16
   2   3  -8  246.58   12.76
   2   3  -8  244.23   12.25
   2   3  -8  256.84   13.01
   2   3  -7   45.48    7.19
   2   3  -7   42.90    7.00
   2   3  -7   46.71    6.37
   2   3  -6    7.34    1.36
   2   3  -6    7.81    2.72
   2   3  -6    5.86    2.59
   2   3  -6    6.62    2.72
   2   3  -6    4.37    1.98
   2   3  -5   14.98    3.66
   2   3  -5   12.84    1.77
   2   3  -5   16.05    3.90
   2   3  -5   13.44    3.54
   2   3  -5   16.19    4.14
   2   3  -5   11.28    3.23
   2   3  -5   16.12    4.12
   2   3  -4   81.93    9.42
   2   3  -4   86.36    5.47
   2   3  -4   82.93    9.02
   2   3  -4   78.35    8.68
   2   3  -4  101.55    9.69
   2   3  -4   90.70    9.79
   2   3  -3  110.50   10.34
   2   3  -3   96.66    5.91
   2   3  -3  106.67   10.11
   2   3  -3  105.09    9.95
   2   3  -3   97.20    9.83
   2   3  -2  420.57   23.66
   2   3  -2  397.81   17.87
   2   3  -2  457.26   24.19
   2   3  -1   12.35    3.09
   2   3  -1   12.35    3.09
   2   3  -1   16.28    3.64
   2   3  -1   11.25    3.14
   2   3  -1   10.86    1.62
  -2  -3   0   81.55    7.53
   2   3   0   75.74    4.97
   2   3   0  100.19    9.28
   2   3   0   69.00    7.51
   2   3   0   84.04    8.21
  -2  -3   0   78.42    7.42
   2   3   0   96.62    9.34
   2   3   0   70.06    5.11
   2   3   1    6.29    1.33
   2   3   1    0.96    0.71
  -2  -3  -1    0.50    0.55
  -2  -3  -1    0.50    1.11
   2   3   1    5.59    1.96
   2   3   1    6.07    2.10
   2   3   1    1.18    1.31
   2   3   1    0.96    0.59
   2   3   1    1.25    1.20
  -2  -3  -2  299.29   17.71
   2   3   2  244.06   12.18
   2   3   2  308.84   18.29
   2   3   2  244.99   16.10
   2   3   2  267.62   16.35
  -2  -3  -2  276.09   17.28
   2   3   2  270.87   17.91
   2   3   2  267.75   15.74
  -2  -3  -3  280.34   17.96
   2   3   3  237.93   11.98
   2   3   3  260.07   15.96
   2   3   3  283.69   17.63
   2   3   3  246.70   15.68
  -2  -3  -3  284.89   18.12
   2   3   3  249.32   17.30
   2   3   3  274.87   16.75
  -2  -3  -4  524.45   28.91
   2   3   4  450.33   20.56
   2   3   4  516.10   27.20
   2   3   4  479.64   25.11
   2   3   4  568.86   27.41
   2   3   4  499.09   25.38
  -2  -3  -4  533.24   28.98
   2   3   4  461.83   26.64
   2   3   5  101.71    9.08
   2   3   5   98.84    9.43
  -2  -3  -5  119.97   12.09
  -2  -3  -5  116.75    6.87
  -2  -3  -5  131.90   12.53
  -2  -3  -5  126.57    6.98
   2   3   5   89.52    8.59
  -2  -3  -6   38.50    3.66
  -2  -3  -6   44.20    7.46
  -2  -3  -6   38.64    3.63
  -2  -3  -6   46.74    7.77
   2   3   7   51.03    8.15
  -2  -3  -7   48.00    8.24
  -2  -3  -7   60.68    4.91
  -2  -3  -7   61.49    4.92
  -2  -3  -7   63.90    9.56
   2   3   7   48.61    4.22
   2   3   7   71.00    5.09
   2   3   8  317.34   24.32
  -2  -3  -8  384.98   17.43
  -2  -3  -8  367.81   17.27
  -2  -3  -8  360.74   26.55
  -2  -3  -8  350.99   26.23
   2   3   8  328.99   16.02
   2   3   8  333.87   16.72
  -2  -3  -9    3.39    1.30
   2   3   9    1.99    0.83
   2   3   9    1.09    0.70
   2   3   9    2.74    1.10
  -2  -3  -9    1.44    0.97
  -2  -3  -9    2.41    2.32
  -2  -3  -9    3.63    2.69
  -2  -3  -9    1.98    0.85
  -2  -3  -9    1.15    0.85
   2   3   9    2.25    2.17
   2   3  10  213.52   12.37
  -2  -3 -10  233.64   12.94
  -2  -3 -10  227.01   12.78
  -2  -3 -10  233.85   11.91
  -2  -3 -10  247.13   12.64
   2   3  10  207.25   20.03
   2   3  11   91.62   12.74
  -2  -3 -11  100.89   13.33
  -2  -3 -11  111.41    6.87
  -2  -3 -11  104.58    7.15
   2   3  11  101.44    7.32
  -2  -3 -11   96.21    7.35
  -2  -3 -11  115.97    7.78
  -2  -3 -11   80.27   12.04
  -2  -3 -12  141.78    7.98
  -2  -3 -12  125.51    8.57
  -2  -3 -12  144.47    8.95
  -2  -3 -12  148.86    8.55
  -2  -3 -12  134.37    8.59
   2   3  12  129.04    8.56
  -2  -3 -13    5.61    1.34
  -2  -3 -13    5.73    1.43
  -2  -3 -13    4.75    1.38
  -2  -3 -13    6.40    1.56
  -2  -3 -13    4.98    1.43
  -2  -3 -14  188.56    9.69
  -2  -3 -14  188.76    9.45
  -2  -3 -14  199.59    9.91
  -2  -3 -14  198.21   10.02
  -2  -3 -14  178.92    9.80
  -2  -3 -14  177.38    9.78
   2   3  15   44.75    3.21
  -2  -3 -15   41.40    3.07
  -2  -3 -15   44.05    3.10
  -2  -3 -15   42.77    2.93
  -2  -3 -16   55.71    3.06
   2   4 -17   43.66    2.63
   2   4 -17   47.66    2.81
   2   4 -16   30.12    2.70
   2   4 -16   33.12    2.63
   2   4 -16   31.39    2.22
   2   4 -16   31.75    2.44
   2   4 -16   34.97    2.69
   2   4 -16   32.65    2.60
   2   4 -16   30.66    2.52
   2   4 -15   51.24    3.22
   2   4 -15   47.77    3.57
   2   4 -15   43.59    3.62
   2   4 -15   50.02    4.11
   2   4 -15   48.75    3.99
   2   4 -15   44.33    3.63
   2   4 -14    0.16    0.49
   2   4 -14    0.38    0.60
   2   4 -14    0.64    0.67
   2   4 -14    2.90    0.99
   2   4 -14    0.26    0.72
   2   4 -14    0.25    0.68
   2   4 -14    0.21    0.70
   2   4 -13   75.50    5.28
   2   4 -13   76.57    5.52
   2   4 -13   87.16    6.51
   2   4 -13   79.48    5.99
   2   4 -13   83.07    6.25
   2   4 -13   61.44    5.27
   2   4 -13   78.31    5.72
   2   4 -12    9.50    2.08
   2   4 -12    8.67    2.32
   2   4 -12    9.18    2.40
   2   4 -12   11.46    2.36
   2   4 -12   10.99    1.86
   2   4 -12    9.45    1.97
   2   4 -12   10.57    1.95
   2   4 -12    7.09    1.64
   2   4 -12   10.92    1.96
   2   4 -11   40.46    7.99
   2   4 -11   58.83    9.25
   2   4 -11   50.64    4.59
   2   4 -11   48.32    4.43
   2   4 -11   52.76    4.10
   2   4 -11   53.95    4.11
   2   4 -11   41.04    4.39
   2   4 -11   57.52    5.05
   2   4 -11   61.46    5.54
   2   4 -11   51.62    4.42
   2   4 -11   50.62    4.46
   2   4 -11   49.05    4.84
   2   4 -11   49.46    4.59
   2   4 -11   46.47    4.43
   2   4 -11   48.85    4.89
   2   4 -10  446.08   29.85
   2   4 -10  442.83   29.81
   2   4 -10  415.02   20.11
   2   4 -10  403.22   19.99
   2   4 -10  484.81   20.15
   2   4 -10  447.86   20.87
   2   4 -10  430.93   19.41
   2   4 -10  439.31   19.41
   2   4 -10  421.84   20.07
   2   4 -10  463.95   20.41
   2   4 -10  459.53   21.52
   2   4 -10  427.88   19.88
   2   4 -10  413.70   20.31
   2   4 -10  418.71   20.08
   2   4 -10  420.77   19.96
   2   4 -10  442.40   21.04
   2   4  -9  249.46   19.95
   2   4  -9  229.08   19.40
   2   4  -9  211.66   11.63
   2   4  -9  194.55   11.10
   2   4  -9  222.64   11.04
   2   4  -9  197.25   11.65
   2   4  -9  233.18   11.74
   2   4  -9  219.66   12.25
   2   4  -9  219.25   11.21
   2   4  -9  216.46   11.14
   2   4  -9  226.48   11.78
   2   4  -9  233.75   11.89
   2   4  -9  246.51   12.92
   2   4  -9  216.88   12.10
   2   4  -9  228.89   11.66
   2   4  -9  216.43   11.62
   2   4  -9  209.44   11.40
   2   4  -9  201.73   12.01
   2   4  -8   75.09    9.94
   2   4  -8   72.55    9.81
   2   4  -8   61.08    4.79
   2   4  -8   58.51    4.81
   2   4  -8   54.45    4.56
   2   4  -8   63.61    4.66
   2   4  -8   53.08    4.91
   2   4  -8   56.38    4.76
   2   4  -8   64.80    4.92
   2   4  -8   58.78    5.12
   2   4  -8   61.66    4.65
   2   4  -8   65.06    5.36
   2   4  -8   61.42    4.89
   2   4  -8   55.98    4.70
   2   4  -8   56.10    4.46
   2   4  -8   60.14    5.33
   2   4  -8   65.36    4.91
   2   4  -8   57.83    5.10
   2   4  -8   57.37    4.65
   2   4  -8   57.28    4.68
   2   4  -8   58.53    7.78
   2   4  -8   60.92    5.17
   2   4  -7  407.84   26.48
   2   4  -7  391.07   26.16
   2   4  -7  376.79   17.84
   2   4  -7  394.44   17.92
   2   4  -7  364.19   17.79
   2   4  -7  400.69   18.18
   2   4  -7  402.19   18.62
   2   4  -7  384.77   17.81
   2   4  -7  444.92   19.24
   2   4  -7  380.01   17.72
   2   4  -7  387.28   18.01
   2   4  -7  372.59   17.91
   2   4  -7  419.40   19.11
   2   4  -7  363.92   17.73
   2   4  -7  403.39   18.89
   2   4  -7  419.56   18.67
   2   4  -7  399.26   17.87
   2   4  -7  391.53   18.71
   2   4  -7  401.40   18.31
   2   4  -7  426.44   19.12
   2   4  -7  385.65   17.83
   2   4  -7  376.49   17.61
   2   4  -7  442.61   25.67
   2   4  -7  423.10   18.86
   2   4  -6    0.21    0.47
   2   4  -6    0.26    0.49
   2   4  -6    0.20    0.44
   2   4  -6    0.74    0.73
   2   4  -6    1.24    0.82
   2   4  -6   -0.19    0.43
   2   4  -6    1.23    0.67
   2   4  -6   -0.19    0.43
   2   4  -6    0.19    0.36
   2   4  -6    0.23    0.63
   2   4  -6   -0.84    0.93
   2   4  -6   -0.84    1.33
   2   4  -6    0.57    0.56
   2   4  -6    0.23    0.58
   2   4  -6    2.41    1.79
   2   4  -6    0.93    0.63
   2   4  -6    0.62    0.65
   2   4  -5  562.27   31.72
   2   4  -5  566.22   31.86
   2   4  -5  539.05   31.64
   2   4  -4  517.16   29.82
   2   4  -4  552.87   29.78
   2   4  -4  543.93   29.45
   2   4  -4  467.51   29.20
   2   4  -4  525.79   29.79
   2   4  -4  531.06   30.05
   2   4  -4  463.10   21.76
   2   4  -3  759.83   39.32
   2   4  -3  730.81   31.62
   2   4  -3  770.42   40.37
   2   4  -3  824.11   40.67
   2   4  -3  797.52   39.72
  -2  -4   2   34.00    4.39
   2   4  -2   35.80    5.83
  -2  -4   2   41.33    4.82
   2   4  -2   28.82    5.23
  -2  -4   1    0.91    0.88
   2   4  -1    0.61    0.72
   2   4  -1    0.80    0.89
  -2  -4   1    1.84    1.14
   2   4  -1   -0.64    0.02
   2   4  -1    3.19    1.74
   2   4  -1    0.78    1.22
   2   4   0   29.03    4.81
   2   4   0   32.14    5.80
   2   4   0   32.66    5.13
  -2  -4   0   36.04    5.00
   2   4   0   30.26    5.89
   2   4   0   24.51    2.35
   2   4   0   25.73    2.90
  -2  -4   0   24.15    4.17
   2   4   1  558.24   31.53
   2   4   1  617.66   32.02
   2   4   1  541.59   28.52
   2   4   1  497.66   27.92
  -2  -4  -1  600.59   29.64
   2   4   1  534.00   23.72
  -2  -4  -1  575.64   29.37
   2   4   2  166.19   14.52
   2   4   2  169.62   12.30
   2   4   2  191.01   14.97
   2   4   2  149.84   11.81
  -2  -4  -2  202.58   14.80
   2   4   2  156.16    8.97
  -2  -4  -2  169.11   13.83
  -2  -4  -3  280.51   19.46
   2   4   3  234.85   15.55
   2   4   3  253.14   16.38
   2   4   3  240.95   15.68
  -2  -4  -3  286.23   19.55
   2   4   4  148.54   12.84
  -2  -4  -4  184.12    9.18
  -2  -4  -4  177.91   15.52
  -2  -4  -4  162.37    8.92
   2   4   4  177.91   14.54
  -2  -4  -4  184.70   15.80
  -2  -4  -5   17.96    2.30
  -2  -4  -5   20.03    5.13
  -2  -4  -5   17.53    2.30
   2   4   5   23.90    4.89
   2   4   5   19.44    2.38
   2   4   5   14.35    2.21
  -2  -4  -5   15.19    4.53
   2   4   5   23.55    4.74
   2   4   6  345.69   23.68
  -2  -4  -6  369.96   26.19
   2   4   6  326.56   16.18
   2   4   6  308.95   16.31
  -2  -4  -6  381.08   16.73
  -2  -4  -6  387.01   16.85
  -2  -4  -6  354.04   25.85
   2   4   7   50.25    8.35
   2   4   7   63.20    4.99
  -2  -4  -7   62.73   10.25
   2   4   7   57.22    4.82
   2   4   7   54.29    4.78
  -2  -4  -7   70.35    5.38
  -2  -4  -7   66.32    5.21
  -2  -4  -7   74.53   10.84
   2   4   8  319.63   16.06
  -2  -4  -8  345.72   16.59
  -2  -4  -8  368.95   16.73
  -2  -4  -8  346.56   26.51
   2   4   8  318.58   15.81
   2   4   8  269.00   22.74
  -2  -4  -8  322.85   25.81
  -2  -4  -9    8.35    1.93
  -2  -4  -9   18.77    5.58
  -2  -4  -9   12.57    4.66
  -2  -4  -9   11.70    2.25
   2   4   9    9.45    1.69
   2   4   9   12.75    2.02
   2   4   9   10.79    4.00
  -2  -4  -9   13.82    2.29
   2   4   9   12.89    2.17
   2   4  10   14.79    2.39
  -2  -4 -10   12.47    2.29
  -2  -4 -10   13.55    2.38
   2   4  10   13.33    2.02
  -2  -4 -10   18.72    2.62
  -2  -4 -11   45.47    4.35
  -2  -4 -11   49.53    4.49
   2   4  11   46.07    4.32
  -2  -4 -11   49.35    4.34
  -2  -4 -12   56.40    4.64
  -2  -4 -12   50.91    4.42
   2   4  12   53.54    4.50
  -2  -4 -12   58.01    4.50
  -2  -4 -12   56.92    4.67
  -2  -4 -13   13.14    1.89
  -2  -4 -13   11.99    1.72
  -2  -4 -13   10.62    1.74
  -2  -4 -13   10.64    1.73
  -2  -4 -13   16.60    2.19
  -2  -4 -14   18.91    2.10
  -2  -4 -14   21.12    2.07
  -2  -4 -14   21.61    1.95
  -2  -4 -14   22.69    2.24
  -2  -4 -15    0.58    0.34
   2   5 -16  137.06    6.46
   2   5 -16  139.32    6.24
   2   5 -16  140.61    6.42
   2   5 -15    0.98    0.54
   2   5 -15    0.23    0.39
   2   5 -15    0.38    0.40
   2   5 -15   -0.24    0.48
   2   5 -15   -0.12    0.46
   2   5 -14   26.60    2.48
   2   5 -14   28.37    2.78
   2   5 -14   29.78    2.83
   2   5 -14   24.75    2.57
   2   5 -14   31.44    2.59
   2   5 -14   34.83    3.20
   2   5 -14   28.32    2.70
   2   5 -14   29.71    2.73
   2   5 -13   53.39    4.27
   2   5 -13   53.55    4.28
   2   5 -13   45.69    3.75
   2   5 -13   42.64    3.88
   2   5 -13   53.60    4.52
   2   5 -13   49.77    4.09
   2   5 -13   54.80    4.19
   2   5 -12   53.03    4.56
   2   5 -12   58.42    4.80
   2   5 -12   55.16    4.91
   2   5 -12   58.44    4.52
   2   5 -12   50.76    4.42
   2   5 -12   62.89    4.88
   2   5 -12   55.52    4.60
   2   5 -12   53.03    4.49
   2   5 -11   17.52    2.50
   2   5 -11   15.50    2.71
   2   5 -11   16.82    2.78
   2   5 -11   17.90    2.17
   2   5 -11   22.58    2.67
   2   5 -11   16.23    2.46
   2   5 -11   16.06    2.13
   2   5 -11   14.43    2.32
   2   5 -11   14.82    2.34
   2   5 -11   19.86    2.86
   2   5 -10   84.77   10.90
   2   5 -10   66.25    9.89
   2   5 -10   80.23    6.07
   2   5 -10   78.29    5.84
   2   5 -10   75.00    5.76
   2   5 -10   74.44    5.32
   2   5 -10   78.07    5.75
   2   5 -10   73.35    5.61
   2   5 -10   75.54    5.76
   2   5 -10   84.74    5.54
   2   5 -10   68.35    5.34
   2   5 -10   71.01    5.39
   2   5 -10   70.87    5.53
   2   5 -10   87.38    6.20
   2   5 -10   80.26    6.26
   2   5  -9   93.84   11.80
   2   5  -9   98.53   12.19
   2   5  -9   96.85    7.08
   2   5  -9  103.59    6.39
   2   5  -9  110.36    7.24
   2   5  -9   99.30    6.47
   2   5  -9   90.14    6.49
   2   5  -9   97.64    6.65
   2   5  -9  103.78    6.78
   2   5  -9  105.30    7.45
   2   5  -9  100.34    6.82
   2   5  -9  112.14    6.94
   2   5  -9   86.40    6.17
   2   5  -9   91.52    6.50
   2   5  -9   88.47    6.35
   2   5  -9   96.71    6.67
   2   5  -9  100.13    6.84
   2   5  -9  103.24    7.34
   2   5  -8   60.05    9.19
   2   5  -8   71.58    9.96
   2   5  -8   62.63    4.83
   2   5  -8   65.75    5.51
   2   5  -8   59.97    5.14
   2   5  -8   59.20    4.75
   2   5  -8   59.27    4.79
   2   5  -8   58.47    4.77
   2   5  -8   61.44    4.87
   2   5  -8   53.47    4.39
   2   5  -8   63.65    5.64
   2   5  -8   63.70    5.03
   2   5  -8   58.24    4.87
   2   5  -8   67.73    5.03
   2   5  -8   59.94    4.95
   2   5  -8   58.94    4.77
   2   5  -8   62.06    4.93
   2   5  -8   59.56    4.96
   2   5  -8   62.68    8.73
   2   5  -8   68.02    5.56
   2   5  -7   76.71   10.34
   2   5  -7   85.87   10.88
   2   5  -7   72.17    5.50
   2   5  -7   89.94    6.64
   2   5  -7   80.52    6.21
   2   5  -7   72.47    5.71
   2   5  -7   82.66    6.43
   2   5  -7   73.94    5.42
   2   5  -7   71.66    5.38
   2   5  -7   70.78    5.28
   2   5  -7   71.34    5.29
   2   5  -7   81.31    6.37
   2   5  -7   74.85    5.47
   2   5  -7   70.89    5.74
   2   5  -7   82.14    5.65
   2   5  -7   70.93    5.25
   2   5  -7   68.40    5.45
   2   5  -7   81.66    5.85
   2   5  -7   74.83    5.46
   2   5  -7   71.40    5.35
   2   5  -7   74.28    5.57
   2   5  -7   89.78   10.82
   2   5  -7   74.26    5.87
   2   5  -6  316.03   22.88
   2   5  -6  315.89   22.70
   2   5  -6  282.16   14.21
   2   5  -6  296.47   14.80
   2   5  -6  319.92   14.75
   2   5  -6  338.34   15.84
   2   5  -6  275.21   14.02
   2   5  -6  320.31   14.73
   2   5  -6  277.14   14.04
   2   5  -6  293.88   14.83
   2   5  -6  329.51   15.87
   2   5  -6  299.33   14.54
   2   5  -6  321.36   15.29
   2   5  -6  270.27   14.39
   2   5  -6  294.62   14.38
   2   5  -6  285.85   14.39
   2   5  -6  295.76   14.38
   2   5  -6  302.36   14.35
   2   5  -6  287.69   14.79
   2   5  -6  300.75   15.41
   2   5  -6  321.68   15.76
   2   5  -6  305.27   14.74
   2   5  -6  306.74   14.98
   2   5  -6  312.85   22.99
   2   5  -6  312.82   15.22
   2   5  -5   20.04    2.66
   2   5  -5   18.37    2.43
   2   5  -5   18.45    2.51
   2   5  -5   21.21    2.59
   2   5  -5   16.38    2.33
   2   5  -5   16.89    2.17
   2   5  -5   17.46    2.22
   2   5  -5   21.45    2.71
   2   5  -5   20.73    2.50
   2   5  -5   21.40    2.78
   2   5  -5   19.54    2.63
   2   5  -5   21.02    2.44
   2   5  -5   19.49    2.34
   2   5  -5   21.34    2.52
   2   5  -5   21.59    2.55
   2   5  -5   19.88    2.79
   2   5  -5   19.22    2.59
   2   5  -5   23.83    3.14
   2   5  -5   19.81    2.66
   2   5  -5   20.18    2.72
   2   5  -5   26.65    5.85
   2   5  -4   40.45    3.98
   2   5  -4   40.79    3.81
   2   5  -4   42.59    3.94
   2   5  -4   46.05    3.75
   2   5  -4   39.96    3.65
   2   5  -4   42.92    4.07
   2   5  -4   40.91    3.86
   2   5  -4   35.48    3.72
   2   5  -4   50.44    4.54
   2   5  -4   41.18    3.59
   2   5  -4   43.99    3.68
   2   5  -4   37.65    3.34
   2   5  -4   43.03    3.71
   2   5  -4   43.28    3.67
   2   5  -4   44.43    4.26
   2   5  -4   44.85    3.87
   2   5  -4   43.14    4.16
   2   5  -4   40.06    4.15
   2   5  -4   45.11    4.29
   2   5  -4   38.56    3.83
   2   5  -4   52.65    4.36
   2   5  -4   48.37    8.07
   2   5  -3    4.24    1.26
   2   5  -3    5.37    1.36
   2   5  -3    7.04    1.36
   2   5  -3    5.72    1.38
   2   5  -3    5.91    1.26
   2   5  -3    5.37    1.40
   2   5  -3    3.28    1.21
   2   5  -3    3.18    0.98
   2   5  -3    5.91    1.33
   2   5  -3    5.38    1.09
   2   5  -3    3.99    1.07
   2   5  -3    6.73    1.59
   2   5  -3    6.06    1.51
   2   5  -3    7.44    1.61
   2   5  -3    4.05    1.27
   2   5  -3    9.51    1.72
   2   5  -3    4.88    2.67
   2   5  -3    5.00    1.30
   2   5  -3    5.79    1.53
   2   5  -3    4.73    1.37
   2   5  -3    6.96    1.52
   2   5  -2   46.93    4.05
   2   5  -2   50.97    4.41
   2   5  -2   54.92    4.71
   2   5  -2   51.13    3.90
   2   5  -2   46.76    4.01
   2   5  -2   54.70    4.38
   2   5  -2   50.14    4.45
   2   5  -2   49.79    3.85
   2   5  -2   52.26    4.21
   2   5  -2   48.94    3.92
   2   5  -2   52.07    4.30
   2   5  -2   52.20    4.48
   2   5  -2   50.04    4.26
   2   5  -2   68.37    4.92
   2   5  -2   54.72    4.57
   2   5  -2   52.31    4.27
   2   5  -1    4.22    1.35
   2   5  -1    6.89    1.54
   2   5  -1   10.36    1.85
   2   5  -1    5.27    1.26
   2   5  -1    6.66    1.27
   2   5  -1    7.57    1.61
   2   5  -1    6.70    1.53
   2   5  -1    7.45    1.49
   2   5  -1   12.60    1.91
   2   5  -1    8.63    3.70
   2   5  -1    8.74    1.40
   2   5  -1    7.60    1.51
   2   5  -1    5.15    1.26
   2   5  -1    6.42    1.55
   2   5  -1    6.52    1.38
   2   5  -1    4.32    1.38
   2   5  -1    6.25    1.50
   2   5  -1    6.14    1.35
   2   5   0    4.85    2.14
   2   5   0    3.77    2.10
   2   5   0    6.50    1.43
   2   5   0    1.21    1.18
   2   5   0    4.38    1.00
   2   5   0    3.75    1.23
   2   5   0    5.36    1.42
   2   5   0    5.14    1.34
   2   5   0    3.33    0.95
   2   5   0    5.40    1.34
   2   5   0    4.04    1.09
   2   5   0    4.29    1.24
   2   5   0    2.94    1.07
   2   5   0    4.12    1.28
   2   5   0    3.34    1.09
   2   5   0    4.72    1.33
   2   5   0    4.51    1.12
   2   5   1  491.27   21.35
   2   5   1  424.11   20.74
   2   5   1  473.55   20.72
   2   5   1  521.05   30.48
   2   5   1  453.65   21.09
   2   5   1  517.18   20.85
   2   5   1  455.29   20.92
  -2  -5  -1  460.23   26.63
  -2  -5  -1  446.60   26.33
   2   5   1  443.25   20.25
   2   5   1  442.93   20.80
   2   5   1  501.19   20.93
   2   5   1  452.41   20.14
   2   5   2   47.46    4.25
   2   5   2   40.76    3.77
   2   5   2   52.07    4.38
   2   5   2   39.74    7.15
   2   5   2   38.04    3.82
   2   5   2   39.83    3.79
  -2  -5  -2   42.37    6.77
  -2  -5  -2   48.32    7.16
   2   5   2   37.24    3.57
   2   5   2   43.58    3.79
   2   5   2   43.59    3.96
  -2  -5  -3    1.73    1.36
   2   5   3    1.92    0.89
   2   5   3    0.65    0.68
   2   5   3    1.82    1.43
  -2  -5  -3    2.58    1.91
   2   5   3   -0.43    0.72
   2   5   3   -0.25    0.62
   2   5   3    0.71    0.70
  -2  -5  -4  212.19   17.84
   2   5   4  175.75   10.53
   2   5   4  206.82   10.57
   2   5   4  187.30   10.41
  -2  -5  -4  201.53   17.54
   2   5   4  227.52   11.18
   2   5   4  219.33   17.48
  -2  -5  -5   30.36    6.66
   2   5   5   33.47    3.15
   2   5   5   32.89    3.28
  -2  -5  -5   26.03    6.10
   2   5   5   25.74    3.18
   2   5   5   25.03    3.01
   2   5   5   31.87    5.99
   2   5   5   21.62    2.66
  -2  -5  -6  172.25   17.44
  -2  -5  -6  209.38   18.78
   2   5   6  191.34   10.72
   2   5   7   64.45    5.08
  -2  -5  -7   74.13    5.44
  -2  -5  -7   76.28    5.47
  -2  -5  -7   61.47   10.19
  -2  -5  -7   78.82   11.34
   2   5   7   72.45    5.70
   2   5   8  170.34    9.70
   2   5   8  191.79   10.31
  -2  -5  -8  178.28    9.91
  -2  -5  -8  174.77    9.86
  -2  -5  -8  160.37   17.29
  -2  -5  -8  182.54   18.38
   2   5   9    7.11    1.52
  -2  -5  -9    4.98    1.30
  -2  -5  -9    4.77    1.28
   2   5   9    6.64    1.30
   2   5   9    6.10    1.43
   2   5   9    6.05    1.25
  -2  -5  -9    6.44    1.60
   2   5  10  191.14    9.81
  -2  -5 -10  185.20   10.08
  -2  -5 -10  177.18    9.95
  -2  -5 -11    0.19    0.56
   2   5  11   -0.13    0.32
  -2  -5 -12   22.44    2.30
  -2  -5 -12   23.77    2.51
  -2  -5 -13    3.16    0.80
  -2  -5 -13    3.79    0.88
  -2  -5 -13    2.66    0.69
  -2  -5 -14  100.64    4.83
  -2  -5 -14   97.79    4.78
   2   6 -15   14.89    1.30
   2   6 -15   14.77    1.28
   2   6 -14    1.77    0.55
   2   6 -14    0.55    0.43
   2   6 -14    1.82    0.64
   2   6 -14    2.03    0.64
   2   6 -13    8.57    1.32
   2   6 -13    8.95    1.47
   2   6 -13   10.28    1.50
   2   6 -13    7.89    1.40
   2   6 -13   11.00    1.63
   2   6 -12   30.85    2.83
   2   6 -12   26.80    2.94
   2   6 -12   27.24    2.82
   2   6 -12   26.81    2.88
   2   6 -12   36.29    3.12
   2   6 -11   23.05    2.85
   2   6 -11   32.27    3.11
   2   6 -11   30.64    3.27
   2   6 -11   24.85    2.88
   2   6 -11   26.64    2.85
   2   6 -11   23.83    2.83
   2   6 -11   28.31    3.07
   2   6 -11   27.54    2.93
   2   6 -11   23.70    2.84
   2   6 -11   24.91    2.74
   2   6 -10   10.04    1.79
   2   6 -10   13.33    2.05
   2   6 -10    7.16    1.72
   2   6 -10   10.91    2.13
   2   6 -10    8.19    1.99
   2   6 -10   14.82    2.15
   2   6 -10    8.99    1.93
   2   6 -10    6.96    1.61
   2   6 -10    8.29    1.68
   2   6 -10   10.15    1.82
   2   6  -9  312.12   15.37
   2   6  -9  330.59   15.31
   2   6  -9  309.71   15.34
   2   6  -9  342.82   16.21
   2   6  -9  315.94   14.93
   2   6  -9  304.15   14.82
   2   6  -9  332.19   15.48
   2   6  -9  322.29   16.19
   2   6  -9  304.15   15.43
   2   6  -9  326.36   15.69
   2   6  -9  345.22   15.82
   2   6  -8    8.34    1.68
   2   6  -8   10.33    2.13
   2   6  -8    9.38    1.79
   2   6  -8    6.72    1.64
   2   6  -8   11.94    1.98
   2   6  -8    9.60    1.82
   2   6  -8    7.04    1.89
   2   6  -8    8.90    1.94
   2   6  -8   10.12    1.92
   2   6  -8    7.11    1.51
   2   6  -8    9.78    1.89
   2   6  -8    7.03    1.68
   2   6  -8    7.26    1.49
   2   6  -8    9.86    1.79
   2   6  -7  384.99   18.32
   2   6  -7  368.86   17.23
   2   6  -7  390.03   26.46
   2   6  -7  395.61   17.97
   2   6  -7  409.07   17.60
   2   6  -7  398.26   17.83
   2   6  -7  326.56   16.54
   2   6  -7  343.67   17.49
   2   6  -7  362.78   17.35
   2   6  -7  354.06   17.10
   2   6  -7  336.72   16.27
   2   6  -7  325.58   16.20
   2   6  -7  365.27   17.07
   2   6  -7  390.15   17.24
   2   6  -7  378.07   17.35
   2   6  -7  371.43   17.51
   2   6  -6   30.11    3.45
   2   6  -6   36.30    4.10
   2   6  -6   32.53    4.05
   2   6  -6   40.70    3.98
   2   6  -6   27.14    6.41
   2   6  -6   36.53    3.55
   2   6  -6   34.44    3.54
   2   6  -6   43.48    4.10
   2   6  -6   34.91    3.53
   2   6  -6   36.01    3.82
   2   6  -6   28.15    3.43
   2   6  -6   32.94    3.46
   2   6  -6   42.87    4.12
   2   6  -6   32.97    3.77
   2   6  -6   36.28    3.50
   2   6  -6   34.83    3.49
   2   6  -6   35.79    3.60
   2   6  -5   15.13    2.48
   2   6  -5   15.80    2.38
   2   6  -5   15.90    2.44
   2   6  -5   13.44    2.08
   2   6  -5   15.69    2.48
   2   6  -5   13.62    2.49
   2   6  -5   15.71    2.45
   2   6  -5   15.71    4.87
   2   6  -5   16.03    2.27
   2   6  -5   13.75    2.52
   2   6  -5   18.55    2.94
   2   6  -5   20.61    2.65
   2   6  -5   18.75    2.66
   2   6  -5   12.06    2.16
   2   6  -5   14.80    2.41
   2   6  -5   15.01    2.39
   2   6  -5   15.98    2.28
   2   6  -5   14.10    2.22
   2   6  -5   15.59    2.12
   2   6  -5   17.41    2.39
   2   6  -4   80.32    6.32
   2   6  -4   93.16    6.44
   2   6  -4   84.95    6.09
   2   6  -4   78.47    5.59
   2   6  -4   67.37    5.74
   2   6  -4   87.55    6.50
   2   6  -4   75.02    6.20
   2   6  -4   74.68    5.97
   2   6  -4   77.11   11.09
   2   6  -4   75.77    5.83
   2   6  -4   78.81    5.54
   2   6  -4   90.05    6.52
   2   6  -4   74.62    5.77
   2   6  -4   70.53    5.87
   2   6  -4   81.76    6.13
   2   6  -4   83.80    6.05
   2   6  -4   80.97    5.59
   2   6  -4   71.94    5.88
   2   6  -4   74.22    5.23
   2   6  -4   79.83    5.59
   2   6  -3  404.80   18.82
   2   6  -3  421.49   18.75
   2   6  -3  347.92   17.26
   2   6  -3  354.34   17.93
   2   6  -3  387.11   17.85
   2   6  -3  373.31   17.39
   2   6  -3  378.88   18.31
   2   6  -3  378.95   18.46
   2   6  -3  396.17   18.22
   2   6  -3  351.08   26.70
   2   6  -3  358.91   18.22
   2   6  -3  417.81   18.72
   2   6  -3  371.15   18.40
   2   6  -3  405.83   18.29
   2   6  -3  396.12   18.12
   2   6  -3  360.71   18.18
   2   6  -3  388.21   17.42
   2   6  -3  382.72   18.31
   2   6  -3  369.76   16.91
   2   6  -3  377.20   17.43
   2   6  -2   44.99    4.33
   2   6  -2   47.99    4.06
   2   6  -2   32.43    3.66
   2   6  -2   39.37    3.83
   2   6  -2   30.06    3.63
   2   6  -2   40.77    4.06
   2   6  -2   37.63    3.89
   2   6  -2   39.78    3.92
   2   6  -2   38.37    3.54
   2   6  -2   40.31    3.56
   2   6  -2   31.78    3.61
   2   6  -2   37.87    4.05
   2   6  -2   38.53    3.99
   2   6  -2   43.56    3.64
   2   6  -2   40.76    3.87
   2   6  -1  229.97   12.59
   2   6  -1  261.68   12.91
   2   6  -1  236.83   12.63
   2   6  -1  262.18   12.69
   2   6  -1  269.66   21.59
   2   6  -1  245.40   11.84
   2   6  -1  234.10   12.25
   2   6  -1  234.02   12.66
   2   6  -1  211.75   12.16
   2   6  -1  237.48   12.95
   2   6  -1  223.81   12.53
   2   6  -1  251.18   12.46
   2   6  -1  209.01   12.43
   2   6   0    3.30    2.45
   2   6   0    0.26    0.64
   2   6   0    1.42    0.84
   2   6   0    0.22    0.56
   2   6   0    0.26    0.65
   2   6   0    0.24    0.60
   2   6   0   -0.20    0.50
   2   6   0    0.25    0.48
   2   6   0   -0.24    0.59
   2   6   0    0.28    0.55
   2   6   0    1.13    0.99
   2   6   0    0.51    0.56
   2   6   0    0.65    0.72
   2   6   1  367.14   26.52
   2   6   1  347.26   17.45
   2   6   1  360.99   17.16
   2   6   1  385.90   16.99
   2   6   1  351.23   17.16
   2   6   1  327.86   16.31
   2   6   1  356.78   17.54
   2   6   1  366.22   16.98
   2   6   1  334.58   17.04
   2   6   1  368.60   17.51
   2   6   1  370.31   17.65
   2   6   1  326.14   16.71
   2   6   2    2.11    1.66
   2   6   2    1.48    0.99
   2   6   2    0.50    0.79
   2   6   2    0.42    0.62
   2   6   2    2.53    0.99
   2   6   2    0.27    0.68
   2   6   2    0.80    0.72
   2   6   2   -0.28    0.77
   2   6   2   -0.27    0.74
   2   6   2   -0.24    0.69
   2   6   3  151.54   15.33
   2   6   3  155.87    9.04
   2   6   3  139.40    8.80
   2   6   3  158.31    9.40
   2   6   3  145.63    9.29
   2   6   3  171.81    9.51
   2   6   3  140.17    8.79
   2   6   4  128.25   13.60
   2   6   4  137.67    8.12
   2   6   4  126.98    8.45
   2   6   4  139.81    8.22
   2   6   4  121.23    8.08
   2   6   4  142.63    8.42
   2   6   4  123.94    7.79
   2   6   5   43.09    3.83
   2   6   5   36.75    3.90
   2   6   5   40.72    4.13
   2   6   5   43.15    3.75
   2   6   6   44.41    4.23
   2   6   6   38.79    3.96
   2   6   6   38.41    3.48
   2   6   6   39.79    3.93
   2   6   7  210.28   10.85
   2   6   7  220.48   11.38
   2   6   7  185.30   10.95
   2   6   8   26.15    2.98
   2   6   8   23.22    2.51
   2   6   8   24.22    2.96
   2   6   8   22.37    2.55
   2   6   9    0.65    0.59
  -2  -6  -9    0.20    0.58
   2   6   9   -0.26    0.43
   2   6   9    0.19    0.46
   2   6   9    0.13    0.46
   2   6   9    0.14    0.46
  -2  -6 -10    9.49    1.56
   2   6  10    8.40    1.35
  -2  -6 -11   23.31    2.08
   2   6  11   16.31    1.50
  -2  -6 -12   31.22    2.36
  -2  -6 -12   27.73    2.01
   2   7 -13    1.34    0.51
   2   7 -13    1.52    0.45
   2   7 -13    0.73    0.39
   2   7 -13    2.10    0.56
   2   7 -12    1.23    0.56
   2   7 -12    0.61    0.47
   2   7 -12    0.72    0.46
   2   7 -12    1.23    0.55
   2   7 -11   11.20    1.54
   2   7 -11   10.67    1.57
   2   7 -11   10.53    1.55
   2   7 -11    8.33    1.43
   2   7 -10   74.17    5.13
   2   7 -10   70.96    5.19
   2   7 -10   77.20    5.03
   2   7 -10   76.26    5.01
   2   7 -10   82.15    5.20
   2   7 -10   71.71    5.23
   2   7  -9   17.21    2.30
   2   7  -9   17.09    2.39
   2   7  -9   17.99    2.30
   2   7  -9   21.25    2.40
   2   7  -9   18.49    2.30
   2   7  -9   15.92    2.40
   2   7  -8   17.41    2.42
   2   7  -8   14.82    2.20
   2   7  -8   15.58    2.30
   2   7  -8   14.35    2.05
   2   7  -8   13.81    2.09
   2   7  -8   17.10    2.58
   2   7  -7    3.18    1.04
   2   7  -7    4.87    1.36
   2   7  -7    3.25    1.13
   2   7  -7    4.25    1.21
   2   7  -7    5.19    1.30
   2   7  -7    4.07    1.15
   2   7  -7    4.67    1.24
   2   7  -6  132.33    7.46
   2   7  -6  131.21    7.70
   2   7  -6  141.61    8.17
   2   7  -6  123.04    8.07
   2   7  -6  113.20    7.66
   2   7  -6  131.35    8.08
   2   7  -6  129.08    7.67
   2   7  -6  134.01    8.21
   2   7  -6  110.82    7.40
   2   7  -6  122.11    7.79
   2   7  -6  133.55    8.53
   2   7  -5  416.39   18.39
   2   7  -5  423.13   18.89
   2   7  -5  445.90   19.44
   2   7  -5  394.34   19.64
   2   7  -5  384.72   19.15
   2   7  -5  411.62   19.19
   2   7  -5  406.35   19.17
   2   7  -5  439.86   19.02
   2   7  -5  441.44   19.70
   2   7  -5  369.97   18.80
   2   7  -5  399.29   19.28
   2   7  -5  428.66   19.94
   2   7  -4    9.71    1.99
   2   7  -4    8.17    1.88
   2   7  -4    3.51    2.62
   2   7  -4    8.69    1.78
   2   7  -4    6.23    1.44
   2   7  -4    6.64    1.63
   2   7  -4    9.20    1.90
   2   7  -4    8.14    1.79
   2   7  -4   11.46    2.03
   2   7  -4    7.19    1.37
   2   7  -4    8.01    1.58
   2   7  -4   10.64    2.08
   2   7  -4    4.72    1.53
   2   7  -4    8.66    1.93
   2   7  -3   74.59    5.96
   2   7  -3   81.40    5.83
   2   7  -3   61.61   10.25
   2   7  -3   73.59    5.85
   2   7  -3   75.81    5.83
   2   7  -3   78.16    5.72
   2   7  -3   80.16    6.00
   2   7  -3   69.85    5.93
   2   7  -3   69.04    5.73
   2   7  -3   75.06    5.83
   2   7  -3   83.03    6.35
   2   7  -3   73.56    5.30
   2   7  -2   10.46    1.75
   2   7  -2    9.26    1.92
   2   7  -2    8.80    1.82
   2   7  -2    9.76    1.91
   2   7  -2   11.86    1.97
   2   7  -2    7.57    1.95
   2   7  -2    8.37    1.91
   2   7  -2    8.46    1.68
   2   7  -1    1.37    0.96
   2   7  -1    0.48    0.71
   2   7  -1    0.24    0.60
   2   7  -1    1.18    1.85
   2   7  -1   -0.28    0.53
   2   7  -1    1.76    0.97
   2   7  -1    0.90    0.75
   2   7  -1    0.54    0.73
   2   7  -1    0.27    0.61
   2   7  -1    0.30    0.81
   2   7  -1    1.39    0.82
   2   7   0   56.35    5.13
   2   7   0   62.45    5.28
   2   7   0   66.14    5.43
   2   7   0   56.30    4.70
   2   7   0   68.59    5.20
   2   7   0   67.76   10.55
   2   7   0   63.43    5.09
   2   7   0   58.20    5.13
   2   7   0   56.07    5.36
   2   7   0   66.41    5.62
   2   7   1   63.36    5.45
   2   7   1   65.26    5.40
   2   7   1   71.56    5.69
   2   7   1   75.81    5.35
   2   7   1   62.17    9.92
   2   7   1   68.96    5.41
   2   7   1   70.71    5.62
   2   7   1   79.75    6.06
   2   7   1   66.89    5.78
   2   7   1   75.59    5.96
   2   7   2    2.19    1.15
   2   7   2    5.21    1.47
   2   7   2    1.01    0.89
   2   7   2    3.19    2.36
   2   7   2    2.39    1.14
   2   7   2    1.43    1.01
   2   7   2    1.35    0.95
   2   7   3  204.61   10.89
   2   7   3  216.92   11.33
   2   7   3  192.31   11.16
   2   7   3  184.43   11.00
   2   7   3  197.95   10.67
   2   7   3  198.81   11.21
   2   7   4   79.59    5.80
   2   7   4   97.67    6.24
   2   7   4   84.58    6.27
   2   7   4   74.86    6.04
   2   7   4   87.11    5.78
   2   7   5    0.57    0.59
   2   7   5    1.18    0.91
   2   7   5    0.25    0.56
   2   7   5    0.68    0.62
   2   7   5    0.49    0.60
   2   7   6   62.45    4.30
   2   7   6   64.69    5.01
   2   7   6   60.99    4.75
   2   7   6   66.03    5.07
   2   7   7    2.58    0.99
   2   7   7    3.05    0.92
   2   7   7    3.10    0.98
   2   7   8  120.41    6.51
   2   7   8  122.67    6.34
   2   7   8  120.29    6.41
   2   7   8  134.93    7.19
  -2  -7  -8  134.64    7.12
   2   7   9    2.02    0.70
  -2  -7  -9    1.11    0.60
   2   7  10   29.37    1.99
  -2  -7 -10   26.68    2.02
  -2  -7 -10   25.87    1.94
  -2  -7 -11   -0.19    0.23
   2   8 -11  144.38    6.84
   2   8 -10   25.00    2.06
   2   8 -10   22.20    2.16
   2   8 -10   20.31    1.89
   2   8 -10   22.07    2.11
   2   8  -9    0.63    0.52
   2   8  -9    0.17    0.45
   2   8  -9    0.44    0.52
   2   8  -9    0.12    0.39
   2   8  -8    1.71    0.75
   2   8  -8    2.78    0.85
   2   8  -8    2.66    0.93
   2   8  -7   29.06    2.71
   2   8  -7   27.39    3.05
   2   8  -7   30.94    2.84
   2   8  -7   31.26    2.96
   2   8  -6   40.06    3.45
   2   8  -6   40.51    3.46
   2   8  -6   34.83    3.11
   2   8  -6   36.78    3.32
   2   8  -6   32.40    3.46
   2   8  -5   37.79    3.42
   2   8  -5   41.98    3.82
   2   8  -5   41.99    3.66
   2   8  -5   43.98    3.55
   2   8  -5   48.92    4.05
   2   8  -5   48.79    4.20
   2   8  -4   -0.21    0.58
   2   8  -4    2.32    0.86
   2   8  -4    0.23    0.67
   2   8  -4    1.14    0.76
   2   8  -4    1.14    0.84
   2   8  -4    0.19    0.57
   2   8  -3   25.12    2.98
   2   8  -3   20.40    2.66
   2   8  -3   24.48    3.08
   2   8  -3   21.84    2.59
   2   8  -3   26.33    2.97
   2   8  -3   22.33    2.83
   2   8  -3   20.21    2.72
   2   8  -3   27.44    2.78
   2   8  -2   16.01    2.50
   2   8  -2   21.30    2.58
   2   8  -2   21.54    2.75
   2   8  -2   24.01    2.75
   2   8  -1  147.57    9.16
   2   8  -1  166.50    8.95
   2   8  -1  182.56    9.96
   2   8  -1  156.71    8.93
   2   8  -1  174.82    9.53
   2   8  -1  151.01    9.36
   2   8  -1  164.81    9.38
   2   8   0   17.20    2.12
   2   8   0   11.97    2.10
   2   8   0   14.86    2.18
   2   8   0   14.53    2.12
   2   8   0   15.58    2.32
   2   8   0   20.62    2.79
   2   8   1    2.69    1.09
   2   8   1    4.21    1.36
   2   8   1    3.09    1.22
   2   8   1    4.05    1.28
   2   8   1    2.36    0.93
   2   8   2  168.47    9.31
   2   8   2  171.11    9.41
   2   8   2  170.75    9.67
   2   8   2  169.91    9.17
   2   8   3    0.19    0.51
   2   8   3    1.05    0.84
   2   8   3    0.17    0.51
   2   8   3    0.22    0.65
   2   8   4   11.16    1.68
   2   8   4   13.05    1.97
   2   8   4    9.26    1.43
   2   8   4   12.14    1.89
   2   8   5   17.92    1.86
   2   8   5   16.75    2.08
   2   8   5   15.72    1.59
   2   8   6   15.52    1.90
   2   8   6   13.20    1.60
   2   8   6   15.02    1.75
   2   8   6   10.93    1.23
   2   8   7    0.19    0.41
  -2  -8  -7    0.30    0.37
   2   8   7    0.12    0.39
   2   8   7    0.63    0.36
   2   8   7    0.30    0.32
  -2  -8  -8   34.99    2.35
   2   8   8   60.58    3.09
   2   9  -8    0.94    0.47
   2   9  -7  126.65    6.47
   2   9  -6    2.61    0.80
   2   9  -5   46.11    3.38
   2   9  -4   13.40    1.77
   2   9  -4   14.13    1.78
   2   9  -4   16.43    1.86
   2   9  -4   15.88    1.72
   2   9  -3  108.59    6.40
   2   9  -3  116.28    6.48
   2   9  -3  123.43    6.27
   2   9  -3  109.63    6.06
   2   9  -2    2.14    0.75
   2   9  -1   44.29    3.54
   2   9  -1   48.33    3.65
   2   9  -1   45.19    3.63
   2   9  -1   46.87    3.38
   2   9   0    3.69    0.97
   2   9   0    4.35    1.06
   2   9   0    3.85    0.94
   2   9   1   65.80    4.39
   2   9   1   71.52    4.40
   2   9   2   27.23    2.42
   2   9   2   27.74    2.32
   2   9   2   28.24    2.59
   2   9   3    3.65    0.80
   2   9   3    3.58    0.72
   2   9   3    4.30    0.89
   2   9   3    4.64    0.91
   2   9   3    4.47    1.00
   2   9   4    0.41    0.38
   2   9   4    0.28    0.31
   2   9   4    0.50    0.37
   2   9   4    0.66    0.39
   2   9   5   22.37    1.73
   2   9   5   20.38    1.51
   2   9   5   25.54    1.77
   2   9   5   26.95    1.93
   3 -11  -5   15.36    1.25
   3 -11  -4   10.29    1.09
  -3  11   4    5.67    0.84
  -3  11   3    0.26    0.34
   3 -11  -3    0.09    0.34
  -3  11   3    0.74    0.39
  -3  11   3    0.54    0.34
  -3  11   2    1.50    0.60
  -3  11   2    1.24    0.38
  -3  11   2    2.16    0.64
  -3  11   1   13.66    1.62
  -3  11   1   11.16    1.24
  -3  11   1   13.10    1.51
  -3  11   0   37.56    2.66
  -3  11   0   30.58    2.21
  -3  11   0   32.26    2.40
  -3  11  -1    1.68    0.59
   3 -11   1    0.64    0.33
  -3  11  -2    6.13    1.01
  -3  11  -2    5.34    0.94
   3 -11   2    2.73    0.59
  -3  11  -2    5.23    0.92
   3 -11   3    7.41    0.91
  -3  11  -3   16.28    1.58
  -3  11  -4    5.32    0.86
  -3  11  -5    1.99    0.50
  -3  11  -5    2.17    0.54
   3 -10  -9   98.77    4.48
  -3  10   9   93.30    4.44
   3 -10  -8   24.39    1.90
  -3  10   8   22.06    1.79
   3 -10  -8   22.98    1.93
   3 -10  -7    0.11    0.38
  -3  10   7    1.26    0.59
  -3  10   6    7.93    1.29
   3 -10  -6    7.84    1.28
   3 -10  -6    5.87    0.91
  -3  10   6    3.92    0.72
  -3  10   6    5.96    0.88
  -3  10   5  116.47    6.33
  -3  10   5  109.63    6.09
   3 -10  -5  117.99    6.26
  -3  10   4    4.99    1.20
  -3  10   4    6.02    1.18
  -3  10   4    6.35    1.26
  -3  10   4    4.63    0.85
   3 -10  -4    5.08    1.11
  -3  10   3   86.36    5.57
  -3  10   3   79.75    5.40
  -3  10   3   96.07    5.89
  -3  10   3   84.19    5.03
   3 -10  -3   89.29    5.54
  -3  10   2    4.88    1.20
  -3  10   2    2.88    1.01
  -3  10   2    4.55    1.27
  -3  10   2    3.63    0.99
   3 -10  -2    4.49    1.17
  -3  10   1   40.40    3.46
  -3  10   1   41.99    3.62
  -3  10   1   41.80    3.77
  -3  10   1   46.40    3.65
  -3  10   1   39.10    2.86
  -3  10   1   44.24    3.99
  -3  10   0    7.52    1.48
  -3  10   0    4.83    1.34
  -3  10   0    4.85    0.95
  -3  10   0    4.76    1.35
  -3  10  -1  106.47    6.61
  -3  10  -2    1.52    0.94
  -3  10  -2    1.18    0.66
  -3  10  -2    1.61    0.90
  -3  10  -2    1.93    0.67
  -3  10  -2    1.45    0.59
  -3  10  -3    2.47    0.79
  -3  10  -3    1.19    0.60
  -3  10  -3    1.16    0.71
  -3  10  -3    1.41    0.78
  -3  10  -3    0.93    0.72
  -3  10  -3    3.73    0.99
  -3  10  -4   89.08    5.60
  -3  10  -4   99.57    6.13
  -3  10  -4  101.43    6.05
  -3  10  -4   92.95    5.76
  -3  10  -4   95.69    5.80
  -3  10  -4  104.88    5.93
  -3  10  -5  177.67    8.96
  -3  10  -5  168.29    8.57
  -3  10  -5  168.92    8.61
  -3  10  -5  174.45    8.77
   3 -10   5  158.58    8.24
  -3  10  -6    2.22    0.76
  -3  10  -6    3.03    0.91
  -3  10  -6    3.35    0.89
  -3  10  -7   23.91    2.12
  -3  10  -7   22.20    2.16
  -3  10  -7   18.51    1.98
  -3  10  -8   17.85    1.74
  -3  10  -8   20.17    1.77
  -3  10  -8   19.56    1.85
  -3  10  -8   19.26    1.79
  -3  10  -9    2.69    0.51
  -3  10  -9    3.16    0.62
  -3  10  -9    2.69    0.55
  -3  10  -9    1.88    0.45
  -3   9  11   13.81    1.21
   3  -9 -11   17.11    1.50
   3  -9 -10    7.76    1.05
   3  -9 -10    6.85    1.14
   3  -9 -10    5.12    0.74
  -3   9  10    9.54    1.14
   3  -9 -10    7.36    1.11
  -3   9   9    5.27    1.06
   3  -9  -9    6.58    1.04
   3  -9  -9    6.04    1.23
   3  -9  -9    7.63    1.20
  -3   9   9    4.96    1.09
   3  -9  -9    5.72    1.13
  -3   9   8   72.78    4.83
   3  -9  -8   69.29    4.60
   3  -9  -8   73.25    4.78
  -3   9   8   71.26    5.04
   3  -9  -8   81.19    5.08
  -3   9   7   25.84    2.96
   3  -9  -7   30.31    2.92
   3  -9  -7   31.65    3.11
  -3   9   7   29.16    2.96
  -3   9   6    2.15    0.96
   3  -9  -6    2.91    1.06
  -3   9   6    1.73    0.82
  -3   9   6    1.44    0.69
  -3   9   5    4.85    1.43
  -3   9   5    5.25    1.25
  -3   9   5    4.61    1.27
   3  -9  -5    4.63    1.32
   3  -9  -4   18.61    2.63
  -3   9   4   15.68    2.03
  -3   9   4   18.99    2.75
  -3   9   4   17.39    2.44
  -3   9   3    5.68    1.52
  -3   9   3    6.37    1.44
  -3   9   3    6.24    1.63
  -3   9   3    6.38    1.39
  -3   9   2   18.68    2.65
  -3   9   2   21.46    2.74
  -3   9   2   22.11    2.31
  -3   9   2   20.42    2.84
  -3   9   1   35.20    3.99
  -3   9   1   40.00    3.91
  -3   9   1   35.86    3.65
  -3   9   1   40.75    4.19
   3  -9   0   20.90    2.57
  -3   9   0   17.52    2.75
  -3   9   0   18.35    2.52
  -3   9   0   16.37    2.53
  -3   9   0   20.20    2.48
  -3   9   0   20.23    2.93
   3  -9   1    4.37    1.26
  -3   9  -1    3.73    1.44
  -3   9  -1    4.63    1.41
  -3   9  -1    7.71    1.58
  -3   9  -1    4.73    1.26
  -3   9  -1    3.74    1.21
  -3   9  -1    3.63    1.09
   3  -9   2    9.09    1.81
  -3   9  -2    8.63    1.91
  -3   9  -2    9.10    1.75
  -3   9  -2    9.87    1.78
  -3   9  -2    7.28    1.69
  -3   9  -2    8.41    1.75
  -3   9  -2   10.07    2.12
   3  -9   3    5.15    1.38
  -3   9  -3    4.42    1.37
  -3   9  -3    3.97    1.45
  -3   9  -3    5.59    1.47
  -3   9  -3    5.27    1.40
  -3   9  -3    4.67    1.45
  -3   9  -3    5.56    1.45
  -3   9  -4  102.04    6.79
  -3   9  -4  112.33    7.10
  -3   9  -4   98.27    6.84
   3  -9   4  105.12    7.02
  -3   9  -4  100.45    6.89
  -3   9  -4   92.56    6.68
  -3   9  -4  104.40    7.05
  -3   9  -4   97.11    6.88
  -3   9  -5   23.35    2.70
  -3   9  -5   21.34    2.87
  -3   9  -5   23.91    3.00
  -3   9  -5   29.53    3.13
  -3   9  -5   21.83    2.80
  -3   9  -5   22.38    2.78
  -3   9  -5   28.40    3.25
  -3   9  -6    4.00    1.17
  -3   9  -6    4.69    1.38
  -3   9  -6    4.61    1.33
  -3   9  -6    3.07    1.12
  -3   9  -6    4.19    1.21
  -3   9  -7   35.16    3.40
  -3   9  -7   28.43    3.24
  -3   9  -7   32.82    3.42
  -3   9  -7   38.39    3.49
  -3   9  -8   53.62    4.11
  -3   9  -8   54.40    4.32
  -3   9  -8   51.55    4.27
  -3   9  -8   48.50    3.98
  -3   9  -9    0.62    0.49
  -3   9  -9    1.43    0.66
  -3   9  -9    0.79    0.71
  -3   9 -10    5.56    1.03
  -3   9 -10    5.39    1.02
  -3   9 -10    6.33    1.04
  -3   9 -11   13.14    1.32
  -3   9 -11   17.72    1.49
  -3   9 -11   14.95    1.41
  -3   9 -11   16.42    1.49
   3  -9  11   13.12    1.26
   3  -8 -13   20.79    1.65
   3  -8 -12    0.46    0.50
  -3   8  12    0.11    0.20
   3  -8 -12    0.36    0.42
  -3   8  11   32.67    2.69
   3  -8 -11   39.68    3.23
  -3   8  11   39.72    3.20
   3  -8 -11   40.89    3.30
   3  -8 -11   41.85    3.07
  -3   8  11   45.72    3.25
  -3   8  11   38.87    3.22
  -3   8  10  139.87    7.56
  -3   8  10  149.00    7.99
   3  -8 -10  137.67    7.85
   3  -8 -10  138.39    7.63
   3  -8 -10  138.94    7.89
  -3   8  10  119.95    7.58
   3  -8 -10  154.70    7.95
  -3   8   9  110.64    6.92
   3  -8  -9   96.40    6.38
   3  -8  -9  109.63    6.70
  -3   8   9   96.82    6.25
  -3   8   9  103.81    6.61
  -3   8   8    1.62    0.82
  -3   8   8    2.56    1.07
  -3   8   8    3.22    1.12
   3  -8  -8    3.52    1.23
   3  -8  -8    2.57    1.07
  -3   8   7   35.83    3.68
  -3   8   7   30.98    3.27
  -3   8   7   35.30    3.27
   3  -8  -7   42.04    4.02
  -3   8   7   36.82    3.91
   3  -8  -7   44.22    4.04
  -3   8   7   28.54    2.88
  -3   8   6   -0.25    0.39
   3  -8  -6    0.28    0.62
  -3   8   6    0.29    0.64
  -3   8   6   -0.22    0.48
  -3   8   6    0.22    0.56
   3  -8  -5  309.38   15.10
  -3   8   5  298.23   14.39
  -3   8   5  259.01   14.00
  -3   8   5  271.68   13.68
  -3   8   5  305.85   15.10
  -3   8   5  230.70   20.38
  -3   8   4    3.26    2.41
  -3   8   4    1.90    0.82
  -3   8   4    0.81    0.90
  -3   8   4    0.25    0.67
  -3   8   4    1.85    1.14
  -3   8   4    2.28    0.95
  -3   8   4    1.79    0.94
  -3   8   3   98.52    7.30
  -3   8   3   86.64   11.87
   3  -8  -3   97.49    6.60
  -3   8   3   85.43    6.31
  -3   8   3  101.99    7.09
  -3   8   3   90.60    6.07
  -3   8   3   95.89    6.57
  -3   8   3   99.90    7.22
  -3   8   2    2.10    0.94
   3  -8  -2    1.73    1.02
  -3   8   2    0.75    0.68
  -3   8   2    1.18    1.86
   3  -8  -2    1.76    0.93
  -3   8   2   -0.30    0.75
  -3   8   2    0.58    0.48
  -3   8   2    2.96    1.19
  -3   8   1    6.08    3.33
   3  -8  -1   17.10    2.48
  -3   8   1    8.08    1.65
  -3   8   1   11.66    2.08
   3  -8  -1   11.36    2.16
  -3   8   1   10.65    1.85
  -3   8   1   11.24    2.28
   3  -8   0   15.06    2.42
   3  -8   0   11.68    2.19
  -3   8   0   21.38    2.84
  -3   8   0   13.59    2.52
  -3   8   0   14.76    2.19
  -3   8   0   13.82    2.11
  -3   8   0   13.94    2.08
  -3   8   0   16.97    2.35
  -3   8  -1   88.16   12.38
   3  -8   1  104.22    7.19
   3  -8   1   86.92    6.61
  -3   8  -1   83.60    6.57
  -3   8  -1   94.54    6.37
  -3   8  -1   85.98    6.39
  -3   8  -1   96.12    7.13
  -3   8  -1  103.04    6.92
  -3   8  -1   99.88    6.61
  -3   8  -1   98.40    7.32
  -3   8  -2   96.95    6.57
  -3   8  -2   97.72    6.79
  -3   8  -2   86.58    5.89
  -3   8  -2   92.89    6.63
  -3   8  -2   76.65   11.58
  -3   8  -2   91.68    6.95
  -3   8  -2   79.36    6.67
  -3   8  -3    6.29    1.59
  -3   8  -3    6.55    1.65
  -3   8  -3    9.20    1.73
  -3   8  -3    5.44    1.61
  -3   8  -3    3.63    2.70
  -3   8  -3    7.53    1.85
  -3   8  -3    7.94    1.88
  -3   8  -4    0.81    0.80
  -3   8  -4    0.83    0.81
  -3   8  -4    0.87    0.64
  -3   8  -4    1.81    1.00
  -3   8  -4    0.29    0.64
  -3   8  -4    0.59    0.66
  -3   8  -5  199.49   11.63
  -3   8  -5  242.43   11.51
  -3   8  -5  226.26   12.10
  -3   8  -5  205.42   12.12
  -3   8  -5  202.55   18.63
  -3   8  -5  198.64   11.79
  -3   8  -5  221.80   11.93
  -3   8  -6  270.55   14.88
  -3   8  -6  283.06   14.61
  -3   8  -6  285.34   14.67
  -3   8  -6  318.12   13.99
  -3   8  -6  265.09   14.17
  -3   8  -6  275.89   14.00
   3  -8   7    6.67    1.55
  -3   8  -7    4.21    1.55
  -3   8  -7    7.59    1.77
  -3   8  -7    8.87    1.57
  -3   8  -7    5.28    1.49
   3  -8   8   31.38    3.36
  -3   8  -8   30.04    3.68
  -3   8  -8   42.09    3.94
  -3   8  -8   39.97    3.21
  -3   8  -8   33.62    3.65
   3  -8   9    3.41    1.07
  -3   8  -9    3.06    1.14
  -3   8  -9    2.49    1.07
  -3   8  -9    2.00    0.73
   3  -8  10  107.94    6.35
  -3   8 -10  109.89    6.82
  -3   8 -10  101.90    6.68
  -3   8 -10  111.63    6.80
  -3   8 -10  107.30    6.61
  -3   8 -11   17.32    2.09
  -3   8 -11   18.84    2.15
  -3   8 -11   17.44    2.10
   3  -8  11   18.04    1.87
  -3   8 -11   19.91    2.17
  -3   8 -12   64.72    4.06
  -3   8 -12   66.87    4.04
  -3   8 -13   10.33    1.02
  -3   7  14   -0.20    0.25
  -3   7  13   15.75    1.84
   3  -7 -13   15.89    1.89
  -3   7  12   12.08    1.74
  -3   7  12   13.86    1.87
   3  -7 -12   12.43    1.90
   3  -7 -12   13.78    1.86
   3  -7 -11  198.36   10.49
  -3   7  11  190.17   10.42
  -3   7  11  206.15   10.56
   3  -7 -11  212.74   10.90
   3  -7 -11  198.59   10.39
   3  -7 -10   12.90    2.07
   3  -7 -10   11.78    2.04
  -3   7  10   10.87    1.98
   3  -7 -10    8.61    1.79
  -3   7  10    8.51    1.72
  -3   7  10    9.40    1.82
  -3   7   9  129.03    8.25
  -3   7   9  126.96    8.22
  -3   7   9  118.74    7.79
   3  -7  -9  129.60    8.19
   3  -7  -9  129.96    8.11
  -3   7   8    8.22    1.83
   3  -7  -8   10.14    2.03
  -3   7   8    9.43    1.98
   3  -7  -8   10.17    2.02
  -3   7   8    5.80    1.49
   3  -7  -7    8.45    1.69
   3  -7  -7   11.40    2.19
  -3   7   7   13.69    2.39
  -3   7   7    8.84    1.90
  -3   7   7    7.11    1.64
  -3   7   7   11.26    1.80
   3  -7  -6   42.07    4.34
  -3   7   6   43.73    4.35
  -3   7   6   44.24    4.24
  -3   7   6   34.73    3.56
  -3   7   6   35.92    3.73
  -3   7   6   34.43    6.70
   3  -7  -6   34.38    3.63
  -3   7   5   84.26   11.10
   3  -7  -5   98.57    6.71
  -3   7   5  101.73    7.19
  -3   7   5   91.51    6.13
  -3   7   5   96.40    7.17
  -3   7   5   94.49    6.59
  -3   7   5  105.47    7.10
  -3   7   5   88.10    6.43
  -3   7   4   31.96    6.85
   3  -7  -4   40.68    4.02
  -3   7   4   45.58    4.39
   3  -7  -4   39.33    4.33
  -3   7   4   42.57    3.82
  -3   7   4   37.60    4.18
  -3   7   4   44.43    4.25
  -3   7   4   43.45    4.14
  -3   7   4   35.71    3.66
   3  -7  -3   52.84    4.71
  -3   7   3   67.05    5.44
   3  -7  -3   56.90    5.21
  -3   7   3   53.31    4.47
  -3   7   3   48.91    4.95
  -3   7   3   54.67    4.73
  -3   7   3   52.78    4.80
   3  -7  -2  103.02    6.84
  -3   7   2   98.82    6.81
   3  -7  -2   85.40    6.74
  -3   7   2   89.82    6.18
  -3   7   2   88.30    6.83
  -3   7   2   82.09    6.14
  -3   7   2   79.35    6.30
   3  -7  -1  106.05    7.24
  -3   7   1   82.65    6.12
  -3   7   1  103.33    7.09
  -3   7   1   74.87    5.94
  -3   7   1   94.38    6.80
   3  -7  -1  107.35    7.05
   3  -7   0    5.44    1.57
  -3   7   0    6.43    1.51
  -3   7   0    6.60    1.42
  -3   7   0    6.29    2.63
  -3   7   0    6.70    1.51
  -3   7   0    4.45    1.49
  -3   7  -1   79.14    5.47
  -3   7  -1   74.37    5.53
  -3   7  -1   73.09    5.87
  -3   7  -1   67.88    5.20
  -3   7  -1   64.43    5.09
  -3   7  -1   68.47    9.33
  -3   7  -1   64.76    5.80
  -3   7  -2    3.78    1.20
  -3   7  -2    2.73    1.00
  -3   7  -2    4.00    1.32
  -3   7  -2    4.09    1.24
  -3   7  -2    4.20    1.42
  -3   7  -2    4.62    1.21
  -3   7  -2    7.90    3.30
  -3   7  -3    9.64    1.97
  -3   7  -3    8.14    1.87
  -3   7  -3   10.97    2.02
  -3   7  -3    8.58    1.65
  -3   7  -3   10.82    4.01
   3  -7   4    7.92    1.77
  -3   7  -4    2.62    1.23
  -3   7  -4    8.67    1.84
  -3   7  -4    5.01    1.27
  -3   7  -4    6.94    1.79
  -3   7  -4    6.95    1.68
  -3   7  -4    6.63    3.26
  -3   7  -4    8.16    3.67
  -3   7  -5   48.87    5.05
  -3   7  -5   47.33    4.64
  -3   7  -5   53.62    4.26
  -3   7  -5   48.53    4.77
  -3   7  -5   50.62    4.64
  -3   7  -5   50.78    8.60
  -3   7  -5   43.39    8.59
  -3   7  -6   15.91    2.92
   3  -7   6   12.25    2.21
  -3   7  -6   16.36    2.60
  -3   7  -6   17.81    2.33
  -3   7  -6   15.67    2.59
  -3   7  -6   14.98    2.35
  -3   7  -6   24.64    6.63
  -3   7  -6   13.59    4.35
  -3   7  -7  244.42   13.58
  -3   7  -7  262.26   14.04
  -3   7  -7  273.83   13.07
   3  -7   7  273.27   13.91
  -3   7  -7  269.84   14.82
  -3   7  -8    2.59    1.16
  -3   7  -8    2.23    0.86
  -3   7  -8    1.95    1.09
   3  -7   8    2.69    1.12
  -3   7  -8    4.03    1.35
  -3   7  -9    7.20    1.70
  -3   7  -9    6.28    1.27
  -3   7  -9    5.16    1.67
   3  -7   9    7.75    1.72
  -3   7  -9    4.50    1.47
  -3   7  -9    5.95    1.47
   3  -7  10    0.60    0.59
  -3   7 -10    2.15    0.99
  -3   7 -10    2.90    1.10
   3  -7  10    0.69    0.63
  -3   7 -10   -0.25    0.63
   3  -7  11   18.65    2.15
  -3   7 -11   18.95    2.46
   3  -7  11   16.11    2.14
  -3   7 -11   15.21    2.28
   3  -7  12    0.71    0.50
   3  -7  12   -0.13    0.35
  -3   7 -12    0.36    0.63
  -3   7 -13    1.61    0.67
  -3   7 -14   11.80    1.29
   3  -7  14   12.90    1.18
   3  -6 -15   14.16    1.49
   3  -6 -15   15.31    1.59
  -3   6  15   17.25    1.70
   3  -6 -14   12.47    1.70
  -3   6  14   12.98    1.74
   3  -6 -14   10.36    1.62
  -3   6  13   96.03    5.97
   3  -6 -13  104.95    6.43
   3  -6 -13  103.20    6.38
  -3   6  13  110.06    6.57
   3  -6 -13   96.40    6.39
  -3   6  12   33.10    3.42
  -3   6  12   27.19    2.97
   3  -6 -12   30.20    3.25
   3  -6 -12   34.13    3.44
   3  -6 -12   26.32    2.97
   3  -6 -12   29.41    3.31
   3  -6 -11   99.54    6.91
  -3   6  11  115.97    7.43
  -3   6  11  104.73    7.07
   3  -6 -11  113.77    7.40
   3  -6 -11  114.54    7.46
   3  -6 -11  103.80    6.97
   3  -6 -11  106.08    7.41
   3  -6 -10   11.94    2.15
  -3   6  10   13.44    2.26
  -3   6  10    6.71    1.62
   3  -6 -10    7.56    1.77
   3  -6 -10    9.55    1.91
  -3   6  10   12.41    2.30
  -3   6   9    6.17    1.62
  -3   6   9    3.90    1.33
   3  -6  -9    5.13    1.45
   3  -6  -9    5.79    1.62
  -3   6   8  141.61    8.78
  -3   6   8  139.89    8.88
   3  -6  -8  148.01    9.21
   3  -6  -8  140.43    8.86
   3  -6  -8  140.16    8.63
  -3   6   7    9.81    1.92
  -3   6   7    9.53    1.93
  -3   6   7    8.65    3.18
  -3   6   7   10.96    2.10
   3  -6  -7   11.44    2.02
   3  -6  -7   11.28    2.19
  -3   6   6    3.69    1.25
   3  -6  -6    2.75    1.04
   3  -6  -6    1.99    0.95
  -3   6   6    2.11    0.93
  -3   6   6    2.34    1.05
  -3   6   6    3.71    1.17
  -3   6   6    1.93    0.80
  -3   6   5  119.15    7.54
  -3   6   5  104.67    6.88
  -3   6   5  109.24    7.34
   3  -6  -5  113.30    7.28
  -3   6   5  101.89    7.22
   3  -6  -5  112.72    7.86
  -3   6   4  106.73    7.17
  -3   6   4  116.98    7.56
  -3   6   4  135.93    7.95
   3  -6  -4  120.18    7.58
  -3   6   4  120.74    7.81
   3  -6  -4  118.65    8.03
  -3   6   3  289.15   13.89
  -3   6   3  257.18   13.65
  -3   6   3  291.60   14.12
   3  -6  -3  291.47   14.06
  -3   6   3  254.00   13.85
   3  -6  -3  282.16   14.44
   3  -6  -2  107.91    7.10
  -3   6   2   84.11    6.17
  -3   6   2   97.20    6.55
  -3   6   2   81.25    8.31
   3  -6  -2  103.74    6.66
  -3   6   2   89.58    6.53
  -3   6   1   32.60    3.44
  -3   6   1   27.39    4.90
  -3   6   1   35.09    3.70
  -3   6   0   30.55    5.41
  -3   6   0   29.27    3.20
  -3   6  -1    5.56    2.51
  -3   6  -1    7.33    1.69
  -3   6  -1    7.11    1.68
   3  -6   2   23.51    5.07
  -3   6  -2   16.02    2.30
  -3   6  -2   18.89    2.76
  -3   6  -2   17.32    2.51
  -3   6  -2   22.09    5.24
  -3   6  -2   21.58    2.97
   3  -6   3   60.01    8.55
  -3   6  -3   67.94    5.15
  -3   6  -3   70.23    4.77
  -3   6  -3   61.38    5.42
   3  -6   3   67.84    5.25
  -3   6  -3   67.17    5.29
  -3   6  -3   73.70    9.90
  -3   6  -3   63.53    5.41
  -3   6  -4  412.59   18.59
   3  -6   4  393.75   25.94
  -3   6  -4  388.79   18.63
  -3   6  -4  422.72   18.02
   3  -6   4  405.61   18.94
  -3   6  -4  384.98   18.63
  -3   6  -4  435.94   28.66
  -3   6  -4  388.71   19.19
  -3   6  -5    0.47    0.52
  -3   6  -5    0.37    0.46
  -3   6  -5    0.86    0.71
  -3   6  -5    0.31    0.70
   3  -6   5    0.27    0.60
  -3   6  -5    0.24    0.53
  -3   6  -5    0.85    0.83
  -3   6  -5    1.15    1.28
  -3   6  -6  369.67   17.96
  -3   6  -6  366.76   17.92
   3  -6   6  331.08   17.52
  -3   6  -6  372.69   16.59
  -3   6  -6  339.36   16.79
  -3   6  -6  359.47   18.43
   3  -6   6  390.37   18.13
  -3   6  -6  337.90   23.97
  -3   6  -6  382.75   17.46
  -3   6  -7   28.45    7.13
  -3   6  -7   31.78    3.91
   3  -6   7   28.61    3.58
  -3   6  -7   28.79    3.30
  -3   6  -7   32.39    3.66
   3  -6   7   28.54    3.52
  -3   6  -7   26.51    3.40
  -3   6  -8  150.15   17.04
   3  -6   8  159.75    9.60
  -3   6  -8  130.24    9.24
  -3   6  -8  147.86    8.67
  -3   6  -8  127.77    8.54
   3  -6   8  127.04    8.71
  -3   6  -8  132.57    8.65
  -3   6  -9   27.67    7.16
  -3   6  -9   44.83    4.16
  -3   6  -9   36.55    3.74
   3  -6   9   37.30    4.05
  -3   6  -9   28.02    3.47
  -3   6  -9   44.02    4.62
   3  -6   9   36.30    4.14
  -3   6 -10   31.96    3.38
   3  -6  10   26.78    3.26
   3  -6  10   32.17    3.77
  -3   6 -10   25.00    3.47
  -3   6 -11   75.15    5.33
  -3   6 -11   64.90    5.36
  -3   6 -11   69.53    5.68
   3  -6  11   73.60    5.79
   3  -6  11   69.27    5.28
   3  -6  12  367.05   16.16
  -3   6 -12  330.18   15.01
   3  -6  13    0.37    0.46
  -3   6 -13    0.54    0.43
   3  -6  14  245.64   11.07
  -3   6 -14  235.54   11.17
   3  -6  14  253.27   11.15
   3  -6  15    0.34    0.32
  -3   6 -15    0.23    0.27
  -3   6 -15    0.15    0.22
   3  -5 -16  142.57    6.87
   3  -5 -16  142.24    6.81
  -3   5  16  146.64    6.94
   3  -5 -15  311.93   14.09
   3  -5 -15  305.29   14.03
  -3   5  15  326.61   14.19
  -3   5  14   24.26    2.66
   3  -5 -14   23.05    2.64
   3  -5 -14   24.94    2.70
   3  -5 -14   19.69    2.46
   3  -5 -13   38.63    3.64
   3  -5 -13   38.39    3.77
  -3   5  13   36.83    3.64
  -3   5  13   38.30    3.66
   3  -5 -13   31.34    3.46
   3  -5 -13   41.91    3.88
   3  -5 -13   39.81    3.78
  -3   5  13   31.87    3.21
   3  -5 -12    5.20    1.48
  -3   5  12    8.86    1.84
   3  -5 -12    6.73    1.71
   3  -5 -12    5.62    1.52
  -3   5  12    7.94    1.73
   3  -5 -12    7.53    1.64
   3  -5 -12    6.54    1.62
   3  -5 -11  184.17   17.71
   3  -5 -11  198.14   11.33
   3  -5 -11  167.90   17.25
  -3   5  11  212.89   11.44
  -3   5  11  199.72   11.19
   3  -5 -11  198.94   11.39
   3  -5 -11  208.93   11.41
   3  -5 -11  192.56   11.04
   3  -5 -11  204.69   11.13
   3  -5 -11  194.19   11.26
   3  -5 -10   46.00    4.45
  -3   5  10   44.79    4.36
  -3   5  10   47.72    4.48
   3  -5 -10   40.19    4.30
   3  -5 -10   47.54    4.42
   3  -5 -10   46.06    4.36
   3  -5 -10   41.88    4.27
   3  -5  -9  478.44   22.11
   3  -5  -9  484.51   22.00
  -3   5   9  471.57   22.21
   3  -5  -9  488.45   22.55
   3  -5  -9  486.52   22.19
   3  -5  -8  200.44   10.92
  -3   5   8  197.42   11.14
   3  -5  -8  207.23   11.21
   3  -5  -8  188.02   11.16
   3  -5  -8  209.37   11.02
   3  -5  -7    7.15    1.57
   3  -5  -7    5.05    1.47
   3  -5  -7    7.34    1.52
  -3   5   7    6.98    1.58
  -3   5   7    7.52    1.74
  -3   5   7    5.93    1.36
   3  -5  -7    3.61    1.98
   3  -5  -7    8.60    1.59
   3  -5  -6    1.69    0.83
   3  -5  -6    2.35    0.94
   3  -5  -6    1.01    0.75
  -3   5   6    0.66    0.60
  -3   5   6    1.33    0.74
  -3   5   5  581.47   25.07
  -3   5   4  157.17    8.67
  -3   5   3  213.30   13.47
  -3   5   3  249.30   11.83
  -3   5   2  105.60    8.94
  -3   5   2  109.33    6.58
  -3   5   1   22.56    4.11
  -3   5   1   25.56    2.68
  -3   5   0   41.34    5.94
   3  -5   0   37.94    6.27
  -3   5   0   42.44    3.57
  -3   5  -1   85.14    9.34
   3  -5   1   87.70    9.86
  -3   5  -2  331.74   22.27
   3  -5   2  355.55   22.92
  -3   5  -3   51.61    7.68
   3  -5   3   35.05    6.34
   3  -5   4  244.05   19.06
   3  -5   5  542.04   23.56
   3  -5   5  524.06   31.64
  -3   5  -5  504.92   23.27
  -3   5  -5  500.88   23.29
   3  -5   5  523.89   23.46
   3  -5   6    7.72    1.81
  -3   5  -6    8.77    1.88
  -3   5  -6    7.31    1.74
  -3   5  -6    8.18    1.52
  -3   5  -6    8.97    1.89
  -3   5  -6   10.37    2.11
   3  -5   6    8.93    1.91
  -3   5  -6    7.65    3.45
   3  -5   6   10.13    3.92
  -3   5  -6    6.83    1.47
   3  -5   7   31.86    3.77
  -3   5  -7   24.34    3.39
  -3   5  -7   23.63    3.32
  -3   5  -7   23.73    3.17
   3  -5   7   25.25    3.37
  -3   5  -7   34.16    3.81
  -3   5  -7   27.80    3.10
   3  -5   7   28.36    6.51
  -3   5  -7   35.07    3.55
  -3   5  -7   32.89    7.23
  -3   5  -7   35.03    3.17
  -3   5  -8   67.82    6.01
   3  -5   8   65.61    5.85
   3  -5   8   65.54    5.73
  -3   5  -8   66.46    5.51
  -3   5  -8   62.52    5.53
  -3   5  -8   58.61    5.61
  -3   5  -8   66.11    5.21
   3  -5   8   62.57   10.03
  -3   5  -8   69.23    5.52
  -3   5  -8   65.55   10.67
  -3   5  -8   71.46    4.91
  -3   5  -9    1.09    0.80
  -3   5  -9    0.67    0.92
   3  -5   9    1.34    0.99
   3  -5   9    1.27    1.00
  -3   5  -9    1.74    0.91
  -3   5  -9    1.60    1.01
   3  -5   9    1.20    1.34
  -3   5  -9    0.56    0.62
  -3   5  -9    1.26    1.41
  -3   5  -9    0.50    0.62
  -3   5 -10  244.64   13.30
  -3   5 -10  238.28   14.01
   3  -5  10  277.37   14.52
  -3   5 -10  260.18   13.86
  -3   5 -10  282.55   14.19
   3  -5  10  322.23   15.37
  -3   5 -10  267.89   14.61
  -3   5 -10  232.87   21.89
  -3   5 -10  267.10   13.54
  -3   5 -11    5.74    1.43
   3  -5  11    5.19    1.55
  -3   5 -11    4.13    1.37
  -3   5 -11    4.66    1.52
   3  -5  11    6.04    1.71
  -3   5 -11    6.55    1.61
   3  -5  12   18.19    2.61
  -3   5 -12   19.02    2.40
  -3   5 -12   19.97    2.79
   3  -5  12   25.72    3.24
  -3   5 -12   21.20    2.71
   3  -5  13    8.42    1.57
  -3   5 -13   12.24    1.71
   3  -5  13   12.79    2.11
  -3   5 -13   12.15    1.85
  -3   5 -14   10.15    1.30
   3  -5  14    9.55    1.36
   3  -5  14   12.08    1.87
   3  -5  15    5.63    1.07
   3  -5  15    5.78    1.05
   3  -4 -17   11.93    1.20
  -3   4  17    9.38    0.98
   3  -4 -16    3.71    0.91
   3  -4 -16    5.04    1.03
  -3   4  16    4.82    0.97
   3  -4 -15   74.13    5.54
   3  -4 -15   91.06    5.96
   3  -4 -15   77.70    5.28
   3  -4 -15   76.61    5.28
  -3   4  15   81.58    5.26
   3  -4 -14  176.54   10.51
   3  -4 -14  178.75   10.53
   3  -4 -14  179.21   10.00
   3  -4 -14  181.04   10.18
   3  -4 -14  180.79    9.94
  -3   4  14  193.35   10.05
  -3   4  14  201.84   10.07
   3  -4 -13   54.80    5.19
   3  -4 -13   57.34    5.29
   3  -4 -13   59.04    5.10
   3  -4 -13   55.06    4.77
   3  -4 -13   58.06    5.05
   3  -4 -13   55.48    4.77
  -3   4  13   65.31    5.05
  -3   4  13   60.44    4.88
   3  -4 -12   86.92   12.14
   3  -4 -12  106.45    7.72
   3  -4 -12   99.63   12.87
   3  -4 -12  108.28    7.75
   3  -4 -12  100.52    7.27
   3  -4 -12  101.15    7.05
   3  -4 -12   97.91    7.15
  -3   4  12  110.84    7.27
  -3   4  12  105.40    7.07
   3  -4 -12   96.68    6.91
   3  -4 -11    0.26    0.65
   3  -4 -11    1.14    1.79
   3  -4 -11    1.14    1.27
   3  -4 -11    3.87    1.43
   3  -4 -11    2.25    1.24
   3  -4 -11   -0.27    0.94
   3  -4 -11    0.87    0.97
   3  -4 -11   -0.29    0.71
  -3   4  11    0.79    0.65
   3  -4 -11   -0.26    0.66
  -3   4  11    0.52    0.58
   3  -4 -10    1.23    0.91
   3  -4 -10    2.77    1.19
   3  -4 -10    0.85    0.78
   3  -4 -10    1.04    0.77
  -3   4  10    2.58    1.00
   3  -4 -10    0.75    0.68
  -3   4  10    1.03    0.76
   3  -4  -9   51.65    4.95
   3  -4  -9   53.18    4.90
   3  -4  -9   53.74    4.85
  -3   4   9   54.13    4.65
  -3   4   9   54.07    4.66
   3  -4  -9   49.79    4.38
  -3   4   8    1.17    0.87
   3  -4  -8    2.56    1.03
   3  -4  -8    1.48    0.91
   3  -4  -8    1.02    0.80
  -3   4   8    0.69    0.58
   3  -4  -8    1.03    0.81
   3  -4  -8    0.23    0.45
   3  -4  -7   57.43    4.53
   3  -4  -7   48.38    4.17
  -3   4   7   46.95    4.09
  -3   4   7   49.86    4.25
   3  -4  -7   51.28    4.34
   3  -4  -7   52.91    3.94
   3  -4  -7   47.36    6.60
   3  -4  -6    1.38    0.70
   3  -4  -6    2.58    0.88
   3  -4  -6    2.06    1.53
   3  -4  -5  154.69    8.16
   3  -4  -5  146.83    8.04
  -3   4   4    4.81    1.04
   3  -4  -4    7.22    1.22
   3  -4  -4    3.91    0.98
  -3   4   3  554.24   26.79
  -3   4   3  589.34   24.02
  -3   4   2  577.34   22.26
   3  -4  -2  537.13   24.48
   3  -4  -2  529.87   24.46
   3  -4  -2  489.79   23.02
   3  -4  -2  502.03   23.09
  -3   4   1  160.94    8.27
   3  -4  -1  183.02   11.47
   3  -4  -1  181.47   11.53
   3  -4  -1  157.67   13.22
   3  -4   0 1054.21   48.61
  -3   4   0 1009.11   40.26
   3  -4   1  214.24   15.83
   3  -4   2   14.27    3.78
  -3   4  -2   23.41    4.62
   3  -4   3   19.11    4.63
   3  -4   4  381.38   23.90
   3  -4   4  355.84   23.83
   3  -4   5   69.02    9.13
   3  -4   5   71.12    9.52
  -3   4  -5   78.36    9.77
  -3   4  -6  180.05   10.47
  -3   4  -6  211.61   17.68
   3  -4   6  187.42   16.39
   3  -4   6  213.77   18.17
  -3   4  -7    4.90    1.44
  -3   4  -7    5.27    1.41
  -3   4  -7    2.22    1.08
   3  -4   7    4.76    1.40
  -3   4  -7    3.39    1.03
   3  -4   7    2.93    2.18
   3  -4   7    6.61    3.25
  -3   4  -7    2.07    2.00
  -3   4  -8  316.41   14.92
   3  -4   8  267.57   23.22
   3  -4   8  295.91   23.00
  -3   4  -8  291.01   14.19
  -3   4  -8  263.79   22.54
  -3   4  -8  294.93   14.98
   3  -4   8  296.84   15.45
  -3   4  -8  290.28   15.28
  -3   4  -8  282.24   15.25
  -3   4  -9  102.84    7.07
   3  -4   9  107.36   13.76
   3  -4   9  113.78   13.24
  -3   4  -9  100.28    6.65
  -3   4  -9   80.42   11.53
  -3   4  -9  104.15    7.18
  -3   4  -9   94.45    7.30
   3  -4   9  101.34    7.56
  -3   4  -9   94.13    7.32
  -3   4 -10  808.60   32.89
   3  -4  10  747.60   45.58
   3  -4  10  706.64   42.64
  -3   4 -10  770.22   32.01
  -3   4 -10  717.64   43.22
  -3   4 -10  731.57   32.29
   3  -4  10  783.84   33.46
  -3   4 -10  749.63   32.82
  -3   4 -10  722.80   32.97
  -3   4 -10  737.81   33.29
  -3   4 -11  326.47   15.81
   3  -4  11  299.97   25.18
  -3   4 -11  309.68   14.98
  -3   4 -11  278.56   22.93
  -3   4 -11  298.12   15.52
  -3   4 -11  308.24   16.12
   3  -4  11  317.70   16.26
  -3   4 -11  302.55   16.13
   3  -4  12   16.81    2.62
  -3   4 -12   12.20    2.31
  -3   4 -12   14.07    2.06
  -3   4 -12   18.27    2.57
  -3   4 -12   15.79    2.63
   3  -4  13   11.47    2.07
  -3   4 -13   11.26    2.05
  -3   4 -13   12.56    1.75
  -3   4 -13   12.26    1.95
  -3   4 -13    9.68    1.90
   3  -4  13    9.88    2.05
   3  -4  14  134.90    7.67
  -3   4 -14  124.38    6.65
   3  -4  14  138.02    8.11
  -3   4 -14  131.04    7.23
   3  -4  15   11.71    1.72
   3  -4  15   11.34    1.45
   3  -4  16   89.77    4.91
   3  -4  16   97.23    5.01
   3  -3 -17   83.13    4.30
  -3   3  17   59.09    3.40
   3  -3 -16   15.21    2.21
  -3   3  16   14.91    1.75
   3  -3 -16   17.46    2.09
   3  -3 -16   15.27    2.18
   3  -3 -15  246.31   12.86
   3  -3 -15  236.09   11.88
  -3   3  15  245.13   11.68
   3  -3 -15  224.52   11.90
   3  -3 -15  239.19   12.76
   3  -3 -14    8.24    1.95
   3  -3 -14    6.32    1.74
   3  -3 -14    6.92    1.57
  -3   3  14    6.94    1.51
   3  -3 -14    6.56    1.55
   3  -3 -14    6.61    1.61
   3  -3 -13  612.20   26.87
   3  -3 -13  468.97   34.70
   3  -3 -13  539.07   35.83
   3  -3 -13  579.17   26.63
   3  -3 -13  556.32   25.36
   3  -3 -13  605.51   26.00
  -3   3  13  594.89   25.25
  -3   3  13  585.51   25.08
   3  -3 -13  539.98   25.29
   3  -3 -13  554.66   25.44
   3  -3 -12    1.20    1.33
   3  -3 -12   -1.20    1.33
   3  -3 -12    0.35    1.02
   3  -3 -12   -0.35    0.94
   3  -3 -12   -0.26    0.72
   3  -3 -12    0.29    0.92
  -3   3  12    2.22    1.03
   3  -3 -12   -0.27    0.51
   3  -3 -12    1.10    0.92
  -3   3  12   -0.24    0.65
   3  -3 -11  123.12   14.35
   3  -3 -11  125.98    8.86
   3  -3 -11  123.11   14.29
   3  -3 -11  130.53    8.89
   3  -3 -11  126.50    8.10
  -3   3  11  120.48    7.78
  -3   3  11  140.29    8.22
   3  -3 -11  133.18    8.22
   3  -3 -11  120.35    8.12
   3  -3 -10  105.77    7.61
   3  -3 -10   95.92    6.68
  -3   3  10  103.67    6.77
  -3   3  10  102.53    6.78
   3  -3 -10   95.09    6.64
   3  -3 -10   95.56   12.09
   3  -3 -10  103.64    7.53
   3  -3 -10   85.02   11.39
   3  -3  -9   39.52    3.91
   3  -3  -9   48.73    4.68
   3  -3  -9   29.53    6.41
   3  -3  -9   53.30    8.31
   3  -3  -9   58.80    5.02
  -3   3   9   46.13    4.06
  -3   3   9   48.82    4.16
   3  -3  -9   49.03    4.24
   3  -3  -9   45.29    4.02
   3  -3  -8   48.93    4.37
   3  -3  -8   39.91    5.22
   3  -3  -8   34.44    4.96
   3  -3  -8   41.07    4.07
   3  -3  -7  375.24   16.82
   3  -3  -7  345.53   20.66
   3  -3  -7  335.05   15.32
   3  -3  -7  365.60   16.78
   3  -3  -6   -0.20    0.49
   3  -3  -6    0.59    0.49
   3  -3  -6    1.78    1.48
   3  -3  -6    0.46    0.45
   3  -3  -5 1136.56   44.06
   3  -3  -5 1139.94   44.04
   3  -3  -5 1067.93   45.53
   3  -3  -5 1087.63   43.65
   3  -3  -5 1099.93   50.59
   3  -3  -5 1053.85   45.51
   3  -3  -4   12.14    2.30
   3  -3  -4   17.88    2.70
   3  -3  -4   11.23    3.22
   3  -3  -3  399.45   19.90
   3  -3  -3  416.30   19.90
   3  -3  -3  401.47   19.78
   3  -3  -3  398.81   19.90
   3  -3  -2   93.53    6.10
   3  -3  -2   97.24    6.17
   3  -3  -2   87.41    7.21
   3  -3  -2   80.83    6.99
   3  -3  -2   84.00    8.73
   3  -3  -1   72.09    4.07
   3  -3  -1   71.13    4.05
   3  -3  -1   97.81    7.77
   3  -3  -1   92.63    7.69
   3  -3  -1   92.78    8.77
   3  -3   0  169.22   12.98
   3  -3   1    4.89    2.26
   3  -3   2  129.41   11.44
   3  -3   2  138.90   12.12
   3  -3   3  593.60   31.90
   3  -3   3  598.68   32.24
   3  -3   4    3.61    1.98
   3  -3   4    7.85    2.90
   3  -3   4    5.21    1.00
  -3   3  -5   14.42    2.72
  -3   3  -5   13.59    2.71
   3  -3   5   19.17    4.68
   3  -3   5   11.94    3.69
  -3   3  -6  603.33   24.90
  -3   3  -6  552.57   28.22
  -3   3  -6  608.52   24.91
   3  -3   6  629.60   29.53
  -3   3  -6  659.53   34.96
  -3   3  -6  559.10   28.24
   3  -3   6  599.04   29.66
   3  -3   6  618.51   34.75
   3  -3   7    6.83    3.09
  -3   3  -7    9.05    3.35
  -3   3  -7    9.60    1.87
   3  -3   7   14.82    2.32
  -3   3  -7    7.90    1.42
  -3   3  -7    7.53    1.43
   3  -3   8  136.63   14.64
  -3   3  -8  131.88    8.47
   3  -3   8  128.47    8.49
  -3   3  -8  121.43    8.20
  -3   3  -8  127.13    8.25
  -3   3  -8  139.58   14.16
  -3   3  -8  126.58    7.48
  -3   3  -8  126.99    7.49
  -3   3  -9    2.00    0.90
   3  -3   9    2.30    1.81
  -3   3  -9    2.16    1.03
  -3   3  -9    2.41    1.17
   3  -3   9    3.42    1.20
  -3   3  -9    3.42    1.16
  -3   3  -9    2.10    1.01
  -3   3  -9    6.10    2.99
  -3   3  -9    1.56    0.82
   3  -3  10  131.88   15.25
  -3   3 -10  122.21    8.77
   3  -3  10  141.68    9.26
  -3   3 -10  139.08    9.15
  -3   3 -10  141.75    8.54
  -3   3 -10  113.83   13.30
  -3   3 -10  135.23    8.19
  -3   3 -10  129.10    8.05
  -3   3 -11   61.40    5.01
  -3   3 -11   57.63    4.91
  -3   3 -11   68.85    5.46
  -3   3 -11   69.77    5.96
   3  -3  11   67.40    5.95
  -3   3 -11   64.45    5.28
   3  -3  11   68.97   10.69
  -3   3 -11   63.59    4.90
   3  -3  11   64.92   11.01
  -3   3 -11   59.22    5.62
  -3   3 -12   70.31    5.58
  -3   3 -12   68.19    5.86
   3  -3  12   84.48    6.46
  -3   3 -12   74.60    5.22
  -3   3 -12   63.86    5.74
  -3   3 -13    1.64    0.86
  -3   3 -13    1.41    0.65
  -3   3 -13    2.31    1.00
  -3   3 -13    0.55    0.68
  -3   3 -14   99.88    6.54
   3  -3  14  104.81    6.79
  -3   3 -14   90.26    5.59
  -3   3 -14  107.70    6.33
  -3   3 -14   93.96    6.37
  -3   3 -15    3.66    0.76
  -3   3 -15    4.16    0.87
   3  -3  15    3.82    1.01
   3  -3  16  175.73    8.42
   3  -3  16  206.30    9.03
   3  -2 -18   11.06    1.12
   3  -2 -17   27.05    2.44
   3  -2 -16   72.72    4.43
   3  -2 -16   81.70    5.88
  -3   2  16   79.27    4.62
   3  -2 -16   78.00    5.78
   3  -2 -16   86.47    5.49
   3  -2 -15  108.09    6.97
   3  -2 -15   99.65    6.67
   3  -2 -15  110.87    7.59
   3  -2 -15   95.19    5.96
   3  -2 -15  107.16    6.69
   3  -2 -15  117.55    7.76
  -3   2  15   97.71    6.10
   3  -2 -14   63.91    5.26
   3  -2 -14   65.03    5.18
   3  -2 -14   59.10    5.54
   3  -2 -14   58.54    5.57
   3  -2 -14   56.87    4.81
   3  -2 -14   49.30    4.51
   3  -2 -14   54.70    4.73
  -3   2  14   65.05    4.72
   3  -2 -13   62.66    5.21
   3  -2 -13   61.56   10.15
   3  -2 -13   54.15    9.57
   3  -2 -13   65.12    6.01
   3  -2 -13   64.52    6.02
   3  -2 -13   62.03    5.29
   3  -2 -13   68.29    5.40
   3  -2 -13   63.03    4.53
  -3   2  13   60.00    4.79
  -3   2  13   61.62    4.71
   3  -2 -12   71.72    5.72
   3  -2 -12   72.67    6.37
   3  -2 -12   54.77    9.74
   3  -2 -12   70.80    6.35
   3  -2 -12   68.14   10.81
   3  -2 -12   73.50    5.64
   3  -2 -12   78.95    5.85
  -3   2  12   66.36    5.22
  -3   2  12   72.32    5.23
   3  -2 -11  316.88   16.16
   3  -2 -11  363.01   17.75
   3  -2 -11  352.86   17.64
   3  -2 -11  307.04   24.81
   3  -2 -11  328.89   25.69
   3  -2 -11  349.27   16.83
   3  -2 -11  326.24   16.15
   3  -2 -11  318.67   16.15
  -3   2  11  335.99   15.72
  -3   2  11  335.14   15.86
   3  -2 -10   24.17    2.89
   3  -2 -10   27.28    6.34
   3  -2 -10   29.38    6.34
   3  -2 -10   29.24    3.65
   3  -2 -10   21.30    3.18
  -3   2  10   24.61    2.71
  -3   2  10   24.80    2.77
   3  -2 -10   21.64    2.88
   3  -2 -10   23.86    2.83
   3  -2 -10   18.07    2.61
   3  -2  -9   57.19    4.92
   3  -2  -9   31.85    6.47
   3  -2  -9   27.17    6.03
   3  -2  -9   61.40    5.08
   3  -2  -9   39.02    3.87
   3  -2  -8    0.82    0.91
   3  -2  -8    1.64    1.29
   3  -2  -8    1.01    0.63
   3  -2  -8    0.49    0.54
   3  -2  -8    2.92    1.23
   3  -2  -8    0.50    0.63
   3  -2  -7   34.46    3.38
   3  -2  -7   27.65    5.24
   3  -2  -7   34.03    5.75
   3  -2  -7   33.68    3.36
   3  -2  -7   25.37    4.15
   3  -2  -7   29.20    4.64
   3  -2  -6    0.87    0.69
   3  -2  -6    0.87    0.84
   3  -2  -6    0.77    0.53
   3  -2  -6    0.59    0.94
   3  -2  -6    0.59    0.66
   3  -2  -6    0.78    0.65
   3  -2  -6    3.60    1.62
   3  -2  -6    1.08    1.04
   3  -2  -5   44.79    5.69
   3  -2  -5   41.12    3.42
   3  -2  -5   38.38    5.33
   3  -2  -5   43.88    3.49
   3  -2  -5   42.75    5.08
   3  -2  -5   36.17    4.74
   3  -2  -5   41.18    5.68
   3  -2  -4  130.62    9.63
   3  -2  -4  140.78   10.01
   3  -2  -4  119.06    9.41
   3  -2  -4  139.55    9.92
   3  -2  -4  153.66   11.89
   3  -2  -3   58.15    5.89
   3  -2  -3   63.81    5.69
   3  -2  -3   63.12    5.64
   3  -2  -3   64.98    6.35
   3  -2  -3   59.96    6.95
   3  -2  -2 1269.08   52.85
   3  -2  -2 1213.12   50.19
   3  -2  -2 1253.35   50.26
   3  -2  -2 1234.18   52.70
   3  -2  -1   97.13    9.03
   3  -2  -1   97.40    5.91
   3  -2  -1   98.86    5.93
   3  -2  -1  103.47    8.56
   3  -2  -1   98.48    8.48
   3  -2   0 2366.52   96.59
   3  -2   1  123.61   10.04
   3  -2   1  120.37   10.11
   3  -2   1  110.69   10.01
   3  -2   2    7.17    2.20
   3  -2   2    5.75    2.23
   3  -2   2    4.26    1.93
   3  -2   3    8.30    2.37
   3  -2   3    6.71    2.60
   3  -2   3    8.82    2.82
   3  -2   4  399.16   21.02
   3  -2   4  357.27   23.25
   3  -2   4  410.45   21.14
  -3   2  -5   18.55    3.48
   3  -2   5   17.35    3.14
  -3   2  -5   14.31    3.06
   3  -2   5   25.61    5.15
   3  -2   5   15.17    3.03
  -3   2  -6  261.90   16.64
  -3   2  -6  268.87   16.72
   3  -2   6  268.27   20.24
   3  -2   6  274.52   15.41
  -3   2  -7  209.03   10.52
  -3   2  -7  201.47   14.50
  -3   2  -7  202.75   10.46
  -3   2  -7  199.24   16.32
  -3   2  -7  195.54   14.36
   3  -2   7  222.61   18.56
   3  -2   8  394.49   27.66
  -3   2  -8  400.54   18.05
  -3   2  -8  404.63   18.08
  -3   2  -8  364.40   22.82
   3  -2   8  380.54   18.75
  -3   2  -8  361.02   22.64
  -3   2  -8  401.57   25.57
  -3   2  -8  394.82   18.65
  -3   2  -9    8.07    1.83
   3  -2   9    5.84    3.44
  -3   2  -9    5.56    1.44
  -3   2  -9    5.58    2.34
  -3   2  -9    7.46    1.83
   3  -2   9    4.84    1.52
  -3   2  -9    6.76    1.56
  -3   2  -9    4.86    2.19
  -3   2  -9    2.66    1.98
   3  -2  10  136.83   15.62
  -3   2 -10  123.15    8.08
  -3   2 -10  127.21    8.13
  -3   2 -10  115.75    8.41
   3  -2  10  140.53    9.02
  -3   2 -10  123.66    8.50
  -3   2 -10  130.38    7.99
  -3   2 -10  116.47   12.49
  -3   2 -11   43.36    4.54
  -3   2 -11   39.94    3.94
  -3   2 -11   36.35    4.17
  -3   2 -11   33.63    3.78
  -3   2 -11   36.65    3.91
   3  -2  11   37.10    8.04
  -3   2 -11   36.39    4.23
   3  -2  11   33.75    4.06
  -3   2 -12   98.26    7.31
  -3   2 -12   96.80    6.71
  -3   2 -12  103.66    7.43
  -3   2 -12   89.99    6.65
  -3   2 -12   95.18    6.84
   3  -2  12  120.60   14.56
   3  -2  12  107.29    7.71
  -3   2 -12   86.03    6.99
  -3   2 -13   13.37    2.11
  -3   2 -13   15.76    2.49
  -3   2 -13    9.97    1.92
  -3   2 -13   12.19    2.07
  -3   2 -13   14.77    2.47
   3  -2  13   13.48    2.50
  -3   2 -14   73.31    4.97
  -3   2 -14   60.72    5.00
  -3   2 -14   66.07    5.22
   3  -2  14   72.04    5.52
  -3   2 -15    1.29    0.56
   3  -2  15    2.16    0.95
  -3   2 -15    1.81    0.75
   3  -2  15    2.36    0.93
  -3   2 -15    1.46    0.59
   3  -2  16   60.90    3.90
   3  -2  16   59.51    3.86
   3  -1 -18    8.28    0.93
   3  -1 -18    8.44    1.06
   3  -1 -18    8.58    1.12
   3  -1 -17  253.87   11.58
   3  -1 -17  240.09   10.44
   3  -1 -17  253.46   11.22
   3  -1 -16   17.89    2.47
   3  -1 -16   15.36    2.15
   3  -1 -16   12.20    1.59
   3  -1 -15   15.88    2.06
   3  -1 -15   13.91    2.20
   3  -1 -15   20.23    2.68
   3  -1 -15   13.81    2.21
   3  -1 -14  249.29   11.80
   3  -1 -14  271.65   12.01
   3  -1 -14  208.11   12.36
   3  -1 -14  244.92   13.04
   3  -1 -14  231.92   12.75
   3  -1 -13  397.25   19.17
   3  -1 -13  404.95   17.88
   3  -1 -13  412.57   18.16
   3  -1 -13  403.85   18.11
   3  -1 -13  398.10   18.90
   3  -1 -13  421.14   30.08
   3  -1 -13  397.32   29.49
   3  -1 -13  360.31   18.77
  -3   1  13  418.54   18.18
  -3   1  12  109.11    6.54
   3  -1 -12   96.93    6.36
   3  -1 -12   97.47    6.87
   3  -1 -12  102.07    6.88
   3  -1 -12   95.73    6.99
   3  -1 -12  104.97    6.54
   3  -1 -12  107.38    6.62
   3  -1 -12   89.63   12.50
   3  -1 -12  116.63   14.11
  -3   1  11  345.39   15.84
   3  -1 -11  344.48   16.02
   3  -1 -11  362.68   26.63
   3  -1 -11  366.15   26.60
   3  -1 -11  330.19   16.57
   3  -1 -11  331.81   16.33
   3  -1 -11  349.92   17.02
   3  -1 -11  359.51   16.14
   3  -1 -11  347.01   16.05
   3  -1 -11  328.96   16.17
   3  -1 -10   22.17    5.87
   3  -1 -10   27.44    6.32
   3  -1 -10   31.91    3.35
   3  -1 -10   32.42    3.25
   3  -1 -10   37.06    3.34
   3  -1 -10   34.35    3.23
   3  -1 -10   34.81    3.39
   3  -1 -10   26.22    3.20
   3  -1  -9   77.93    6.02
   3  -1  -9   75.38    9.99
   3  -1  -9   80.09   10.21
   3  -1  -9   68.48    5.72
   3  -1  -8   13.33    2.76
   3  -1  -8   15.02    2.32
   3  -1  -8   19.93    4.75
   3  -1  -8   24.92    5.34
   3  -1  -8   16.79    2.48
   3  -1  -7  166.44   11.87
   3  -1  -7  183.05    9.86
   3  -1  -7  164.93   14.03
   3  -1  -7  184.05   14.55
   3  -1  -7  169.01   12.65
   3  -1  -7  176.56   13.40
   3  -1  -7  187.49    9.90
   3  -1  -7  185.87   13.67
   3  -1  -6    7.18    2.14
   3  -1  -6    5.84    2.06
   3  -1  -6   12.61    3.06
   3  -1  -6    9.91    2.95
   3  -1  -6    6.09    1.29
   3  -1  -6    4.22    2.03
   3  -1  -6    4.83    2.03
   3  -1  -6    7.07    1.41
   3  -1  -5    0.49    0.77
   3  -1  -5    2.11    1.31
   3  -1  -5    0.51    0.57
   3  -1  -5    0.51    0.99
   3  -1  -5    1.18    0.65
   3  -1  -5    0.51    0.98
   3  -1  -5    1.53    1.13
   3  -1  -5    1.01    0.56
   3  -1  -4   10.91    2.84
   3  -1  -4    7.64    2.27
   3  -1  -4    7.60    2.32
   3  -1  -4    6.35    2.12
   3  -1  -4    7.29    2.10
   3  -1  -4    8.15    2.20
   3  -1  -3  732.00   35.54
   3  -1  -3  727.66   36.17
   3  -1  -3  745.66   35.60
   3  -1  -3  842.05   34.95
   3  -1  -3  830.55   36.53
   3  -1  -3  750.99   34.30
   3  -1  -2 1123.50   48.57
   3  -1  -2 1108.13   48.53
   3  -1  -2 1082.64   48.30
   3  -1  -2 1095.97   46.14
   3  -1  -2 1124.33   46.24
   3  -1  -1  167.58   11.77
   3  -1  -1  149.38   11.34
   3  -1  -1  158.51    9.33
   3  -1  -1  162.35   11.72
   3  -1  -1  175.07    9.58
   3  -1  -1  159.36   11.37
   3  -1  -1  141.32   11.12
   3  -1   0  832.97   38.32
   3  -1   0  848.85   38.48
   3  -1   0  799.48   33.67
   3  -1   0  783.74   33.61
   3  -1   0  887.18   37.91
   3  -1   0  819.27   37.51
   3  -1   0  785.98   37.28
   3  -1   0  788.58   37.41
   3  -1   1  274.81   15.48
   3  -1   1  248.45   15.20
   3  -1   1  248.26   15.82
   3  -1   2   73.31    6.96
   3  -1   2   69.17    6.94
   3  -1   2   58.23    7.06
   3  -1   3   33.21    4.55
   3  -1   3   51.12    5.49
   3  -1   4  254.97   15.07
   3  -1   4  246.22   14.46
  -3   1  -5   12.91    3.09
   3  -1   5   12.41    2.50
   3  -1   5   13.83    2.72
  -3   1  -5   11.35    2.92
   3  -1   5   13.89    3.96
  -3   1  -6  923.88   42.44
   3  -1   6  833.72   38.41
   3  -1   6  959.36   46.84
  -3   1  -6  868.96   42.03
  -3   1  -7   32.43    3.31
  -3   1  -7   34.14    5.73
  -3   1  -7   37.21    3.45
   3  -1   7   36.30    6.93
  -3   1  -7   32.64    5.60
  -3   1  -8  104.39   10.85
  -3   1  -8  101.27   10.78
  -3   1  -8  108.34    7.43
  -3   1  -8  113.19    7.40
  -3   1  -8  112.03    7.12
  -3   1  -8  107.11   11.09
  -3   1  -8  111.57    7.12
   3  -1   8  103.34   12.77
  -3   1  -9   87.32    9.95
  -3   1  -9   89.85   10.46
  -3   1  -9   95.47    6.94
   3  -1   9   90.36   12.39
  -3   1  -9   88.52    6.57
  -3   1  -9   97.85    6.73
  -3   1  -9   75.25    9.83
  -3   1  -9  100.12    7.04
  -3   1 -10  961.66   40.57
  -3   1 -10  856.53   47.21
   3  -1  10  930.35   52.87
  -3   1 -10 1009.76   40.66
  -3   1 -10  998.22   39.52
  -3   1 -10  915.72   39.93
  -3   1 -10  935.55   39.99
  -3   1 -10  863.82   47.46
   3  -1  11  162.44   10.15
  -3   1 -11  169.76   10.27
   3  -1  11  138.82   16.51
  -3   1 -11  160.39    9.94
  -3   1 -11  152.70    9.07
  -3   1 -11  150.20    9.50
  -3   1 -11  136.46    9.25
   3  -1  12   34.19    3.99
  -3   1 -12   27.38    3.50
   3  -1  12   20.94    6.25
  -3   1 -12   25.72    3.41
  -3   1 -12   26.22    3.13
  -3   1 -12   24.01    3.25
  -3   1 -12   25.41    3.31
  -3   1 -13    5.17    1.54
   3  -1  13    6.33    1.65
  -3   1 -13    5.30    1.48
  -3   1 -13    3.66    1.30
  -3   1 -13    4.58    1.47
  -3   1 -13    3.60    1.10
  -3   1 -13    4.79    1.46
  -3   1 -14  160.69    9.36
  -3   1 -14  149.35    9.11
  -3   1 -14  158.91    9.22
  -3   1 -14  177.02    9.00
   3  -1  14  191.74   10.15
  -3   1 -14  171.36    9.64
  -3   1 -15    0.74    0.68
   3  -1  15    1.00    0.67
  -3   1 -15    0.33    0.49
  -3   1 -15    0.38    0.40
   3  -1  15    1.24    0.65
  -3   1 -15    0.86    0.66
  -3   1 -15    0.17    0.42
   3  -1  16  243.82   10.03
  -3   1 -16  215.02    9.55
   3   0 -18    0.39    0.31
   3   0 -18    0.58    0.39
   3   0 -17   21.65    1.84
   3   0 -17   24.31    2.41
   3   0 -17   22.02    2.35
   3   0 -17   20.65    2.12
   3   0 -16   16.69    2.35
   3   0 -16   14.19    2.10
   3   0 -16   13.05    2.01
   3   0 -16   18.80    2.07
   3   0 -16   21.35    2.07
   3   0 -16   24.64    2.19
   3   0 -15  197.65   11.56
   3   0 -15  239.16   12.65
   3   0 -15  228.87   11.34
   3   0 -15  219.26   12.37
   3   0 -15  238.23   11.22
   3   0 -15  228.98   11.13
   3   0 -15  234.65   12.14
   3   0 -15  219.96   11.87
   3   0 -14  188.70   10.87
   3   0 -14  190.64    9.72
   3   0 -14  194.13   10.34
   3   0 -14  164.63   10.51
   3   0 -14  190.46   11.47
   3   0 -14  192.66   11.54
   3   0 -14  203.75   10.29
   3   0 -14  202.49   10.28
   3   0 -13  138.73    8.93
   3   0 -13  134.52    9.40
   3   0 -13  129.49    8.76
   3   0 -13  145.77    8.17
   3   0 -13  151.15    8.52
   3   0 -13  144.18    8.39
   3   0 -13  140.73    7.87
   3   0 -13  140.15    9.51
   3   0 -12   -1.24    0.02
   3   0 -12    1.24    1.38
   3   0 -12   -0.34    0.66
   3   0 -12    1.17    0.86
   3   0 -12    0.70    0.93
   3   0 -12    0.47    0.78
   3   0 -12    1.02    0.93
   3   0 -12    0.61    0.68
   3   0 -12    0.56    0.63
   3   0 -11  150.71    9.08
   3   0 -11  134.80    8.87
   3   0 -11  156.22    9.81
   3   0 -11  156.97   16.56
   3   0 -11  160.52   16.46
   3   0 -11  137.73    8.92
   3   0 -11  160.57    8.91
   3   0 -11  148.70    8.69
   3   0 -11  162.20    9.92
   3   0 -11  139.79    8.27
   3   0 -11  134.97    8.40
   3   0 -10    4.32    1.19
   3   0 -10    6.94    1.55
   3   0 -10    7.40    1.48
   3   0 -10    6.16    1.50
   3   0 -10    6.37    1.70
   3   0 -10    5.86    1.52
   3   0 -10    8.04    1.63
   3   0 -10    6.71    1.47
   3   0 -10    7.56    3.19
   3   0 -10    7.55    3.40
   3   0 -10   14.00    2.38
   3   0  -9   42.78    7.47
   3   0  -9   48.61    7.93
   3   0  -9   42.51    4.18
   3   0  -9   39.52    3.64
   3   0  -9   35.33    3.49
   3   0  -9   34.57    3.51
   3   0  -9   44.03    4.29
   3   0  -8   56.11    4.84
   3   0  -8   62.36    8.63
   3   0  -8   57.27    6.22
   3   0  -8   65.76    8.89
   3   0  -8   65.65    5.12
   3   0  -7  241.63   15.27
   3   0  -7  239.79   12.16
   3   0  -7  243.77   17.72
   3   0  -7  256.30   18.23
   3   0  -7  242.43   17.60
   3   0  -7  241.63   17.62
   3   0  -7  236.95   12.13
   3   0  -6  263.51   16.94
   3   0  -6  288.30   13.63
   3   0  -6  298.07   19.09
   3   0  -6  283.18   18.87
   3   0  -6  290.28   19.10
   3   0  -6  298.01   19.29
   3   0  -6  285.48   13.57
   3   0  -5  347.89   15.94
   3   0  -5  364.00   20.36
   3   0  -5  364.64   20.97
   3   0  -5  356.75   20.79
   3   0  -5  359.58   21.61
   3   0  -5  368.43   21.64
   3   0  -5  357.07   15.98
   3   0  -4  350.60   20.39
   3   0  -4  322.50   19.49
   3   0  -4  349.26   19.85
   3   0  -4  357.05   20.00
   3   0  -4  367.67   20.96
   3   0  -4  337.24   20.39
   3   0  -3  697.40   33.49
   3   0  -3  704.86   32.76
   3   0  -3  719.14   32.77
   3   0  -3  689.11   34.03
   3   0  -3  678.59   33.90
   3   0  -2  339.03   19.59
   3   0  -2  321.98   18.91
   3   0  -2  345.42   17.98
   3   0  -2  325.15   17.73
   3   0  -2  334.16   18.01
   3   0  -2  312.46   19.14
   3   0  -1    6.76    2.24
   3   0  -1    5.14    1.99
   3   0  -1    3.37    1.61
   3   0  -1    3.67    1.44
   3   0  -1    4.06    1.36
   3   0  -1    3.74    1.42
   3   0  -1    2.91    1.44
   3   0   0    7.91    2.21
   3   0   0    7.01    2.08
   3   0   0    5.30    1.85
   3   0   0    8.62    2.55
   3   0   0    6.39    2.23
   3   0   0    6.21    2.07
   3   0   1  450.50   23.51
   3   0   1  434.40   23.60
   3   0   1  453.98   23.95
   3   0   1  460.28   23.75
   3   0   2  707.59   32.77
   3   0   2  710.65   33.37
   3   0   2  704.18   34.57
   3   0   2  697.06   34.40
   3   0   2  729.55   35.66
   3   0   2  673.53   35.17
   3   0   3  471.58   25.82
   3   0   3  462.09   23.03
   3   0   3  440.35   23.51
   3   0   4    0.70    1.09
   3   0   4   -0.46    0.72
   3   0   5    4.71    2.47
  -3   0  -5    5.02    2.10
  -3   0  -5    1.25    1.56
   3   0   5    3.57    1.49
  -3   0  -6  343.25   20.97
  -3   0  -6  336.53   21.02
   3   0   6  276.16   16.71
   3   0   7    0.24    0.47
  -3   0  -7   -0.79    0.88
  -3   0  -7   -0.78    1.23
   3   0   8   54.18    4.21
  -3   0  -8   61.31    8.57
  -3   0  -8   51.92    8.03
  -3   0  -8   55.81    4.92
  -3   0  -9  138.42    8.60
  -3   0  -9  115.18   12.81
   3   0   9  106.22    6.92
  -3   0  -9  122.90    7.48
  -3   0  -9  127.54    8.27
  -3   0  -9  116.43    7.94
  -3   0  -9  134.61    8.29
  -3   0  -9  125.21   13.37
   3   0  10   -1.30    1.44
  -3   0 -10    0.59    0.80
  -3   0 -10    1.01    1.12
  -3   0 -10   -0.31    0.78
  -3   0 -10    0.30    0.89
  -3   0 -10    0.48    0.70
  -3   0 -10    2.01    1.58
  -3   0 -10    0.29    0.86
  -3   0 -11  154.62    9.93
  -3   0 -11  169.18   10.21
  -3   0 -11  141.64   14.99
  -3   0 -11  162.14    9.40
  -3   0 -11  158.21   10.06
  -3   0 -11  176.89   10.45
  -3   0 -11  136.99   14.77
   3   0  11  175.48   18.62
  -3   0 -12  122.28    8.28
  -3   0 -12  107.39    7.82
  -3   0 -12  116.08    8.04
  -3   0 -12  113.17    8.10
  -3   0 -12  124.41    8.32
  -3   0 -12  118.06    7.44
  -3   0 -13   16.56    2.59
  -3   0 -13   16.82    2.58
  -3   0 -13   13.31    2.08
  -3   0 -13   13.96    2.48
  -3   0 -13   14.15    2.37
  -3   0 -14    6.10    1.46
  -3   0 -14    5.25    1.36
  -3   0 -14    5.91    1.40
  -3   0 -14    6.43    1.29
  -3   0 -15   23.31    2.43
  -3   0 -15   19.47    2.26
  -3   0 -15   21.41    2.42
  -3   0 -15   21.11    1.90
  -3   0 -15   20.17    2.24
  -3   0 -16    0.98    0.47
   3   0  16    3.36    0.80
   3   1 -18   32.04    2.09
   3   1 -18   28.80    2.04
   3   1 -18   31.32    2.17
   3   1 -17   65.80    3.77
   3   1 -17   67.57    4.15
   3   1 -17   60.32    4.07
   3   1 -17   69.12    4.44
   3   1 -16   27.18    2.97
   3   1 -16   28.15    2.59
   3   1 -16   25.38    2.79
   3   1 -16   33.44    3.15
   3   1 -16   29.65    2.85
   3   1 -16   26.10    2.54
   3   1 -16   30.20    2.73
   3   1 -15  109.24    7.44
   3   1 -15  127.66    7.23
   3   1 -15  116.32    7.70
   3   1 -15  131.45    7.28
   3   1 -15  122.31    7.14
   3   1 -15  112.49    6.33
   3   1 -14   68.55    5.55
   3   1 -14   63.74    5.56
   3   1 -14   62.43    5.00
   3   1 -14   59.70    5.34
   3   1 -14   62.71    4.61
   3   1 -14   69.51    5.30
   3   1 -14   72.30    5.33
   3   1 -13  179.31    9.33
   3   1 -13  185.69   10.26
   3   1 -13  184.43   10.25
   3   1 -13  176.95   10.61
   3   1 -13  173.44   10.73
   3   1 -13  189.30   10.24
   3   1 -13  155.75   10.28
   3   1 -13  189.33   11.06
   3   1 -13  205.93   19.42
   3   1 -13  192.10   18.75
   3   1 -13  157.33   10.45
   3   1 -13  181.70    9.75
   3   1 -12   43.56    4.18
   3   1 -12   40.84    4.03
   3   1 -12   33.80    3.89
   3   1 -12   44.36    4.40
   3   1 -12   38.73    4.33
   3   1 -12   32.31    3.58
   3   1 -12   36.55    4.10
   3   1 -12   40.38    3.60
   3   1 -12   34.97    4.09
   3   1 -12   35.79    3.62
   3   1 -11    5.67    1.64
   3   1 -11   10.15    1.92
   3   1 -11    9.91    1.96
   3   1 -11    6.60    1.74
   3   1 -11    5.63    1.71
   3   1 -11    8.08    1.83
   3   1 -11    9.84    1.74
   3   1 -11    9.71    2.08
   3   1 -11    8.96    1.74
   3   1 -10   95.32    6.62
   3   1 -10   90.72    6.57
   3   1 -10   82.37    6.48
   3   1 -10   89.78    6.06
   3   1 -10   96.58    7.01
   3   1 -10   85.79    6.26
   3   1 -10   86.66    6.30
   3   1 -10  108.96    7.32
   3   1  -9    6.79    1.52
   3   1  -9    8.88    1.71
   3   1  -9    7.72    1.49
   3   1  -9    7.64    1.58
   3   1  -9    9.74    1.81
   3   1  -9    8.26    1.78
   3   1  -9    6.11    2.79
   3   1  -9   13.23    4.24
   3   1  -9    7.22    1.65
   3   1  -9    6.51    1.53
   3   1  -8   59.13    4.86
   3   1  -8   45.86    6.05
   3   1  -8   57.13    4.78
   3   1  -8   66.64    9.10
   3   1  -7  165.19   14.66
   3   1  -7  176.44    9.25
   3   1  -7  192.12   15.33
   3   1  -7  177.34   13.04
   3   1  -7  178.77   15.08
   3   1  -7  198.76   15.89
   3   1  -7  150.62    8.04
   3   1  -7  148.16    8.04
   3   1  -7  162.33    9.08
   3   1  -6  152.95   13.37
   3   1  -6  128.43    7.19
   3   1  -6  141.98    7.39
   3   1  -6  136.30   12.40
   3   1  -6  148.70   11.84
   3   1  -6  145.17   12.72
   3   1  -6  157.61   13.45
   3   1  -5   35.74    5.86
   3   1  -5   27.29    2.48
   3   1  -5   22.42    2.31
   3   1  -5   20.41    4.05
   3   1  -5   27.68    4.98
   3   1  -5   22.70    4.47
   3   1  -5   19.97    4.58
   3   1  -4  355.46   21.65
   3   1  -4  328.24   14.99
   3   1  -4  337.49   15.05
   3   1  -4  367.27   22.01
   3   1  -4  337.70   20.43
   3   1  -4  363.58   20.61
   3   1  -4  367.29   20.72
   3   1  -3   18.64    2.01
   3   1  -3   16.55    1.95
   3   1  -3   15.97    3.70
   3   1  -3   17.74    3.98
   3   1  -3   22.07    4.37
   3   1  -3   22.00    3.96
   3   1  -3   17.98    3.54
   3   1  -2 1154.90   47.14
   3   1  -2 1137.00   47.02
   3   1  -2 1006.51   41.22
   3   1  -2 1009.16   44.15
   3   1  -1   89.69    5.33
   3   1  -1   92.83    7.40
   3   1  -1   93.00    5.41
   3   1  -1   94.86    8.26
   3   1  -1   94.23    8.99
   3   1  -1  100.00    8.46
   3   1   0 3155.93  125.44
   3   1   0 3178.75  125.51
   3   1   0 3068.85  117.73
   3   1   0 3095.65  122.41
   3   1   0 3048.82  122.06
   3   1   0 3081.46  117.78
   3   1   0 3248.63  125.20
   3   1   1   10.84    1.48
   3   1   1   10.21    2.55
   3   1   1   14.55    3.17
   3   1   1    9.35    2.69
   3   1   1    9.52    1.40
   3   1   1    6.16    2.30
   3   1   1    6.09    2.28
   3   1   2  195.67   14.31
   3   1   2  192.15   14.11
   3   1   2  172.91    8.58
   3   1   2  194.09   13.51
   3   1   2  174.88   13.14
   3   1   2  165.64    8.56
   3   1   2  190.31   13.30
   3   1   3   80.27    8.84
   3   1   3  101.61    9.87
   3   1   3   78.72    4.81
   3   1   3   78.09    8.70
   3   1   3   79.68    4.84
   3   1   3   77.49    8.01
   3   1   4  236.76   17.03
   3   1   4  224.85   16.58
   3   1   4  206.83   10.10
   3   1   4  247.63   15.49
   3   1   4  237.82   16.98
   3   1   4  214.41   10.22
   3   1   5   23.66    5.20
   3   1   5   18.98    3.76
   3   1   5   29.69    5.56
   3   1   5   23.19    4.86
   3   1   6  217.81   17.99
   3   1   6  196.25   16.27
   3   1   6  221.80   17.13
  -3  -1  -6  202.46   16.49
  -3  -1  -6  183.08   15.90
   3   1   7   51.76    8.80
   3   1   7   54.13    4.28
   3   1   7   68.61    9.06
   3   1   7   63.15    8.72
   3   1   7   53.11    4.71
  -3  -1  -7   54.25    8.44
  -3  -1  -7   58.86    4.82
  -3  -1  -7   56.27    8.65
  -3  -1  -7   63.20    4.94
   3   1   8  715.21   42.73
   3   1   8  698.17   30.28
   3   1   8  748.49   40.08
   3   1   8  763.76   40.50
   3   1   8  706.11   31.43
  -3  -1  -8  690.42   40.49
  -3  -1  -8  760.89   31.64
  -3  -1  -8  721.63   40.82
  -3  -1  -8  764.39   31.65
  -3  -1  -9    2.29    1.15
  -3  -1  -9    3.22    2.39
  -3  -1  -9    4.31    1.21
   3   1   9    7.41    3.63
   3   1   9    1.60    0.84
   3   1   9    2.75    2.04
   3   1   9    3.63    2.02
   3   1   9    2.97    1.28
  -3  -1  -9    2.28    1.10
  -3  -1  -9    3.20    2.38
   3   1  10  881.10   50.41
  -3  -1 -10  932.85   37.33
  -3  -1 -10  884.17   37.13
  -3  -1 -10  816.03   46.99
  -3  -1 -10  958.12   37.72
  -3  -1 -10  907.45   36.17
  -3  -1 -10  903.50   37.41
   3   1  10  731.02   34.78
  -3  -1 -10  807.60   46.97
  -3  -1 -11  144.47    9.14
  -3  -1 -11  139.90    8.34
  -3  -1 -11  124.71    8.78
  -3  -1 -11  137.57    9.03
  -3  -1 -11  118.60   13.94
  -3  -1 -11  148.29    9.35
   3   1  11  132.26   15.96
  -3  -1 -11  113.69   13.83
  -3  -1 -12   23.27    3.21
  -3  -1 -12   26.32    2.98
  -3  -1 -12   23.57    3.22
  -3  -1 -12   25.13    3.30
  -3  -1 -12   28.36    3.49
  -3  -1 -13    1.82    1.16
  -3  -1 -13    2.10    0.80
  -3  -1 -13    3.17    1.21
   3   1  13    4.24    1.39
  -3  -1 -14   99.02    6.48
  -3  -1 -14  102.56    5.84
   3   1  14  111.10    6.82
  -3  -1 -15   19.11    2.08
   3   1  15   19.44    2.16
  -3  -1 -16  127.60    6.04
   3   1  16  127.03    6.06
   3   2 -17   56.59    3.38
   3   2 -17   54.51    3.24
   3   2 -17   59.79    3.45
   3   2 -17   58.49    3.76
   3   2 -17   52.99    3.56
   3   2 -16   17.69    1.93
   3   2 -16   18.30    2.11
   3   2 -16   16.17    2.00
   3   2 -16   16.30    2.14
   3   2 -16   15.03    2.06
   3   2 -15   53.59    4.48
   3   2 -15   47.05    3.85
   3   2 -15   52.52    4.21
   3   2 -15   51.13    4.22
   3   2 -15   42.96    4.13
   3   2 -15   49.73    3.52
   3   2 -14    8.45    1.83
   3   2 -14   10.65    1.73
   3   2 -14   10.46    2.07
   3   2 -14   12.14    2.48
   3   2 -14   13.93    2.58
   3   2 -14   10.63    1.87
   3   2 -14   10.26    1.87
   3   2 -14    8.69    1.94
   3   2 -13  310.06   15.06
   3   2 -13  301.80   15.65
   3   2 -13  320.08   15.80
   3   2 -13  299.46   14.58
   3   2 -13  319.24   15.34
   3   2 -13  289.75   13.95
   3   2 -13  322.73   15.37
   3   2 -13  300.55   14.12
   3   2 -13  281.11   15.55
   3   2 -13  319.20   16.05
   3   2 -12  463.65   32.43
   3   2 -12  455.01   32.11
   3   2 -12  459.68   21.22
   3   2 -12  478.92   22.07
   3   2 -12  482.14   22.00
   3   2 -12  471.36   21.00
   3   2 -12  455.95   21.40
   3   2 -12  478.96   21.53
   3   2 -12  466.25   20.57
   3   2 -12  421.12   21.70
   3   2 -12  459.88   22.13
   3   2 -11  486.94   32.01
   3   2 -11  444.46   31.02
   3   2 -11  420.85   20.49
   3   2 -11  445.21   20.79
   3   2 -11  418.16   19.76
   3   2 -11  414.37   19.87
   3   2 -11  449.86   20.46
   3   2 -11  442.28   20.40
   3   2 -11  432.73   19.56
   3   2 -11  411.55   20.62
   3   2 -11  442.17   20.98
   3   2 -11  434.13   19.41
   3   2 -10   95.29    6.11
   3   2 -10   86.07    6.45
   3   2 -10   89.62    6.58
   3   2 -10   90.99    6.68
   3   2 -10   92.00    6.79
   3   2 -10   88.05    6.24
   3   2 -10   81.72    5.96
   3   2 -10  103.66    6.61
   3   2 -10   95.73    6.24
   3   2 -10   97.85    7.06
   3   2  -9  156.40    8.61
   3   2  -9  141.06    8.36
   3   2  -9  141.02    8.48
   3   2  -9  144.66    8.44
   3   2  -9  162.17    8.90
   3   2  -9  143.23    8.81
   3   2  -9  142.03    8.75
   3   2  -9  150.75    8.96
   3   2  -9  161.46    9.18
   3   2  -9  142.64    8.45
   3   2  -9  140.56    9.00
   3   2  -9  150.19    8.65
   3   2  -8   61.89    5.05
   3   2  -8   61.78    4.91
   3   2  -8   59.31    4.64
   3   2  -8   64.73    4.95
   3   2  -8   66.08    5.02
   3   2  -8   60.16    4.64
   3   2  -8   66.79    5.38
   3   2  -8   61.96    4.73
   3   2  -8   71.62    5.35
   3   2  -8   46.04    6.67
   3   2  -8   64.94    4.86
   3   2  -8   63.01    4.78
   3   2  -7    6.88    2.54
   3   2  -7    4.57    1.11
   3   2  -7    2.64    1.96
   3   2  -7    1.76    1.70
   3   2  -7    2.86    2.12
   3   2  -7    1.90    1.50
   3   2  -6    7.69    2.71
   3   2  -6    7.12    1.35
   3   2  -6    7.16    2.81
   3   2  -6   10.38    3.33
   3   2  -6    8.92    3.30
   3   2  -6    4.44    2.43
   3   2  -5  426.62   18.93
   3   2  -5  403.53   26.63
   3   2  -5  401.29   26.70
   3   2  -5  462.33   26.42
   3   2  -5  453.00   25.91
   3   2  -5  426.20   18.97
   3   2  -4    5.96    1.26
   3   2  -4    6.93    2.57
   3   2  -4    6.67    2.47
   3   2  -4    7.37    2.70
   3   2  -4    6.68    2.59
   3   2  -4    9.93    1.54
   3   2  -3  282.63   13.67
   3   2  -3  273.09   19.75
   3   2  -3  295.63   13.79
   3   2  -3  337.47   19.89
   3   2  -3  316.01   19.99
   3   2  -3  333.77   19.84
   3   2  -3  354.45   20.56
   3   2  -3  256.35   19.51
   3   2  -2   63.24    8.25
   3   2  -2   75.59    8.90
   3   2  -2   74.00    8.17
   3   2  -2   81.62    8.61
   3   2  -1   22.64    2.44
   3   2  -1   23.65    4.82
   3   2  -1   18.03    2.50
   3   2  -1   26.28    4.99
   3   2  -1   14.42    3.74
   3   2  -1   26.50    4.88
   3   2  -1   21.98    2.37
   3   2   0   79.16    8.56
   3   2   0   65.32    7.97
   3   2   0   67.09    4.53
   3   2   0   65.48    8.06
   3   2   0   62.38    4.45
   3   2   0   64.28    7.93
   3   2   0   57.55    5.98
   3   2   0   62.18    5.60
   3   2   1    3.38    0.98
   3   2   1    1.33    1.05
   3   2   1    1.23    0.91
   3   2   1    0.48    0.53
   3   2   1    2.72    1.69
   3   2   1    2.03    1.30
   3   2   1    1.90    1.73
   3   2   1    2.95    0.86
   3   2   2  453.68   24.38
   3   2   2  422.17   24.13
   3   2   2  376.86   21.51
   3   2   2  396.08   22.68
   3   2   2  387.07   17.17
   3   2   2  415.67   23.97
   3   2   2  378.87   17.27
   3   2   2  372.06   23.24
  -3  -2  -3  105.70   10.31
   3   2   3   83.21    9.32
   3   2   3   80.62    8.86
  -3  -2  -3   94.02    9.97
   3   2   3   84.48    5.39
   3   2   3   81.63    9.20
   3   2   3   84.26    5.41
   3   2   3  117.10   10.55
  -3  -2  -4   91.05   10.00
   3   2   4   99.44   10.20
   3   2   4   86.20    9.60
  -3  -2  -4   92.12   10.17
   3   2   4   77.94    9.07
   3   2   4   77.22    5.18
   3   2   4   80.26    8.83
   3   2   5    6.79    2.99
   3   2   5    5.35    2.42
   3   2   5    9.07    2.92
   3   2   5    5.67    1.20
   3   2   5    5.73    2.25
  -3  -2  -5    5.11    2.52
  -3  -2  -5    7.63    3.28
   3   2   6   85.19    9.86
  -3  -2  -6  107.42   12.25
   3   2   6   96.59   11.52
   3   2   6   94.72    6.39
   3   2   6   94.90   10.45
   3   2   6   85.72    5.87
   3   2   6   94.41    5.87
  -3  -2  -6   94.77   11.56
  -3  -2  -7    2.81    1.24
   3   2   7    0.26    0.64
   3   2   7    2.40    1.54
   3   2   7    0.79    1.24
   3   2   7    1.67    0.80
   3   2   7    0.20    0.44
   3   2   7    1.06    1.67
  -3  -2  -7    1.53    1.10
   3   2   8  141.86    8.87
  -3  -2  -8  144.01    8.93
  -3  -2  -8  167.61    9.45
   3   2   8  131.78    8.00
   3   2   8  122.00    7.49
   3   2   8  130.20   14.91
  -3  -2  -8  153.13    8.51
  -3  -2  -9    6.53    1.57
   3   2   9    7.35    3.35
   3   2   9    8.54    1.96
  -3  -2  -9   11.51    2.25
  -3  -2  -9    8.86    1.97
  -3  -2  -9    9.35    3.91
   3   2   9    9.82    1.70
  -3  -2  -9    4.65    2.91
  -3  -2 -10    1.81    1.26
  -3  -2 -10    0.47    0.69
  -3  -2 -10    0.60    0.89
  -3  -2 -10   -1.18    1.31
  -3  -2 -10    1.19    1.32
   3   2  10    0.38    0.51
   3   2  10   -1.26    1.98
  -3  -2 -11    1.47    1.09
  -3  -2 -11   -0.29    0.80
  -3  -2 -11    0.22    0.66
  -3  -2 -11   -0.29    0.80
  -3  -2 -11    0.30    0.66
  -3  -2 -12    0.54    0.74
  -3  -2 -12    0.54    0.86
  -3  -2 -12    0.26    0.66
  -3  -2 -12    0.80    0.59
  -3  -2 -12    0.82    0.68
   3   2  12    1.29    1.00
  -3  -2 -13   28.00    3.26
  -3  -2 -13   32.03    3.40
  -3  -2 -13   37.37    3.10
   3   2  13   38.40    3.63
  -3  -2 -13   42.31    3.91
  -3  -2 -14   44.45    3.71
  -3  -2 -14   46.07    3.77
  -3  -2 -14   47.30    3.79
   3   2  14   51.78    3.83
  -3  -2 -14   48.89    3.87
  -3  -2 -14   45.09    3.01
  -3  -2 -15    0.48    0.42
  -3  -2 -15    0.55    0.44
   3   3 -17    0.43    0.36
   3   3 -17    0.43    0.24
   3   3 -17    0.24    0.28
   3   3 -17    0.19    0.25
   3   3 -16    1.52    0.43
   3   3 -16    2.68    0.81
   3   3 -16    2.61    0.93
   3   3 -16    1.99    0.86
   3   3 -16    2.36    0.72
   3   3 -16    0.53    0.42
   3   3 -16    1.65    0.60
   3   3 -15   26.45    2.31
   3   3 -15   21.49    2.67
   3   3 -15   29.68    3.02
   3   3 -15   28.20    2.91
   3   3 -15   24.61    2.79
   3   3 -15   26.49    2.67
   3   3 -15   26.30    2.61
   3   3 -15   23.54    2.56
   3   3 -14   35.60    3.14
   3   3 -14   32.67    3.54
   3   3 -14   36.55    3.76
   3   3 -14   37.50    3.82
   3   3 -14   35.59    3.82
   3   3 -14   29.17    3.16
   3   3 -14   35.30    3.35
   3   3 -14   31.79    3.27
   3   3 -13  114.68    7.38
   3   3 -13  129.05    7.61
   3   3 -13  121.02    7.84
   3   3 -13  114.08    7.05
   3   3 -13  110.17    7.77
   3   3 -13  108.74    7.45
   3   3 -13  119.18    6.61
   3   3 -13  120.40    7.70
   3   3 -13  112.57    6.55
   3   3 -13  107.11    7.71
   3   3 -13  113.35    7.20
   3   3 -13  118.81    7.44
   3   3 -12   65.25   10.30
   3   3 -12   64.33   10.34
   3   3 -12   74.04    5.12
   3   3 -12   78.18    6.09
   3   3 -12   80.22    6.15
   3   3 -12   74.12    5.45
   3   3 -12   59.85    5.03
   3   3 -12   78.76    6.25
   3   3 -12   73.20    5.12
   3   3 -12   69.36    5.47
   3   3 -12   68.66    5.38
   3   3 -12   72.15    6.02
   3   3 -11  117.08   14.29
   3   3 -11  101.95   13.31
   3   3 -11  114.54    7.08
   3   3 -11  105.46    6.84
   3   3 -11  115.85    7.94
   3   3 -11  110.60    7.76
   3   3 -11  100.25    7.05
   3   3 -11  116.63    7.39
   3   3 -11  115.13    8.07
   3   3 -11  115.28    7.10
   3   3 -11  114.02    7.00
   3   3 -11  109.46    7.89
   3   3 -10    2.05    0.84
   3   3 -10    2.34    0.98
   3   3 -10    0.93    0.85
   3   3 -10    2.55    1.00
   3   3 -10    1.31    1.09
   3   3 -10    1.60    0.80
   3   3 -10    2.14    1.13
   3   3 -10    1.16    0.86
   3   3 -10    3.13    1.34
   3   3 -10    1.72    0.99
   3   3 -10    1.25    0.79
   3   3 -10    1.68    0.80
   3   3 -10    3.54    2.27
   3   3 -10    1.18    1.32
   3   3  -9    1.12    2.15
   3   3  -9    2.25    1.77
   3   3  -9    1.66    0.84
   3   3  -9    0.62    0.61
   3   3  -9    0.94    0.69
   3   3  -9    0.50    0.62
   3   3  -9    0.29    0.65
   3   3  -9    2.36    0.95
   3   3  -9    0.68    0.62
   3   3  -9    0.80    0.66
   3   3  -9    1.85    0.98
   3   3  -9    3.13    1.20
   3   3  -9    0.80    0.67
   3   3  -9    0.82    0.74
   3   3  -9    1.91    0.92
   3   3  -9    0.90    0.66
   3   3  -9    0.29    0.56
   3   3  -8   53.25    9.00
   3   3  -8   56.66    9.49
   3   3  -8   57.99    4.72
   3   3  -8   69.86    5.14
   3   3  -8   72.36    5.62
   3   3  -8   66.55    5.05
   3   3  -8   64.83    5.23
   3   3  -8   66.71    5.26
   3   3  -8   73.24    5.47
   3   3  -8   63.56    5.15
   3   3  -8   59.69    4.87
   3   3  -8   59.39    4.88
   3   3  -8   61.70    4.88
   3   3  -8   68.52    5.19
   3   3  -8   57.98    4.99
   3   3  -8   68.04    5.55
   3   3  -8   63.74    4.79
   3   3  -8   58.40    4.59
   3   3  -8   59.55    4.54
   3   3  -8   67.27    5.49
   3   3  -7    7.41    1.54
   3   3  -7    7.24    1.42
   3   3  -7    6.66    1.65
   3   3  -7    5.33    1.33
   3   3  -7    8.49    1.81
   3   3  -7    5.76    1.41
   3   3  -7   10.83    1.91
   3   3  -7    9.05    1.67
   3   3  -7    9.23    1.74
   3   3  -7    6.38    1.31
   3   3  -7    8.82    1.79
   3   3  -7    4.04    1.15
   3   3  -7    8.49    1.46
   3   3  -7    9.76    1.85
   3   3  -7    6.38    1.48
   3   3  -7   10.89    1.86
   3   3  -7    6.17    1.48
   3   3  -7    7.52    1.55
   3   3  -7    7.41    2.91
   3   3  -7    7.22    1.51
   3   3  -7    7.50    1.47
   3   3  -6    7.69    1.67
   3   3  -6    5.45    1.25
   3   3  -6    3.75    1.23
   3   3  -6    5.13    1.20
   3   3  -6    4.31    1.35
   3   3  -6    5.13    1.27
   3   3  -6    4.81    1.34
   3   3  -6    7.88    1.57
   3   3  -6    4.88    1.35
   3   3  -6    5.32    1.27
   3   3  -6    5.24    1.17
   3   3  -6    5.68    1.40
   3   3  -6    5.01    1.31
   3   3  -6    6.75    2.82
   3   3  -6    6.21    1.42
   3   3  -6    6.26    1.39
   3   3  -6    6.31    1.44
   3   3  -5   79.51    9.54
   3   3  -5   78.06   10.18
   3   3  -5   61.11    4.93
   3   3  -5   71.82    9.25
   3   3  -5   66.94    9.48
   3   3  -4  503.96   29.07
   3   3  -4  460.18   29.06
   3   3  -4  448.33   20.74
   3   3  -4  484.80   28.46
   3   3  -4  453.91   28.40
   3   3  -4  528.42   29.23
   3   3  -4  476.08   29.41
   3   3  -3  646.35   34.38
   3   3  -3  577.10   33.76
   3   3  -3  580.32   25.75
   3   3  -3  621.81   33.68
   3   3  -3  671.00   34.14
   3   3  -3  596.94   33.88
   3   3  -3  584.05   33.84
   3   3  -2  611.05   34.22
   3   3  -2  602.02   33.98
   3   3  -1  298.05   20.86
   3   3  -1  291.03   14.47
   3   3  -1  284.99   20.92
   3   3  -1  314.03   21.24
   3   3   0  197.56   15.42
   3   3   0  165.10   14.16
   3   3   0  156.83   13.91
   3   3   0  169.86   14.89
   3   3   0  166.26    9.21
  -3  -3  -1  388.08   22.53
  -3  -3  -1  400.41   22.63
   3   3   1  319.48   15.81
   3   3   1  389.65   23.78
   3   3   1  346.71   22.32
   3   3   1  309.65   21.51
   3   3   1  343.66   23.09
   3   3   1  325.30   18.35
  -3  -3  -2  587.72   31.02
  -3  -3  -2  566.99   30.62
   3   3   2  611.36   31.81
   3   3   2  484.57   29.33
   3   3   2  521.42   23.18
   3   3   2  504.99   29.62
   3   3   2  504.59   27.32
   3   3   2  559.40   31.31
   3   3   3    1.47    1.41
   3   3   3    2.91    1.81
   3   3   3    2.31    1.71
   3   3   3    1.96    1.46
  -3  -3  -3    2.43    1.81
   3   3   3    2.66    0.88
   3   3   3    0.81    1.27
   3   3   3    2.13    0.92
  -3  -3  -3    0.82    1.28
  -3  -3  -4  184.25   16.33
  -3  -3  -4  205.62   17.09
   3   3   4  151.65   13.79
   3   3   4  200.32   11.01
   3   3   4  188.59   15.12
   3   3   4  199.58   10.34
   3   3   4  184.26    9.88
   3   3   4  199.08   15.71
   3   3   4  160.35   14.69
   3   3   5    2.00    1.01
   3   3   5    1.43    1.38
   3   3   5    4.27    2.09
   3   3   5    0.86    0.96
   3   3   5    4.04    1.11
   3   3   5    3.85    1.21
   3   3   5    3.27    1.01
   3   3   5    1.52    1.46
  -3  -3  -5    2.94    2.18
  -3  -3  -5    1.97    1.90
   3   3   6  847.30   46.89
   3   3   6  900.86   37.47
   3   3   6  863.61   37.03
  -3  -3  -6  989.74   38.18
  -3  -3  -6  892.24   48.72
  -3  -3  -6  992.16   38.16
   3   3   6  876.79   38.27
   3   3   6  830.57   37.25
  -3  -3  -6 1001.07   50.07
   3   3   7  194.87   17.85
   3   3   7  180.31    9.96
   3   3   7  198.04   10.48
  -3  -3  -7  200.95   10.98
  -3  -3  -7  197.86   10.96
  -3  -3  -7  169.73   17.51
  -3  -3  -7  212.83   10.69
   3   3   7  163.38   10.25
  -3  -3  -7  164.44   17.22
   3   3   8  111.09    7.89
   3   3   8  108.72   13.42
   3   3   8  127.50    7.55
   3   3   8  114.82    7.06
   3   3   8  123.42    7.49
  -3  -3  -8  131.12    8.26
  -3  -3  -8  125.30    8.18
  -3  -3  -8  122.48   14.70
  -3  -3  -8  125.09    7.74
   3   3   8  111.99    7.74
  -3  -3  -8  105.13   13.63
  -3  -3  -9  124.00    7.49
  -3  -3  -9  109.16   13.92
  -3  -3  -9  128.98    8.12
  -3  -3  -9  115.60    7.83
  -3  -3  -9  102.39   13.59
   3   3   9  101.66    7.40
   3   3   9   85.43   12.15
   3   3   9  110.90    6.91
   3   3   9  107.64    6.83
  -3  -3 -10   67.43    5.61
  -3  -3 -10   67.72    5.64
  -3  -3 -10   69.88    5.23
   3   3  10   66.70    5.30
   3   3  10   64.10    4.62
  -3  -3 -11   19.91    2.74
  -3  -3 -11   14.00    2.39
  -3  -3 -11   15.00    2.14
  -3  -3 -11   17.04    2.63
  -3  -3 -11   14.76    2.38
  -3  -3 -12  199.42   11.33
  -3  -3 -12  229.40   10.76
  -3  -3 -12  215.58   11.49
  -3  -3 -12  212.60   11.49
  -3  -3 -13    7.59    1.43
  -3  -3 -13    6.38    1.32
  -3  -3 -13    5.28    0.95
  -3  -3 -13    7.99    1.45
  -3  -3 -14  230.80   10.63
   3   4 -16   46.14    2.89
   3   4 -16   49.29    2.93
   3   4 -16   43.43    2.68
   3   4 -15   93.79    5.26
   3   4 -15   90.83    5.24
   3   4 -15   87.25    4.82
   3   4 -14    1.20    0.63
   3   4 -14    1.07    0.66
   3   4 -14    0.52    0.60
   3   4 -14    0.89    0.57
   3   4 -13   17.45    2.24
   3   4 -13   22.31    2.48
   3   4 -13   19.87    2.97
   3   4 -13   21.41    2.12
   3   4 -13   24.37    3.17
   3   4 -13   23.58    2.22
   3   4 -13   19.10    2.42
   3   4 -13   19.73    2.48
   3   4 -12   11.33    1.94
   3   4 -12   11.09    1.85
   3   4 -12    8.52    2.36
   3   4 -12    7.46    1.44
   3   4 -12   11.30    2.43
   3   4 -12   10.85    1.86
   3   4 -12    8.72    1.78
   3   4 -12   10.75    1.69
   3   4 -11  711.36   29.17
   3   4 -11  679.31   29.17
   3   4 -11  686.51   29.41
   3   4 -11  713.54   29.62
   3   4 -11  604.15   29.23
   3   4 -11  705.31   29.80
   3   4 -11  688.88   29.66
   3   4 -11  696.79   29.10
   3   4 -11  730.46   29.41
   3   4 -11  674.08   29.47
   3   4 -11  689.14   29.67
   3   4 -10   16.53    2.28
   3   4 -10   11.56    2.11
   3   4 -10   15.57    2.34
   3   4 -10   15.91    2.23
   3   4 -10   15.05    2.23
   3   4 -10   13.67    2.32
   3   4 -10   15.26    2.31
   3   4 -10    8.67    1.89
   3   4 -10   15.57    2.45
   3   4 -10   13.00    2.09
   3   4 -10   18.37    5.44
   3   4 -10   16.19    5.17
   3   4 -10   14.14    2.24
   3   4 -10   14.47    2.24
   3   4  -9   85.61    6.09
   3   4  -9   95.44    6.96
   3   4  -9   88.96    6.28
   3   4  -9   81.30    6.24
   3   4  -9   82.36    5.81
   3   4  -9   84.53    5.94
   3   4  -9   95.71    6.73
   3   4  -9   93.98    6.25
   3   4  -9   84.11    6.25
   3   4  -9   91.66    6.21
   3   4  -9   82.01    6.23
   3   4  -9   84.45    6.30
   3   4  -9   83.11    6.20
   3   4  -9   87.30   11.87
   3   4  -9  103.91   12.86
   3   4  -9   88.90    6.23
   3   4  -9   90.77    6.27
   3   4  -8   30.26    3.41
   3   4  -8   33.74    3.91
   3   4  -8   30.81    3.53
   3   4  -8   33.81    3.31
   3   4  -8   38.16    3.42
   3   4  -8   32.58    3.24
   3   4  -8   38.34    3.76
   3   4  -8   39.79    3.98
   3   4  -8   35.93    3.89
   3   4  -8   42.06    4.42
   3   4  -8   36.00    3.75
   3   4  -8   33.52    3.60
   3   4  -8   35.30    3.60
   3   4  -8   33.60    3.60
   3   4  -8   29.67    6.60
   3   4  -8   40.95    7.79
   3   4  -8   33.86    3.47
   3   4  -8   35.24    3.55
   3   4  -7   33.05    3.53
   3   4  -7   39.75    4.19
   3   4  -7   30.15    3.29
   3   4  -7   37.63    3.76
   3   4  -7   39.63    3.82
   3   4  -7   37.27    3.82
   3   4  -7   35.03    3.48
   3   4  -7   34.61    3.52
   3   4  -7   36.43    3.29
   3   4  -7   29.61    3.19
   3   4  -7   36.09    3.48
   3   4  -7   35.25    3.42
   3   4  -7   39.62    3.85
   3   4  -7   33.87    3.68
   3   4  -7   43.27    4.38
   3   4  -7   34.39    3.83
   3   4  -7   42.10    7.70
   3   4  -7   39.21    7.57
   3   4  -7   39.71    3.89
   3   4  -6   11.86    3.98
   3   4  -6   10.45    1.97
   3   4  -6    9.73    1.91
   3   4  -6   18.84    5.07
   3   4  -6    9.84    1.87
   3   4  -6   11.34    1.89
   3   4  -6   10.56    1.89
   3   4  -6    9.92    2.01
   3   4  -6   13.71    2.15
   3   4  -6    8.80    2.03
   3   4  -6   12.87    1.91
   3   4  -6   10.89    1.80
   3   4  -6    8.36    1.55
   3   4  -6   12.57    2.09
   3   4  -6   14.02    2.34
   3   4  -6    9.33    1.81
   3   4  -6   12.07    1.91
   3   4  -6    9.04    3.55
   3   4  -6   16.18    4.92
   3   4  -6   10.81    1.95
   3   4  -6   11.04    1.94
   3   4  -6   10.84    1.82
   3   4  -5    6.34    1.56
   3   4  -5    5.01    2.74
   3   4  -5    5.87    1.44
   3   4  -5    5.27    1.27
   3   4  -5    6.69    1.43
   3   4  -5    6.33    3.11
   3   4  -5    5.01    2.73
   3   4  -5    6.30    3.09
   3   4  -5    5.12    1.32
   3   4  -5    4.47    1.22
   3   4  -5    5.80    1.35
   3   4  -5    4.68    1.45
   3   4  -5    4.09    1.19
   3   4  -5    4.35    1.10
   3   4  -5    4.39    1.20
   3   4  -5    4.93    1.14
   3   4  -5    4.12    1.28
   3   4  -5    6.92    1.68
   3   4  -5    4.52    1.34
   3   4  -5    6.42    1.53
   3   4  -5    7.03    1.60
   3   4  -5    4.21    1.13
   3   4  -5    6.17    1.53
   3   4  -5    5.57    1.45
   3   4  -5    3.83    2.14
   3   4  -5    3.86    2.15
   3   4  -4   34.44    3.35
   3   4  -4   31.57    3.22
   3   4  -4   34.58    3.67
   3   4  -4   44.24    7.84
   3   4  -4   35.61    3.34
   3   4  -4   30.75    3.05
   3   4  -4   29.33    3.15
   3   4  -4   32.92    3.25
   3   4  -4   27.86    3.00
   3   4  -4   32.93    2.93
   3   4  -4   27.39    2.65
   3   4  -4   33.94    6.86
   3   4  -4   26.95    6.09
   3   4  -4   29.82    6.46
   3   4  -4   34.62    3.56
   3   4  -4   32.01    3.04
   3   4  -4   33.54    3.50
   3   4  -4   38.82    3.81
   3   4  -3  156.41    9.16
   3   4  -3  164.02   15.61
   3   4  -3  138.57   14.43
   3   4  -3  149.20    7.95
   3   4  -3  148.13    8.34
   3   4  -3  133.39   14.24
   3   4  -3  146.70    9.24
   3   4  -3  154.44    8.50
   3   4  -3  148.75    9.08
   3   4  -3  152.92   15.30
   3   4  -3  135.15    8.25
   3   4  -3  159.29    8.72
   3   4  -3  159.94    8.86
   3   4  -3  140.21    8.58
   3   4  -3  143.35    7.95
   3   4  -3  154.49    8.86
   3   4  -3  145.15    8.58
   3   4  -3  152.20    8.90
   3   4  -3  160.04    9.17
   3   4  -3  154.61    8.68
   3   4  -3  154.77    9.01
   3   4  -3  152.41    9.10
   3   4  -2   70.99    5.55
   3   4  -2   76.28    5.35
  -3  -4   2   79.52    8.26
   3   4  -2   68.90    5.30
   3   4  -2   84.35    5.72
   3   4  -2   68.90    9.40
   3   4  -2   72.86    4.78
   3   4  -2   78.29    5.25
   3   4  -2   76.25    5.26
   3   4  -2   74.82    5.72
   3   4  -2   61.95    8.99
   3   4  -2  103.50    6.77
   3   4  -2   74.58    5.37
   3   4  -2   76.18    5.62
   3   4  -2   84.00    5.93
   3   4  -2   81.68    5.64
  -3  -4   2   64.06    7.59
   3   4  -1  112.79    7.49
   3   4  -1  110.29    6.84
   3   4  -1  112.74    7.36
   3   4  -1  109.75    6.78
   3   4  -1  127.20    7.51
   3   4  -1  117.04    7.34
  -3  -4   1  109.78   10.50
   3   4  -1  124.79    7.72
   3   4  -1  132.88   13.51
   3   4  -1  118.52   12.35
   3   4  -1  112.23    6.70
   3   4  -1  111.41    7.72
   3   4  -1   91.46   11.07
   3   4  -1  114.65    6.86
   3   4  -1  110.15    7.29
   3   4  -1  120.87   13.33
   3   4  -1  109.57    6.86
   3   4  -1  112.66    7.19
   3   4  -1  134.42    7.77
   3   4  -1  115.96    7.33
   3   4  -1  135.61    7.60
  -3  -4   1  107.76   10.45
   3   4   0  125.09    8.05
   3   4   0  135.53    8.06
   3   4   0  117.60    7.64
   3   4   0  128.03    7.51
   3   4   0  134.98    7.98
  -3  -4   0  126.62   11.84
   3   4   0  142.08    8.33
   3   4   0  153.04   14.51
   3   4   0  116.39   12.20
   3   4   0  116.73    7.03
   3   4   0  132.70    8.45
   3   4   0  124.70    7.20
   3   4   0  130.35   12.74
   3   4   0  114.47    7.55
  -3  -4   0  130.10   11.99
   3   4   0  114.86    7.15
   3   4   0  124.98    7.64
   3   4   0  146.50    8.20
   3   4   0  145.91    8.00
   3   4   0  136.25    7.96
   3   4   0  118.21   13.42
   3   4   1   58.54    4.80
   3   4   1   45.61    4.32
   3   4   1   51.16    4.15
  -3  -4  -1   62.70    8.12
  -3  -4  -1   39.28    6.69
   3   4   1   55.77    8.56
   3   4   1   55.98    7.78
   3   4   1   47.25    3.79
   3   4   1   45.46    4.16
   3   4   1   52.85    4.87
   3   4   1   45.84    7.12
   3   4   1   55.69    4.71
   3   4   1   52.82    4.52
   3   4   1   46.23    7.97
   3   4   1   59.93    4.65
   3   4   1   52.34    3.96
   3   4   1   54.09    4.36
   3   4   1   55.59    4.52
   3   4   2   91.01    6.14
   3   4   2   85.77    5.63
  -3  -4  -2   88.16   10.38
   3   4   2   71.88    5.31
   3   4   2   87.30    5.78
   3   4   2   82.37   10.60
   3   4   2   70.13    8.66
   3   4   2   75.88    6.06
   3   4   2   64.89    8.45
   3   4   2   62.39    5.12
   3   4   2   85.99    5.78
  -3  -4  -2   94.53   10.63
   3   4   2   68.15    5.45
   3   4   2   78.53    5.80
   3   4   2   69.01    9.79
   3   4   3   21.16    2.57
   3   4   3   16.92    2.52
  -3  -4  -3   20.40    5.10
  -3  -4  -3   19.40    4.86
   3   4   3   20.25    4.95
   3   4   3   15.91    2.60
   3   4   3   15.53    2.17
   3   4   3   23.72    2.70
   3   4   3   14.31    4.29
   3   4   3   16.38    2.34
   3   4   3   17.09    2.46
  -3  -4  -4    0.64    0.63
  -3  -4  -4   -1.01    0.02
  -3  -4  -4    1.01    1.12
   3   4   4    1.76    0.92
  -3  -4  -4    0.43    0.48
   3   4   4    0.22    0.56
   3   4   4    0.62    0.65
   3   4   4    0.51    0.56
   3   4   5   35.32    4.05
   3   4   5   46.61    4.36
  -3  -4  -5   39.83    7.74
   3   4   5   39.47    3.76
  -3  -4  -5   52.19    4.33
  -3  -4  -5   45.64    8.26
  -3  -4  -5   46.07    4.13
  -3  -4  -6    7.90    1.69
  -3  -4  -6    5.19    1.50
  -3  -4  -6    8.07    3.64
   3   4   6    8.42    1.84
  -3  -4  -6   12.61    4.60
   3   4   6    7.28    1.82
  -3  -4  -7   73.11    5.62
  -3  -4  -7   69.96    5.45
  -3  -4  -7   58.66   10.00
   3   4   7   62.65    5.17
   3   4   7   65.37    5.04
  -3  -4  -7   52.41    9.40
   3   4   7   64.17    5.46
  -3  -4  -8   17.97    2.61
  -3  -4  -8   24.04    6.17
  -3  -4  -8   22.12    2.87
   3   4   8   15.32    2.45
   3   4   8   18.94    2.47
   3   4   8   17.62    2.48
   3   4   8   19.41    2.47
  -3  -4  -8   24.43    2.87
   3   4   9   56.72    4.37
   3   4   9   54.69    4.45
   3   4   9   56.79    4.15
  -3  -4  -9   61.57    5.08
  -3  -4  -9   65.88    5.18
  -3  -4  -9   61.77    4.78
   3   4  10   70.98    4.73
   3   4  10   76.24    4.93
  -3  -4 -10   84.68    5.45
  -3  -4 -10   80.23    5.76
  -3  -4 -10   85.14    5.88
  -3  -4 -11    0.40    0.55
  -3  -4 -11    0.91    0.56
  -3  -4 -11    0.22    0.74
  -3  -4 -11    0.20    0.54
  -3  -4 -11    1.05    0.70
  -3  -4 -12   14.84    1.53
  -3  -4 -12   13.20    1.77
  -3  -4 -12   12.20    1.69
  -3  -4 -12   11.71    1.78
  -3  -4 -13   29.71    2.60
  -3  -4 -13   30.68    2.51
  -3  -4 -14    1.42    0.39
   3   5 -15    1.00    0.43
   3   5 -15    0.57    0.39
   3   5 -15    1.23    0.44
   3   5 -15    0.74    0.41
   3   5 -15    0.95    0.41
   3   5 -15    1.49    0.47
   3   5 -14    3.17    0.80
   3   5 -14    3.43    0.90
   3   5 -14    3.50    1.11
   3   5 -14    4.75    0.94
   3   5 -14    3.14    1.02
   3   5 -14    4.79    0.95
   3   5 -13   10.07    1.53
   3   5 -13   13.33    1.73
   3   5 -13    9.47    1.52
   3   5 -13   11.96    1.91
   3   5 -13   12.00    1.97
   3   5 -13   10.01    1.94
   3   5 -13   10.24    1.58
   3   5 -12    1.15    0.68
   3   5 -12    1.14    0.76
   3   5 -12    0.80    0.67
   3   5 -12    1.12    0.72
   3   5 -12    0.92    0.84
   3   5 -12    1.60    0.65
   3   5 -12    0.18    1.55
   3   5 -12   -0.18    1.43
   3   5 -11   46.19    4.06
   3   5 -11   48.11    4.07
   3   5 -11   46.62    3.80
   3   5 -11   41.72    3.99
   3   5 -11   52.01    4.22
   3   5 -11   46.70    3.78
   3   5 -11   41.80    4.09
   3   5 -11   47.72    4.27
   3   5 -11   43.96    4.31
   3   5 -10    8.65    1.70
   3   5 -10    8.70    1.69
   3   5 -10    8.24    1.89
   3   5 -10   10.24    1.81
   3   5 -10   10.31    1.87
   3   5 -10    9.34    1.96
   3   5 -10   10.17    2.27
   3   5 -10   12.82    2.14
   3   5 -10   11.03    2.23
   3   5 -10    9.33    1.72
   3   5 -10   12.10    2.35
   3   5  -9   10.84    1.92
   3   5  -9   11.37    2.00
   3   5  -9   13.28    2.33
   3   5  -9   16.35    2.35
   3   5  -9   12.74    2.26
   3   5  -9   12.54    2.03
   3   5  -9   13.06    2.42
   3   5  -9   11.63    2.18
   3   5  -9   13.84    2.21
   3   5  -9   12.74    2.22
   3   5  -9   11.48    1.95
   3   5  -8   35.87    3.71
   3   5  -8   45.97    4.08
   3   5  -8   51.72    4.81
   3   5  -8   55.42    5.21
   3   5  -8   45.63    4.21
   3   5  -8   37.20    4.06
   3   5  -8   50.48    4.36
   3   5  -8   43.39    3.92
   3   5  -8   58.39    4.69
   3   5  -8   45.47    4.56
   3   5  -8   52.74    4.69
   3   5  -8   42.37    4.04
   3   5  -8   46.48    4.12
   3   5  -8   46.98    4.10
   3   5  -7   17.73    2.37
   3   5  -7   13.18    2.20
   3   5  -7   13.50    2.09
   3   5  -7   12.48    2.02
   3   5  -7   13.75    2.07
   3   5  -7   15.35    2.48
   3   5  -7   15.93    2.72
   3   5  -7   14.76    2.30
   3   5  -7   12.90    2.13
   3   5  -7   12.60    2.32
   3   5  -7   14.18    2.20
   3   5  -7   17.54    2.58
   3   5  -7   17.89    2.73
   3   5  -7   17.56    2.60
   3   5  -7   13.33    2.06
   3   5  -6    1.72    0.86
   3   5  -6    1.19    0.88
   3   5  -6    1.50    0.76
   3   5  -6    1.87    0.80
   3   5  -6    1.19    0.62
   3   5  -6    1.63    0.85
   3   5  -6    1.11    1.24
   3   5  -6    0.96    0.76
   3   5  -6   -0.51    0.75
   3   5  -6    1.75    1.03
   3   5  -6    0.91    0.80
   3   5  -6    1.52    0.91
   3   5  -6    1.59    0.88
   3   5  -6    1.08    0.85
   3   5  -6    2.09    1.10
   3   5  -6    1.24    0.73
   3   5  -6    0.67    0.66
   3   5  -5  231.85   11.65
   3   5  -5  234.64   12.07
   3   5  -5  206.20   11.35
   3   5  -5  200.17   11.28
   3   5  -5  224.73   12.03
   3   5  -5  216.24   11.18
   3   5  -5  226.74   11.45
   3   5  -5  246.61   12.62
   3   5  -5  250.91   20.96
   3   5  -5  245.71   12.90
   3   5  -5  236.36   11.83
   3   5  -5  253.09   12.64
   3   5  -5  236.32   12.40
   3   5  -5  250.52   12.22
   3   5  -5  225.70   11.85
   3   5  -5  216.69   12.30
   3   5  -5  245.64   13.20
   3   5  -4  447.03   20.02
   3   5  -4  369.50   18.13
   3   5  -4  371.28   18.32
   3   5  -4  425.66   19.01
   3   5  -4  353.68   17.89
   3   5  -4  345.61   17.82
   3   5  -4  430.53   18.41
   3   5  -4  396.13   19.79
   3   5  -4  381.46   17.71
   3   5  -4  409.68   18.11
   3   5  -4  447.17   30.10
   3   5  -4  478.44   19.76
   3   5  -4  429.35   19.81
   3   5  -4  414.03   19.36
   3   5  -4  399.86   18.27
   3   5  -4  440.33   19.49
   3   5  -4  418.10   19.58
   3   5  -4  431.47   19.36
   3   5  -4  473.65   20.12
   3   5  -4  450.91   20.29
   3   5  -3   77.03    6.16
   3   5  -3   80.94    6.15
   3   5  -3   70.23    5.47
   3   5  -3   77.51    5.10
   3   5  -3   86.24   11.71
   3   5  -3   90.59    6.19
   3   5  -3   74.39    6.13
   3   5  -3   74.71    5.13
   3   5  -3   70.89    5.75
   3   5  -3   75.61    5.90
   3   5  -3   78.64    5.27
   3   5  -3   72.26    5.47
   3   5  -3   76.62    5.74
   3   5  -3   70.16    5.76
   3   5  -3   72.22    5.97
   3   5  -3   78.28    6.33
   3   5  -3   77.01    5.60
   3   5  -3   87.91    6.06
   3   5  -2  111.30    7.81
   3   5  -2  106.47    6.46
   3   5  -2  105.96    6.83
   3   5  -2  131.04    7.83
   3   5  -2  117.04    7.14
   3   5  -2  115.74    8.00
   3   5  -2  102.38   11.84
   3   5  -2  114.81    7.65
   3   5  -2  103.15    7.49
   3   5  -2  126.41    7.68
   3   5  -2   98.41   11.58
   3   5  -2  107.02    6.54
   3   5  -2  113.98    7.03
   3   5  -2  133.41    7.99
   3   5  -2  125.87    7.92
   3   5  -2  102.94    7.01
   3   5  -2   98.28    7.07
   3   5  -2  105.79    6.86
   3   5  -2  110.10    7.32
   3   5  -1   20.65    3.01
   3   5  -1   18.86    2.61
   3   5  -1   30.22    3.36
   3   5  -1   17.85    2.81
   3   5  -1   17.99    2.40
   3   5  -1   18.90    2.67
   3   5  -1   17.51    2.75
   3   5  -1   18.84    2.22
   3   5  -1   20.96    2.85
   3   5  -1   19.44    2.76
   3   5  -1   17.99    2.41
   3   5  -1   31.29    3.51
   3   5  -1   20.20    2.77
   3   5  -1   14.32    4.15
   3   5  -1   26.70    6.23
   3   5  -1   10.08    3.44
   3   5  -1   13.56    2.31
   3   5  -1   22.60    2.66
   3   5  -1   21.56    2.83
   3   5   0    3.07    1.14
   3   5   0    0.62    0.78
   3   5   0    1.45    0.85
   3   5   0    0.90    0.89
   3   5   0    2.66    1.04
   3   5   0    4.45    1.31
   3   5   0    0.61    0.56
   3   5   0    1.50    0.88
   3   5   0    2.54    1.06
   3   5   0    3.02    1.22
   3   5   0    1.70    1.04
   3   5   0    0.77    1.22
   3   5   0    5.47    2.98
   3   5   0    2.32    1.49
   3   5   0    2.13    1.07
   3   5   0    1.55    0.91
   3   5   0    2.48    1.00
   3   5   1   16.73    2.46
   3   5   1    8.06    1.90
   3   5   1   11.03    1.92
   3   5   1    9.99    2.02
   3   5   1   20.31    2.82
   3   5   1    9.59    1.71
   3   5   1   11.61    2.06
   3   5   1   10.98    2.00
   3   5   1   13.78    2.34
   3   5   1    9.67    1.82
  -3  -5  -2  671.32   38.52
   3   5   2  768.45   41.89
   3   5   2  665.72   30.88
   3   5   2  603.13   29.24
   3   5   2  698.97   30.34
  -3  -5  -2  659.35   38.26
   3   5   2  720.58   30.23
   3   5   2  817.37   30.63
   3   5   2  710.44   30.63
   3   5   2  788.23   30.49
  -3  -5  -3   36.90    7.07
   3   5   3   31.65    6.78
   3   5   3   46.32    4.06
   3   5   3   42.01    3.83
   3   5   3   36.87    4.09
   3   5   3   40.78    4.04
  -3  -5  -3   31.90    6.52
   3   5   3   34.51    3.87
   3   5   3   38.96    3.82
  -3  -5  -4   84.64   11.17
  -3  -5  -4   71.61   10.30
   3   5   4   84.50    5.68
   3   5   4   73.36    6.00
   3   5   4   84.22    5.79
   3   5   4   84.65    6.37
   3   5   4   72.10    5.40
   3   5   4   84.53    6.11
   3   5   5   30.04    3.46
   3   5   5   28.77    3.24
   3   5   5   21.06    2.75
   3   5   5   29.95    2.98
   3   5   5   30.34    3.46
  -3  -5  -5   22.90    6.03
  -3  -5  -5   29.29    6.57
   3   5   6  162.70    9.81
   3   5   6  195.88   10.52
   3   5   6  182.31    9.98
   3   5   6  179.22    9.64
  -3  -5  -6  166.87   16.93
  -3  -5  -6  151.00   16.26
   3   5   7    7.96    1.69
   3   5   7    9.91    1.79
   3   5   7    9.84    1.62
  -3  -5  -8   37.43    3.47
   3   5   8   40.67    3.52
   3   5   8   39.34    3.68
   3   5   8   38.42    3.37
  -3  -5  -9   54.23    3.88
   3   5   9   43.57    3.45
   3   5   9   51.40    3.90
   3   5   9   41.84    3.24
  -3  -5 -10   74.28    4.41
  -3  -5 -10   79.12    4.97
   3   5  10   61.05    3.86
   3   5  10   75.88    4.41
  -3  -5 -11    0.96    0.66
  -3  -5 -11   -0.40    0.53
  -3  -5 -12   97.58    4.99
  -3  -5 -12   77.82    4.34
   3   6 -14    2.80    0.56
   3   6 -14    3.88    0.68
   3   6 -14    3.68    0.61
   3   6 -13  168.14    8.03
   3   6 -13  167.81    7.72
   3   6 -13  150.45    7.64
   3   6 -13  166.88    7.69
   3   6 -12    1.29    0.72
   3   6 -12    3.23    0.84
   3   6 -12    1.71    0.64
   3   6 -12    3.38    0.96
   3   6 -12    2.88    0.83
   3   6 -12    2.85    0.82
   3   6 -11   45.66    3.63
   3   6 -11   47.58    3.63
   3   6 -11   54.06    3.96
   3   6 -11   44.06    3.77
   3   6 -11   54.73    4.21
   3   6 -10   28.38    3.10
   3   6 -10   29.25    3.07
   3   6 -10   28.05    2.77
   3   6 -10   26.53    2.72
   3   6 -10   25.45    2.92
   3   6 -10   26.02    2.84
   3   6  -9    7.12    1.57
   3   6  -9    8.38    1.75
   3   6  -9    5.60    1.36
   3   6  -9    7.12    1.43
   3   6  -9    6.51    1.38
   3   6  -9   10.13    1.77
   3   6  -8  118.79    7.40
   3   6  -8  133.85    8.02
   3   6  -8  125.30    7.52
   3   6  -8  120.33    7.87
   3   6  -8  112.50    7.17
   3   6  -8  110.77    6.94
   3   6  -8  124.69    7.24
   3   6  -8  121.11    7.37
   3   6  -7   80.62    5.76
   3   6  -7   85.60    6.10
   3   6  -7   79.17    6.23
   3   6  -7   74.93    5.68
   3   6  -7   83.23    6.30
   3   6  -7   79.91    5.50
   3   6  -7   74.42    5.16
   3   6  -7   67.19    5.08
   3   6  -7   70.06    5.38
   3   6  -7   75.19    5.50
   3   6  -7   75.45    5.80
   3   6  -6    4.48    1.32
   3   6  -6    3.03    1.40
   3   6  -6    6.51    1.59
   3   6  -6    3.13    1.82
   3   6  -6    3.72    1.30
   3   6  -6    4.66    1.19
   3   6  -6    3.58    0.99
   3   6  -6    6.47    1.39
   3   6  -6    5.01    1.43
   3   6  -6    3.95    1.38
   3   6  -6    4.95    1.34
   3   6  -6    4.44    1.31
   3   6  -5   31.26    2.98
   3   6  -5   31.69    3.15
   3   6  -5   43.97    4.16
   3   6  -5   30.46    7.14
   3   6  -5   34.17    3.81
   3   6  -5   33.32    3.84
   3   6  -5   34.79    4.02
   3   6  -5   37.07    3.76
   3   6  -5   37.97    4.15
   3   6  -5   38.78    3.54
   3   6  -5   31.15    3.39
   3   6  -5   37.39    3.87
   3   6  -5   36.89    3.49
   3   6  -5   40.03    3.96
   3   6  -5   37.53    4.06
   3   6  -4   10.14    1.66
   3   6  -4    7.83    1.76
   3   6  -4    9.57    4.01
   3   6  -4   13.15    2.43
   3   6  -4   13.51    2.34
   3   6  -4   10.37    2.23
   3   6  -4   15.38    2.52
   3   6  -4   10.97    1.79
   3   6  -4    9.86    2.01
   3   6  -4    9.72    2.08
   3   6  -4    8.70    1.65
   3   6  -4   10.19    1.99
   3   6  -4   11.33    2.03
   3   6  -4    9.66    2.10
   3   6  -3    0.88    0.62
   3   6  -3    1.20    1.34
   3   6  -3    0.78    0.82
   3   6  -3   -0.25    1.00
   3   6  -3    0.84    0.82
   3   6  -3    1.99    1.09
   3   6  -3    0.91    0.89
   3   6  -3   -0.23    1.01
   3   6  -3    1.10    0.87
   3   6  -3    0.99    0.69
   3   6  -3    1.55    0.81
   3   6  -3    0.90    0.66
   3   6  -3    0.22    0.49
   3   6  -3    0.83    0.81
   3   6  -3    1.20    0.95
   3   6  -3    1.81    1.00
   3   6  -3    0.92    0.65
   3   6  -2   90.57    5.82
   3   6  -2   98.62    7.01
   3   6  -2   99.61    7.26
   3   6  -2   98.29    6.80
   3   6  -2  106.50    7.21
   3   6  -2   95.51    7.24
   3   6  -2  103.53    7.00
   3   6  -2  107.34    7.11
   3   6  -2   92.29    7.09
   3   6  -2   91.92    6.62
   3   6  -2  107.88    6.70
   3   6  -2   99.92    7.00
   3   6  -2   97.33    6.92
   3   6  -1    4.71    1.70
   3   6  -1    3.25    1.36
   3   6  -1    3.45    1.23
   3   6  -1    3.26    1.39
   3   6  -1    4.05    1.56
   3   6  -1    5.24    1.40
   3   6  -1    3.55    2.29
   3   6  -1    3.36    1.20
   3   6  -1    5.53    1.37
   3   6  -1    5.43    1.58
   3   6  -1    3.94    1.24
   3   6  -1    2.92    1.22
   3   6   0  176.22    9.98
   3   6   0  170.75   10.56
   3   6   0  175.59   10.76
   3   6   0  170.29   10.91
   3   6   0  187.61   10.65
   3   6   0  162.09   17.23
   3   6   0  165.50   10.31
   3   6   0  200.28   10.38
   3   6   0  221.48   10.95
   3   6   0  190.14   10.65
   3   6   1   28.51    3.02
   3   6   1   27.13    3.40
   3   6   1   34.37    3.81
   3   6   1   28.14    3.65
   3   6   1   33.43    3.62
   3   6   1   33.69    7.27
   3   6   1   31.89    3.62
   3   6   1   31.66    3.40
   3   6   1   31.30    3.47
   3   6   1   31.90    3.43
   3   6   2   52.72    4.97
   3   6   2   63.02    5.45
   3   6   2   68.00    5.92
   3   6   2   71.94    5.46
   3   6   2   71.12   10.40
   3   6   2   69.87    5.66
   3   6   2   70.61    5.32
   3   6   2   72.22    5.39
   3   6   3   48.72    4.52
   3   6   3   45.90    4.83
   3   6   3   53.81    4.44
   3   6   3   50.97    4.37
   3   6   3   57.52    4.63
   3   6   3   42.94    4.15
   3   6   4   33.43    3.30
   3   6   4   34.27    3.58
   3   6   4   33.67    3.23
   3   6   4   29.69    3.51
   3   6   5   23.71    2.50
   3   6   5   26.14    3.11
   3   6   5   21.19    2.37
   3   6   5   23.53    2.78
   3   6   6  101.11    6.64
   3   6   6   96.02    6.23
   3   6   6   94.13    6.02
   3   6   7   34.02    2.82
   3   6   7   36.56    3.39
   3   6   7   29.55    2.90
  -3  -6  -7   29.69    2.83
   3   6   8   30.75    2.62
   3   6   8   27.56    2.72
   3   6   8   26.88    2.42
  -3  -6  -8   25.88    2.35
  -3  -6  -8   29.88    2.47
   3   6   9    0.53    0.38
   3   6   9    0.98    0.51
   3   6   9    0.62    0.35
  -3  -6  -9    0.41    0.46
  -3  -6 -10   19.49    1.93
   3   6  10   12.10    1.14
   3   6  11    1.18    0.38
  -3  -6 -11    2.03    0.51
   3   7 -12    5.32    0.84
   3   7 -12    4.97    0.81
   3   7 -11  120.42    6.27
   3   7 -11  123.00    6.30
   3   7 -10    5.31    1.11
   3   7 -10    4.10    1.02
   3   7  -9   45.46    3.69
   3   7  -9   34.87    3.31
   3   7  -9   41.37    3.24
   3   7  -9   43.39    3.54
   3   7  -8    8.96    1.70
   3   7  -8    7.99    1.54
   3   7  -8    7.93    1.39
   3   7  -8    5.68    1.34
   3   7  -7    2.40    0.95
   3   7  -7    3.95    1.16
   3   7  -7    2.57    0.88
   3   7  -7    3.86    1.11
   3   7  -6   20.79    2.64
   3   7  -6   23.96    2.95
   3   7  -6   14.48    2.19
   3   7  -6   17.17    2.42
   3   7  -6   19.32    2.28
   3   7  -6   18.40    2.48
   3   7  -5   42.43    3.95
   3   7  -5   47.40    4.09
   3   7  -5   38.31    3.87
   3   7  -5   35.80    3.77
   3   7  -5   44.15    4.17
   3   7  -5   47.80    4.10
   3   7  -4  121.73    7.69
   3   7  -4  129.93    7.66
   3   7  -4  113.29    7.57
   3   7  -4  137.48    8.15
   3   7  -4  111.94    7.55
   3   7  -4  110.67    6.85
   3   7  -3   40.95    4.23
   3   7  -3   46.87    4.39
   3   7  -3   54.90    4.47
   3   7  -3   57.77    4.71
   3   7  -3   50.27    4.49
   3   7  -3   50.22    4.07
   3   7  -2   20.65    2.90
   3   7  -2   28.43    3.19
   3   7  -2   33.93    3.46
   3   7  -2   31.21    3.42
   3   7  -2   26.06    2.83
   3   7  -1   35.52    3.48
   3   7  -1   33.68    3.56
   3   7  -1   26.88    3.10
   3   7  -1   28.19    3.17
   3   7  -1   28.39    3.02
   3   7  -1   32.60    3.56
   3   7  -1   27.78    3.26
   3   7  -1   31.97    3.62
   3   7   0    3.34    1.19
   3   7   0    4.17    1.16
   3   7   0    2.85    1.15
   3   7   0    1.59    0.94
   3   7   0    3.98    1.22
   3   7   0    2.07    0.86
   3   7   0    1.06    0.98
   3   7   1   17.30    2.45
   3   7   1   14.51    2.38
   3   7   1   16.54    2.55
   3   7   1   15.50    2.34
   3   7   1   17.13    2.46
   3   7   1   17.02    2.27
   3   7   2   50.47    4.46
   3   7   2   50.27    4.18
   3   7   2   47.63    4.45
   3   7   2   54.15    4.30
   3   7   2   51.57    4.54
   3   7   3   41.69    3.87
   3   7   3   38.93    3.41
   3   7   3   31.86    3.58
   3   7   3   37.59    3.36
   3   7   3   44.05    3.91
   3   7   4   60.06    4.44
   3   7   4   52.68    3.89
   3   7   4   58.04    4.70
   3   7   4   58.47    4.04
   3   7   4   54.36    4.31
   3   7   5   16.00    2.16
   3   7   5   14.37    1.91
   3   7   5   12.38    1.48
   3   7   5   13.95    1.52
   3   7   5   15.89    2.18
   3   7   5   13.90    1.87
   3   7   6   63.23    3.91
   3   7   6   66.76    4.48
   3   7   6   59.62    4.04
   3   7   6   55.70    4.26
  -3  -7  -6   56.15    3.61
   3   7   7    4.32    0.88
   3   7   7    4.88    1.07
   3   7   7    3.51    0.81
   3   7   8    1.19    0.37
   3   7   8    1.64    0.57
   3   7   8    1.55    0.42
  -3  -7  -9   24.96    1.89
   3   8  -8    7.55    1.17
   3   8  -7   46.33    3.34
   3   8  -7   46.94    3.58
   3   8  -6   17.27    1.99
   3   8  -6   16.53    2.08
   3   8  -5   16.53    2.01
   3   8  -5   14.65    1.97
   3   8  -5   17.68    2.15
   3   8  -4  129.55    7.28
   3   8  -4  122.57    7.27
   3   8  -4  137.98    7.41
   3   8  -3    0.34    0.46
   3   8  -2   80.44    5.38
   3   8  -2   84.00    5.50
   3   8  -2   79.52    4.90
   3   8  -1    3.59    1.10
   3   8  -1    4.39    1.19
   3   8  -1    3.30    0.98
   3   8  -1    3.35    0.90
   3   8   0   21.74    2.49
   3   8   0   27.61    2.69
   3   8   0   26.25    2.81
   3   8   0   23.59    2.46
   3   8   1   13.15    1.77
   3   8   1   10.96    1.63
   3   8   1   13.41    1.92
   3   8   1   11.00    1.62
   3   8   1   11.45    1.69
   3   8   2   79.81    4.73
   3   8   2   70.98    4.76
   3   8   2   74.17    4.60
   3   8   2   79.13    5.04
   3   8   3    2.99    0.74
   3   8   3    3.81    0.96
   3   8   3    2.08    0.66
   3   8   3    2.77    0.88
   3   8   3    2.98    0.86
   3   8   4   82.71    4.72
   3   8   4   89.17    4.64
   3   8   4   61.74    3.61
   3   8   4   90.48    4.59
   3   8   4   70.83    3.79
   3   8   5   33.17    2.29
   3   8   5   26.90    2.16
   3   8   6   37.79    2.26
   3   8   6   41.23    2.39
   3   9  -4   35.78    2.32
   3   9  -3    9.74    1.18
   3   9  -2    2.81    0.66
   3   9  -2    1.37    0.55
   3   9  -1    3.20    0.68
   3   9  -1    3.65    0.73
   3   9   0   11.12    1.17
   3   9   0   10.56    1.20
   3   9   1    6.60    0.78
   3   9   1    6.00    0.78
   3   9   1    7.68    0.82
   3   9   2   -0.06    0.20
   4 -11  -5    4.32    0.65
   4 -11  -5    4.28    0.60
   4 -11  -4   16.18    1.40
  -4  11   3    7.56    0.97
  -4  11   3    5.11    0.81
   4 -11  -3    4.09    0.67
   4 -11  -3    6.83    0.92
  -4  11   2   32.66    2.37
  -4  11   2   27.83    2.13
   4 -11  -2   29.05    2.11
  -4  11   1    4.07    0.88
  -4  11   1    3.42    0.77
   4 -11  -1    1.31    0.52
  -4  11   1    2.57    0.52
   4 -11   0  125.92    6.18
  -4  11   0  122.21    5.84
  -4  11  -1    4.88    0.94
  -4  11  -1    5.63    0.88
  -4  11  -1    6.03    0.97
   4 -11   1    5.28    0.91
  -4  11  -2    3.43    0.76
  -4  11  -2    3.43    0.72
  -4  11  -2    4.15    0.78
   4 -11   2    3.92    0.77
  -4  11  -3    0.17    0.32
  -4  11  -3    0.08    0.23
  -4  11  -4   15.42    1.36
  -4  11  -4   13.07    1.25
   4 -10  -8    4.12    0.64
   4 -10  -8    4.16    0.63
  -4  10   8    5.81    0.87
   4 -10  -7   76.51    4.26
   4 -10  -7   78.58    4.34
  -4  10   7   82.77    4.59
   4 -10  -6   54.54    3.56
  -4  10   6   45.69    2.88
   4 -10  -6   55.48    3.52
  -4  10   6   39.87    2.69
  -4  10   5   38.52    3.08
   4 -10  -5   39.56    3.12
  -4  10   5   31.44    2.72
   4 -10  -5   36.87    3.06
  -4  10   5   36.17    2.78
  -4  10   4   83.63    5.17
   4 -10  -4   84.13    5.44
  -4  10   4   75.06    5.09
   4 -10  -4   92.97    5.56
  -4  10   4   81.87    5.06
  -4  10   3   33.28    2.56
  -4  10   3   37.42    3.15
   4 -10  -3   40.34    3.58
  -4  10   3   39.29    3.43
  -4  10   3   31.66    3.03
   4 -10  -3   39.01    3.46
  -4  10   2   51.95    3.83
  -4  10   2   53.81    4.28
  -4  10   2   51.21    3.63
   4 -10  -2   57.94    4.46
  -4  10   1   51.36    3.83
  -4  10   1   53.82    4.35
  -4  10   0    3.43    1.10
  -4  10   0    3.15    0.93
   4 -10   0    1.74    0.69
  -4  10  -1   44.83    3.95
  -4  10  -1   50.38    4.16
  -4  10  -1   47.25    3.71
   4 -10   1   41.24    3.38
  -4  10  -2  165.57    9.24
  -4  10  -2  164.12    8.27
  -4  10  -2  166.08    8.23
  -4  10  -2  191.96    9.64
  -4  10  -2  195.80    9.69
  -4  10  -2  188.52    9.26
   4 -10   2  179.34    8.96
   4 -10   3    0.47    0.58
  -4  10  -3    0.51    0.50
  -4  10  -3    2.03    0.74
  -4  10  -3    1.31    0.62
  -4  10  -3    0.89    0.56
  -4  10  -3    1.26    0.77
   4 -10   3    1.06    0.71
  -4  10  -3    1.17    0.69
  -4  10  -4  264.82   11.91
  -4  10  -4  246.35   11.38
   4 -10   4  251.65   11.60
  -4  10  -4  247.37   11.46
  -4  10  -4  241.45   11.04
   4 -10   4  246.40   11.60
  -4  10  -5   13.45    1.66
   4 -10   5   12.92    1.66
  -4  10  -5   14.88    1.82
  -4  10  -5   13.59    1.51
  -4  10  -5   11.11    1.57
  -4  10  -6    4.15    0.94
  -4  10  -6    3.58    0.88
  -4  10  -6    3.47    0.84
  -4  10  -6    5.27    0.85
   4 -10   6    3.62    0.81
  -4  10  -7    2.43    0.69
  -4  10  -7    1.53    0.58
  -4  10  -7    3.29    0.74
  -4  10  -7    2.20    0.53
   4 -10   7    1.75    0.55
  -4  10  -8    7.96    1.01
  -4  10  -8    8.97    1.10
   4  -9 -11   49.48    2.84
   4  -9 -11   46.28    2.74
  -4   9  10    0.43    0.40
   4  -9 -10   -0.11    0.35
  -4   9  10    0.39    0.39
   4  -9 -10    0.23    0.38
   4  -9 -10    0.20    0.31
   4  -9  -9   11.28    1.57
   4  -9  -9   10.84    1.52
   4  -9  -9   11.03    1.56
  -4   9   9   12.35    1.57
   4  -9  -8    1.37    0.71
  -4   9   8    0.79    0.53
   4  -9  -8    0.60    0.39
   4  -9  -7   32.13    3.05
  -4   9   7   33.90    3.01
  -4   9   7   25.33    2.35
   4  -9  -7   35.66    3.27
  -4   9   7   23.49    2.20
   4  -9  -6   22.20    2.74
   4  -9  -6   20.44    2.62
  -4   9   6   21.64    2.51
  -4   9   6   21.98    2.42
   4  -9  -5   81.92    5.91
   4  -9  -5   66.92    4.80
  -4   9   5   70.64    5.15
  -4   9   5   76.51    5.38
   4  -9  -5   82.25    5.75
   4  -9  -4  110.17    6.87
   4  -9  -4  129.10    8.05
  -4   9   4  101.64    6.80
  -4   9   4  130.34    7.64
  -4   9   3   67.51    5.60
   4  -9  -3   66.41    5.05
  -4   9   3   63.41    4.66
  -4   9   3   65.40    4.91
  -4   9   3   68.79    5.40
  -4   9   2   26.70    3.44
   4  -9  -2   26.90    3.06
  -4   9   2   26.91    2.88
  -4   9   2   26.05    3.26
  -4   9   1    6.72    1.46
   4  -9  -1    6.42    1.56
  -4   9   1    6.68    1.50
   4  -9  -1    5.94    1.48
  -4   9   1    7.22    1.76
   4  -9   0   78.18    5.82
  -4   9   0   72.38    5.93
  -4   9   0   67.46    4.90
   4  -9   0   63.69    5.32
  -4   9   0   75.18    5.44
   4  -9   1   24.80    3.06
  -4   9  -1   26.79    3.35
  -4   9  -1   20.06    2.97
   4  -9   1   18.97    2.63
  -4   9  -1   19.81    2.61
  -4   9  -1   19.31    2.37
  -4   9  -1   17.40    2.25
   4  -9   2  125.16    7.84
  -4   9  -2  108.89    7.40
  -4   9  -2  105.36    6.76
  -4   9  -2  106.87    6.82
  -4   9  -2  117.00    7.78
  -4   9  -2  115.77    6.69
   4  -9   2   94.18    6.72
  -4   9  -2  109.06    7.10
   4  -9   3   36.34    3.84
  -4   9  -3   29.55    3.40
  -4   9  -3   31.76    3.32
  -4   9  -3   32.83    3.69
  -4   9  -3   32.40    3.11
  -4   9  -3   28.04    3.23
   4  -9   4   14.88    2.41
  -4   9  -4   10.43    1.99
  -4   9  -4   11.74    2.01
  -4   9  -4   12.62    2.09
  -4   9  -4   14.73    2.29
  -4   9  -4   15.16    2.06
  -4   9  -5   52.58    4.41
   4  -9   5   52.87    4.15
  -4   9  -5   48.80    4.00
  -4   9  -5   58.86    4.42
   4  -9   5   59.50    4.89
  -4   9  -5   44.42    4.17
  -4   9  -6    5.74    1.45
  -4   9  -6    4.51    1.12
  -4   9  -6    6.24    1.37
  -4   9  -7   80.17    5.49
  -4   9  -7   77.02    5.35
  -4   9  -7   74.88    5.00
  -4   9  -7   79.09    5.06
  -4   9  -8   12.09    1.76
  -4   9  -8   10.19    1.64
  -4   9  -8    9.84    1.45
  -4   9  -8   10.59    1.55
  -4   9  -9   49.02    3.62
  -4   9  -9   59.33    3.60
  -4   9  -9   57.83    3.62
  -4   9  -9   56.90    3.88
  -4   9  -9   51.74    3.73
  -4   9 -10   27.91    2.03
   4  -9  10   26.89    2.20
  -4   8  13    1.29    0.37
   4  -8 -13    0.51    0.28
   4  -8 -13    1.62    0.46
  -4   8  12   23.37    2.02
  -4   8  12   18.36    1.60
   4  -8 -12   27.30    2.25
   4  -8 -12   24.62    2.07
   4  -8 -12   22.90    1.97
   4  -8 -11  170.86    8.57
   4  -8 -11  162.74    8.35
   4  -8 -11  155.24    8.27
  -4   8  11  176.81    8.39
   4  -8 -10   22.31    2.56
  -4   8  10   20.87    2.22
   4  -8 -10   21.33    2.44
   4  -8 -10   22.82    2.54
  -4   8  10   24.77    2.52
  -4   8  10   22.22    2.52
  -4   8   9   11.40    1.87
  -4   8   9    8.44    1.56
   4  -8  -9    9.45    1.76
  -4   8   9    9.06    1.58
  -4   8   8   12.95    2.07
   4  -8  -8   15.62    2.39
   4  -8  -8   14.14    2.21
  -4   8   8   17.22    2.46
  -4   8   8   14.54    2.14
  -4   8   7    8.74    1.68
  -4   8   7    6.78    1.41
  -4   8   7    8.92    1.81
  -4   8   7    8.68    1.82
   4  -8  -7    9.71    1.74
   4  -8  -7   12.52    2.20
   4  -8  -7    6.41    1.60
   4  -8  -6   55.08    4.75
   4  -8  -6   61.86    4.86
   4  -8  -6   54.54    5.08
  -4   8   6   56.05    4.82
  -4   8   6   54.30    4.73
  -4   8   6   52.52    4.44
  -4   8   6   47.11    4.30
   4  -8  -5    0.26    0.57
   4  -8  -5    0.61    0.84
  -4   8   5    1.05    0.88
  -4   8   5    0.57    0.78
  -4   8   5    0.47    0.52
  -4   8   5    1.76    0.88
  -4   8   5    0.27    0.60
  -4   8   4  144.55    9.14
  -4   8   4  140.90   15.09
   4  -8  -4  138.72    8.66
  -4   8   4  134.16    8.59
  -4   8   4  131.55    8.46
  -4   8   4  124.55    7.98
   4  -8  -4  127.19    8.94
  -4   8   4  135.89    7.75
  -4   8   4  151.89    9.02
   4  -8  -3  349.30   16.60
  -4   8   3  298.67   15.33
  -4   8   3  329.14   16.08
  -4   8   3  315.72   16.24
   4  -8  -3  334.63   16.96
  -4   8   3  315.02   15.26
  -4   8   3  277.49   23.69
  -4   8   3  357.12   17.02
  -4   8   2  168.74   10.38
  -4   8   2  194.21   11.21
   4  -8  -2  197.56   11.57
  -4   8   2  183.87   10.24
   4  -8  -2  218.93   11.58
  -4   8   2  189.31   11.40
  -4   8   1   24.82    3.38
  -4   8   1   27.35    3.25
   4  -8  -1   34.50    4.00
  -4   8   1   25.88    3.09
  -4   8   1   27.18    3.65
   4  -8  -1   31.11    3.73
  -4   8   0  267.87   13.81
   4  -8   0  305.74   15.20
  -4   8   0  276.84   13.85
   4  -8   0  299.62   14.99
   4  -8   1   -0.32    0.61
  -4   8  -1    0.78    0.81
   4  -8   1    1.58    0.99
  -4   8  -1   -0.32    0.95
  -4   8  -1    0.97    0.71
  -4   8  -1   -0.24    0.72
   4  -8   2  265.17   13.51
  -4   8  -2  247.91   20.61
  -4   8  -2  272.07   14.65
  -4   8  -2  279.41   13.69
  -4   8  -2  233.55   21.59
  -4   8  -2  291.71   14.58
  -4   8  -2  252.98   13.22
  -4   8  -2  262.21   13.19
   4  -8   3   11.28    1.99
  -4   8  -3    9.72    3.82
  -4   8  -3   10.74    2.26
  -4   8  -3    9.39    3.93
  -4   8  -3   12.47    2.14
  -4   8  -3   10.62    1.89
  -4   8  -3    8.99    2.00
  -4   8  -4  525.33   23.41
  -4   8  -4  540.24   23.10
   4  -8   4  473.71   22.65
   4  -8   4  523.91   23.19
  -4   8  -4  501.03   22.73
  -4   8  -4  500.78   23.78
  -4   8  -5   48.59    4.67
   4  -8   5   47.19    4.21
   4  -8   5   38.94    3.93
  -4   8  -5   44.96    4.18
   4  -8   5   46.48    4.37
  -4   8  -5   40.91    4.03
  -4   8  -5   46.90    4.25
  -4   8  -6   81.57    6.27
   4  -8   6  101.26    6.73
   4  -8   6   85.74    5.71
  -4   8  -6   76.04    5.93
   4  -8   6   88.60    6.13
  -4   8  -6   90.63    6.24
   4  -8   7    1.24    0.87
  -4   8  -7   -0.55    0.87
   4  -8   7    1.10    0.73
  -4   8  -7    1.12    0.75
   4  -8   8   52.59    4.34
  -4   8  -8   43.16    4.21
   4  -8   8   40.85    3.69
  -4   8  -8   49.31    4.04
  -4   8  -9   24.39    2.57
   4  -8   9   22.72    2.60
   4  -8   9   18.48    2.14
  -4   8  -9   21.07    2.47
  -4   8 -10   55.78    4.12
  -4   8 -10   50.14    3.94
  -4   8 -10   55.96    3.83
  -4   8 -10   56.09    3.97
   4  -8  10   49.86    3.81
  -4   8 -11    0.38    0.42
  -4   8 -11    1.23    0.53
  -4   8 -11    1.85    0.62
  -4   8 -11    0.64    0.41
   4  -8  11    0.45    0.42
  -4   8 -12   44.94    2.71
   4  -7 -14    7.96    1.03
   4  -7 -14   10.28    1.18
  -4   7  14   11.13    1.25
   4  -7 -13   41.98    3.04
  -4   7  13   38.98    3.08
   4  -7 -12   15.14    2.00
   4  -7 -12   16.48    2.04
   4  -7 -12   15.12    2.07
  -4   7  12   16.86    2.14
   4  -7 -11   47.81    3.99
   4  -7 -11   48.57    4.12
   4  -7 -11   45.47    4.11
  -4   7  11   48.16    4.10
   4  -7 -10    7.14    1.63
   4  -7 -10    7.96    1.75
  -4   7  10    7.50    1.62
  -4   7  10    8.86    1.79
  -4   7  10    7.69    1.45
  -4   7   9    3.69    1.26
   4  -7  -9    3.84    1.34
  -4   7   9    5.67    1.34
   4  -7  -9    4.18    1.14
   4  -7  -9    4.74    1.42
   4  -7  -8   61.56    5.54
  -4   7   8   64.81    5.29
   4  -7  -8   67.21    5.32
  -4   7   8   61.21    5.06
   4  -7  -8   71.42    5.57
   4  -7  -7  232.19   12.52
   4  -7  -7  254.74   13.18
  -4   7   7  238.61   12.64
  -4   7   7  210.35   11.45
  -4   7   7  219.00   12.13
   4  -7  -7  210.36   12.14
  -4   7   7  244.49   12.43
   4  -7  -7  231.64   12.15
  -4   7   6   10.02    1.96
  -4   7   6    9.00    1.90
  -4   7   6    9.35    1.87
   4  -7  -6    8.16    1.87
   4  -7  -6   11.02    2.25
  -4   7   6   11.66    2.13
  -4   7   6   15.72    2.45
   4  -7  -6   11.50    4.04
   4  -7  -5  248.86   13.61
  -4   7   5  265.34   12.96
   4  -7  -5  256.29   13.07
  -4   7   5  205.54   12.07
  -4   7   5  224.66   12.61
  -4   7   5  214.51   12.14
  -4   7   5  232.64   12.88
   4  -7  -5  221.91   20.46
   4  -7  -4    3.22    1.31
   4  -7  -4    2.68    1.08
  -4   7   4    2.96    1.20
   4  -7  -4    2.04    1.26
  -4   7   4    5.06    1.57
  -4   7   4    3.84    1.32
  -4   7   4    2.69    1.08
   4  -7  -3   56.00    5.12
[truncated: 796,927 more chars]
