# Supplementary material for: Consistent supra­molecular motifs and different local symmetries in the structures of 2-amino-5-(4-fluoro­phen­yl)-1,3-thia­zole-4-carbaldehyde and 2-amino-5-(4-chloro­phen­yl)-1,3-thia­zole-4-carbaldehyde
Source: Acta Crystallogr E Crystallogr Commun. 2026 Jan 1;82(Pt 1):14–8. doi: 10.1107/S2056989025010667 (PMC12810316; doi:10.1107/S2056989025010667)
Supplement: Supplementary file 2 [file e-82-00014-Isup4.hkl]

data_I                                                                          
_shelx_title ' G-83 in P-1'                                                     
_shelx_refln_list_code          4                                               
_shelx_F_calc_maximum      147.33                                               
_exptl_crystal_F_000       456.00                                               
_reflns_d_resolution_high  0.7834                                               
                                                                                
loop_                                                                           
 _space_group_symop_operation_xyz                                               
 'x, y, z'                                                                      
 '-x, -y, -z'                                                                   
                                                                                
_cell_length_a     7.6272                                                       
_cell_length_b     9.0292                                                       
_cell_length_c    14.7403                                                       
_cell_angle_alpha  90.567                                                       
_cell_angle_beta   98.122                                                       
_cell_angle_gamma 108.526                                                       
                                                                                
_shelx_F_squared_multiplier     1.000                                           
                                                                                
loop_                                                                           
 _refln_index_h                                                                 
 _refln_index_k                                                                 
 _refln_index_l                                                                 
 _refln_F_squared_calc                                                          
 _refln_F_squared_meas                                                          
 _refln_F_squared_sigma                                                         
 _refln_observed_status                                                         
   1   0   0       3135.23       2894.38        50.08 o                         
   2   0   0        521.75        545.55        11.45 o                         
   3   0   0         10.52         14.31         1.81 o                         
   4   0   0        986.73       1000.51        20.69 o                         
   5   0   0         20.61         22.85         1.79 o                         
   6   0   0         77.25         79.46         3.06 o                         
   7   0   0          2.52          2.03         0.59 o                         
   8   0   0        109.58        111.52         3.77 o                         
   9   0   0         39.12         33.05         2.12 o                         
  -9   1   0         23.72         22.80         1.66 o                         
  -8   1   0         63.58         70.63         2.60 o                         
  -7   1   0        192.50        214.59         5.51 o                         
  -6   1   0         66.69         57.63         2.83 o                         
  -5   1   0        791.13        778.91        17.56 o                         
  -4   1   0       2024.78       2147.88        39.95 o                         
  -3   1   0       1524.99       1700.88        26.94 o                         
  -2   1   0       1575.15       1558.97        36.57 o                         
  -1   1   0          0.85          0.72         0.20 o                         
   0   1   0         44.66         33.46         1.30 o                         
   1   1   0       2240.41       2153.74        35.44 o                         
   2   1   0          8.88         13.38         1.21 o                         
   3   1   0       6782.91       6499.41        96.07 o                         
   4   1   0       1141.23       1098.71        21.37 o                         
   5   1   0         44.48         38.71         1.57 o                         
   6   1   0        247.47        241.46         4.96 o                         
   7   1   0        126.85        133.52         3.56 o                         
   8   1   0         12.06         11.31         1.08 o                         
  -9   2   0         69.36         79.63         3.17 o                         
  -8   2   0         28.48         35.07         1.77 o                         
  -7   2   0          1.55         -1.10         1.10 o                         
  -6   2   0        279.06        274.83         6.74 o                         
  -5   2   0         22.15         22.04         2.56 o                         
  -4   2   0       1415.31       1485.93        29.86 o                         
  -3   2   0       4145.61       4923.08       200.94 o                         
  -2   2   0        310.63        309.74        20.62 o                         
  -1   2   0       5839.65       5809.29       158.18 o                         
   0   2   0      18435.13      17202.05       289.15 o                         
   1   2   0        780.50        762.00        16.42 o                         
   2   2   0        626.01        596.88        15.00 o                         
   3   2   0        151.26        134.69         4.44 o                         
   4   2   0         47.62         48.46         3.50 o                         
   5   2   0        607.29        611.88        11.82 o                         
   6   2   0         27.41         25.11         1.39 o                         
   7   2   0        269.83        264.41         5.18 o                         
   8   2   0        231.24        213.18         6.76 o                         
  -9   3   0         32.74         35.82         1.84 o                         
  -8   3   0         59.41         67.87         3.14 o                         
  -7   3   0         10.19         17.71         1.30 o                         
  -6   3   0          0.82          1.81         0.94 o                         
  -5   3   0        452.49        486.55        16.10 o                         
  -4   3   0       1137.45       1243.83        28.25 o                         
  -3   3   0        353.42        352.03        27.00 o                         
  -2   3   0       1714.30       1929.50        85.42 o                         
  -1   3   0        739.15        748.46        17.66 o                         
   0   3   0      21704.83      20561.74       449.15 o                         
   1   3   0         82.90         75.75         3.18 o                         
   2   3   0        140.57        165.45         6.80 o                         
   3   3   0        356.60        353.95        11.88 o                         
   4   3   0       1944.67       1803.71        23.71 o                         
   5   3   0         78.91         74.70         2.02 o                         
   6   3   0        129.15        130.57         4.40 o                         
   7   3   0          5.37          5.18         0.91 o                         
  -9   4   0         35.74         35.28         1.57 o                         
  -8   4   0         17.77         20.12         1.54 o                         
  -7   4   0         46.83         47.10         2.34 o                         
  -6   4   0        188.11        181.35         4.78 o                         
  -5   4   0         85.71         86.02         3.15 o                         
  -4   4   0       1850.08       2045.05        57.62 o                         
  -3   4   0       2102.26       2138.42        64.50 o                         
  -2   4   0        842.24        855.55        24.02 o                         
  -1   4   0       1287.16       1300.86        33.41 o                         
   0   4   0       1068.89       1115.79        30.42 o                         
   1   4   0          3.10          3.13         0.76 o                         
   2   4   0         53.98         57.80         2.97 o                         
   3   4   0        269.35        268.99         4.19 o                         
   4   4   0         17.84         18.59         0.97 o                         
   5   4   0        158.74        146.30         4.31 o                         
   6   4   0         12.52         13.54         1.19 o                         
   7   4   0        309.72        280.66         8.22 o                         
  -9   5   0        125.19        128.96         5.71 o                         
  -8   5   0         72.61         83.13         2.62 o                         
  -7   5   0         46.76         56.14         3.01 o                         
  -6   5   0          5.70          7.17         1.04 o                         
  -5   5   0         41.34         37.99         1.98 o                         
  -4   5   0        165.70        174.72         9.99 o                         
  -3   5   0         78.12         86.15         5.72 o                         
  -2   5   0          8.83         10.61         2.08 o                         
  -1   5   0        325.78        315.27        24.11 o                         
   0   5   0       4655.57       4629.30       233.14 o                         
   1   5   0         43.94         56.83         5.18 o                         
   2   5   0          9.41          8.82         0.62 o                         
   3   5   0          3.14          3.98         0.52 o                         
   4   5   0          7.74          9.30         0.88 o                         
   5   5   0          0.37          1.00         0.60 o                         
   6   5   0         23.01         20.40         2.08 o                         
  -9   6   0         11.30          9.96         1.06 o                         
  -8   6   0         21.64         23.92         1.51 o                         
  -7   6   0         47.12         44.89         2.73 o                         
  -6   6   0        185.33        192.38         6.09 o                         
  -5   6   0        364.56        372.35        10.23 o                         
  -4   6   0       1716.25       1627.53        36.42 o                         
  -3   6   0         48.68         61.60         5.73 o                         
  -2   6   0        156.64        198.80        33.54 o                         
  -1   6   0         18.20         17.47         3.03 o                         
   0   6   0         53.49         58.97         2.38 o                         
   1   6   0          3.18          3.46         0.49 o                         
   2   6   0          0.40          0.82         0.36 o                         
   3   6   0        373.82        383.93        10.28 o                         
   4   6   0        220.77        222.98         5.63 o                         
   5   6   0         27.73         27.02         2.04 o                         
   6   6   0         96.31         80.86         5.41 o                         
  -9   7   0         72.77         61.69         4.85 o                         
  -8   7   0         94.95        101.35         3.04 o                         
  -7   7   0         88.35        101.21         4.13 o                         
  -6   7   0         36.65         41.73         3.04 o                         
  -5   7   0          2.19          2.73         0.81 o                         
  -4   7   0         38.13         44.17         2.44 o                         
  -3   7   0         13.10         12.66         1.35 o                         
  -2   7   0        506.61        491.90         8.94 o                         
  -1   7   0        287.59        274.80         5.95 o                         
   0   7   0        163.37        169.68         4.89 o                         
   1   7   0          3.39          4.12         0.61 o                         
   2   7   0        122.61        128.65         3.56 o                         
   3   7   0          4.43          5.54         0.84 o                         
   4   7   0         46.91         48.88         2.37 o                         
   5   7   0          3.51          5.60         1.54 o                         
  -8   8   0         11.09         10.48         0.86 o                         
  -7   8   0          4.06          5.35         0.77 o                         
  -6   8   0          9.39          8.89         1.12 o                         
  -5   8   0        176.41        179.99         5.16 o                         
  -4   8   0        586.04        597.08        18.21 o                         
  -3   8   0         35.43         31.60         1.70 o                         
  -2   8   0         54.40         60.76         2.60 o                         
  -1   8   0          0.11         -1.39         1.39 o                         
   0   8   0        100.85        113.98         3.80 o                         
   1   8   0         40.11         45.15         2.08 o                         
   2   8   0         28.68         32.87         1.94 o                         
   3   8   0         50.63         51.61         2.71 o                         
   4   8   0         11.45         11.17         2.07 o                         
  -8   9   0        229.14        161.24         4.66 o                         
  -7   9   0          7.83          6.08         0.69 o                         
  -6   9   0         48.32         51.70         2.38 o                         
  -5   9   0         26.47         26.89         2.21 o                         
  -4   9   0        143.80        148.33         5.06 o                         
  -3   9   0         32.55         39.63         2.22 o                         
  -2   9   0          5.48          5.92         1.23 o                         
  -1   9   0        123.05        136.04         4.51 o                         
   0   9   0        124.45        144.03         4.52 o                         
   1   9   0          4.53          4.34         0.88 o                         
   2   9   0          7.81          8.23         1.18 o                         
   3   9   0         21.25         22.58         1.74 o                         
  -7  10   0        149.05        106.27         4.38 o                         
  -6  10   0          0.92          0.97         0.50 o                         
  -5  10   0         20.89         21.69         1.82 o                         
  -4  10   0          5.65          5.53         1.07 o                         
  -3  10   0          9.18         11.40         1.27 o                         
  -2  10   0         31.20         32.43         1.64 o                         
  -1  10   0          7.01         10.12         1.10 o                         
   0  10   0         29.80         38.59         1.96 o                         
   1  10   0         28.04         26.95         2.14 o                         
  -5  11   0          0.62          1.12         0.75 o                         
  -4  11   0        301.27        257.93         8.83 o                         
  -3  11   0         67.58         69.24         3.93 o                         
  -2  11   0          0.87          0.82         0.36 o                         
  -1  11   0         62.01         54.87         2.96 o                         
   1 -11   1         80.34         60.70         4.01 o                         
   2 -11   1         42.53         41.32        11.36 o                         
   3 -11   1          3.06          2.11         1.08 o                         
   4 -11   1         13.86         11.40         0.96 o                         
   5 -11   1          9.21          7.26         0.82 o                         
  -1 -10   1         37.38         46.44         3.04 o                         
   0 -10   1         19.41         25.95         1.62 o                         
   1 -10   1         12.01         11.89         1.63 o                         
   2 -10   1          2.09          1.55         1.24 o                         
   3 -10   1        194.19        221.49        13.75 o                         
   4 -10   1         92.11         95.13         3.92 o                         
   5 -10   1         92.30         99.95         3.44 o                         
   6 -10   1          7.89          6.30         0.96 o                         
   7 -10   1         18.89         17.17         2.16 o                         
  -3  -9   1          4.57          7.12         1.04 o                         
  -2  -9   1         90.18         96.15         3.69 o                         
  -1  -9   1         83.05        101.99         4.87 o                         
   0  -9   1          1.01          1.24         0.59 o                         
   1  -9   1         14.27         14.34         1.59 o                         
   2  -9   1          4.95          6.97         1.05 o                         
   3  -9   1          7.69          9.84         1.02 o                         
   4  -9   1         41.51         43.11         2.21 o                         
   5  -9   1          0.29          0.32         0.50 o                         
   6  -9   1        278.56        286.96         7.04 o                         
   7  -9   1        150.71        154.55         4.35 o                         
   8  -9   1         33.58         22.28         2.31 o                         
  -4  -8   1         66.67         88.16         8.43 o                         
  -3  -8   1          8.23          7.54         1.07 o                         
  -2  -8   1        296.75        340.55         8.46 o                         
  -1  -8   1        193.35        211.29         5.79 o                         
   0  -8   1        107.00        114.32         4.17 o                         
   1  -8   1        115.18        122.74         4.65 o                         
   2  -8   1        720.62        698.53        14.26 o                         
   3  -8   1        188.84        196.89         4.62 o                         
   4  -8   1          0.58          0.73         0.65 o                         
   5  -8   1          0.38          1.27         0.59 o                         
   6  -8   1          4.04          4.95         0.86 o                         
   7  -8   1        158.49        156.75         4.28 o                         
   8  -8   1         14.66         14.13         1.05 o                         
  -5  -7   1        547.15        561.72        24.76 o                         
  -4  -7   1         82.96         92.01         4.25 o                         
  -3  -7   1         54.27         63.63         2.44 o                         
  -2  -7   1          1.02          1.28         0.46 o                         
  -1  -7   1          4.31          5.47         0.66 o                         
   0  -7   1        138.28        154.18         4.49 o                         
   1  -7   1          0.63          1.42         0.46 o                         
   2  -7   1         67.39         60.69         3.17 o                         
   3  -7   1        155.32        147.14         4.52 o                         
   4  -7   1         63.09         60.41         3.06 o                         
   5  -7   1        631.47        631.04        19.00 o                         
   6  -7   1        343.82        361.91        11.09 o                         
   7  -7   1         59.62         66.98         3.75 o                         
   8  -7   1         76.48         83.24         2.49 o                         
   9  -7   1          0.01          0.67         0.54 o                         
  -6  -6   1         40.38         36.57         3.56 o                         
  -5  -6   1         35.09         32.90         1.91 o                         
  -4  -6   1         81.69         86.64         2.62 o                         
  -3  -6   1          5.77          8.53         0.84 o                         
  -2  -6   1        503.64        495.79         8.69 o                         
  -1  -6   1        382.32        358.75         5.02 o                         
   0  -6   1         12.83         18.30         1.30 o                         
   1  -6   1          5.18          6.22         2.10 o                         
   2  -6   1       1022.99        973.32        57.00 o                         
   3  -6   1         17.25         14.36         2.24 o                         
   4  -6   1        136.00        136.48         5.25 o                         
   5  -6   1          5.36          4.39         0.89 o                         
   6  -6   1        350.27        350.42         8.33 o                         
   7  -6   1        203.92        202.72         7.42 o                         
   8  -6   1          0.25          1.08         0.58 o                         
   9  -6   1        152.47        146.37        16.99 o                         
  -6  -5   1        349.19        345.09         9.14 o                         
  -5  -5   1        277.95        287.00         7.11 o                         
  -4  -5   1        100.14        116.01         2.91 o                         
  -3  -5   1         33.74         42.18         1.80 o                         
  -2  -5   1         10.67         14.90         0.76 o                         
  -1  -5   1         15.58         15.04         4.31 o                         
   0  -5   1       2483.26       2354.51        93.59 o                         
   1  -5   1        336.04        378.95        16.02 o                         
   2  -5   1       1958.28       1929.44        49.29 o                         
   3  -5   1        182.73        179.68        14.11 o                         
   4  -5   1          1.16          3.71         2.33 o                         
   5  -5   1        350.13        341.03         7.17 o                         
   6  -5   1        308.01        307.64         7.09 o                         
   7  -5   1        177.47        186.77         6.08 o                         
   8  -5   1          6.94          6.75         1.10 o                         
   9  -5   1         83.75         68.38         9.16 o                         
  -7  -4   1         11.36         11.88         1.12 o                         
  -6  -4   1        180.13        170.60         4.60 o                         
  -5  -4   1        685.38        666.99        12.95 o                         
  -4  -4   1         86.61         87.60         1.82 o                         
  -3  -4   1        268.85        242.37         3.52 o                         
  -2  -4   1          3.13         -0.93         1.34 o                         
  -1  -4   1        200.19        151.33         5.46 o                         
   0  -4   1         47.86         46.50         3.54 o                         
   1  -4   1        724.01        689.43        32.73 o                         
   2  -4   1        180.19        200.03         8.45 o                         
   3  -4   1        430.78        445.68        32.93 o                         
   4  -4   1          1.68          3.74         1.67 o                         
   5  -4   1        342.22        328.89         8.40 o                         
   6  -4   1       1033.57       1024.28        16.71 o                         
   7  -4   1        723.13        701.57        14.25 o                         
   8  -4   1         16.06         20.31         1.51 o                         
   9  -4   1        212.33        220.42         6.10 o                         
  -8  -3   1         50.82         28.80         2.55 o                         
  -7  -3   1          0.42          0.65         0.52 o                         
  -6  -3   1        975.65        938.93        12.13 o                         
  -5  -3   1        538.35        503.60         8.61 o                         
  -4  -3   1        197.96        196.70         4.32 o                         
  -3  -3   1        615.51        615.70        19.34 o                         
  -2  -3   1         32.94         25.10         2.37 o                         
  -1  -3   1          7.63          4.95         1.41 o                         
   0  -3   1        297.55        310.14         9.70 o                         
   1  -3   1       1116.83       1151.09        46.42 o                         
   2  -3   1       3406.75       3389.69       141.13 o                         
   3  -3   1         11.32         10.17         4.70 o                         
   4  -3   1         47.38         53.94         4.53 o                         
   5  -3   1        105.81         96.81         3.93 o                         
   6  -3   1         18.73         20.40         1.51 o                         
   7  -3   1         84.30         81.60         3.60 o                         
   8  -3   1          0.38         -0.04         0.59 o                         
   9  -3   1        223.00        249.47        12.47 o                         
  -8  -2   1         30.83         26.24         1.97 o                         
  -7  -2   1         41.46         37.67         1.93 o                         
  -6  -2   1         49.03         46.77         1.80 o                         
  -5  -2   1        349.02        314.57         4.59 o                         
  -4  -2   1         29.29         46.19         3.45 o                         
  -3  -2   1         50.98         44.97         2.88 o                         
  -2  -2   1         50.04         25.92         1.84 o                         
  -1  -2   1         31.79         53.98         5.09 o                         
   0  -2   1      11001.47      10572.44       178.98 o                         
   1  -2   1        297.10        319.16        12.78 o                         
   2  -2   1       2280.02       2402.80        71.86 o                         
   3  -2   1        212.94        246.42        12.07 o                         
   4  -2   1        443.89        437.10        13.15 o                         
   5  -2   1        285.04        255.22         9.66 o                         
   6  -2   1       1128.14       1050.98        20.01 o                         
   7  -2   1        474.24        442.59        10.83 o                         
   8  -2   1         12.97         11.51         1.54 o                         
   9  -2   1          4.68          6.64         1.04 o                         
  -8  -1   1        175.50        166.17         4.24 o                         
  -7  -1   1          9.10          7.53         0.87 o                         
  -6  -1   1          1.77          2.29         0.52 o                         
  -5  -1   1        434.01        421.59         6.87 o                         
  -4  -1   1        128.95        148.64         8.58 o                         
  -3  -1   1        179.74        194.00         5.80 o                         
  -2  -1   1       1169.28       1066.72        21.67 o                         
  -1  -1   1         34.52         56.77         3.66 o                         
   0  -1   1          5.41          7.11         0.63 o                         
   1  -1   1         12.96         19.99         3.25 o                         
   2  -1   1       4349.76       4410.41       174.77 o                         
   3  -1   1        497.07        536.30        18.61 o                         
   4  -1   1        797.57        816.16        19.22 o                         
   5  -1   1         15.86         22.08         1.95 o                         
   6  -1   1         68.05         57.07         2.30 o                         
   7  -1   1        450.86        443.12         8.69 o                         
   8  -1   1         11.60         11.78         1.52 o                         
   9  -1   1        249.73        177.26         8.63 o                         
  -9   0   1         64.53         54.48         1.90 o                         
  -8   0   1         24.13         23.98         1.87 o                         
  -7   0   1        191.51        196.02         4.84 o                         
  -6   0   1        494.97        451.23         8.42 o                         
  -5   0   1         39.89         33.50         1.84 o                         
  -4   0   1         99.52        123.40         4.28 o                         
  -3   0   1          8.21          8.46         1.23 o                         
  -2   0   1       2920.26       2665.18        40.97 o                         
  -1   0   1         30.95         34.56         1.69 o                         
   0   0   1          8.10          9.88         1.10 o                         
   1   0   1         20.18         13.24         1.60 o                         
   2   0   1       2281.97       2176.71        52.47 o                         
   3   0   1        839.39        935.99        24.65 o                         
   4   0   1        166.04        153.36         5.63 o                         
   5   0   1        317.51        298.76         6.93 o                         
   6   0   1        403.45        369.43         7.40 o                         
   7   0   1          0.54          0.85         0.58 o                         
   8   0   1         41.37         41.38         1.95 o                         
  -9   1   1        125.28        134.11         3.64 o                         
  -8   1   1         89.31         77.75         2.58 o                         
  -7   1   1          7.23          8.92         1.05 o                         
  -6   1   1         75.08         71.97         2.25 o                         
  -5   1   1        219.47        214.81         7.47 o                         
  -4   1   1         50.93         48.49         2.77 o                         
  -3   1   1        351.18        333.60         8.46 o                         
  -2   1   1       3127.02       3347.88        58.93 o                         
  -1   1   1        744.94        854.18        18.14 o                         
   0   1   1        228.48        203.94         4.54 o                         
   1   1   1          1.98          4.89         0.90 o                         
   2   1   1        288.87        249.79         8.27 o                         
   3   1   1         24.43         20.52         1.74 o                         
   4   1   1         89.10         65.48         3.48 o                         
   5   1   1        462.74        450.78         9.05 o                         
   6   1   1        368.89        354.69         7.07 o                         
   7   1   1         66.80         58.36         2.30 o                         
   8   1   1         49.59         46.06         1.75 o                         
  -9   2   1         45.57         51.16         2.40 o                         
  -8   2   1         23.61         23.56         1.49 o                         
  -7   2   1          1.49          1.96         0.57 o                         
  -6   2   1          2.43          1.97         0.55 o                         
  -5   2   1       1384.16       1344.86        31.12 o                         
  -4   2   1        516.65        592.83        12.15 o                         
  -3   2   1        228.39        205.63         6.68 o                         
  -2   2   1      13787.70      12828.22       278.42 o                         
  -1   2   1         52.28         52.45         2.85 o                         
   0   2   1      10428.95      10231.02       192.15 o                         
   1   2   1         29.07         41.57         2.42 o                         
   2   2   1       4096.09       3833.69        80.34 o                         
   3   2   1          2.71          3.89         0.68 o                         
   4   2   1         27.53         23.92         2.08 o                         
   5   2   1        323.57        305.67         6.76 o                         
   6   2   1        180.32        178.63         4.06 o                         
   7   2   1        214.07        216.34         4.34 o                         
   8   2   1          7.90          7.61         1.25 o                         
  -9   3   1          9.22         10.82         1.03 o                         
  -8   3   1         77.29         71.94         2.65 o                         
  -7   3   1          3.61          4.35         0.77 o                         
  -6   3   1         37.91         38.50         2.04 o                         
  -5   3   1          0.34          0.64         1.12 o                         
  -4   3   1          2.74          5.96         1.64 o                         
  -3   3   1        161.20        165.02        12.62 o                         
  -2   3   1       4056.80       3963.23       162.22 o                         
  -1   3   1        414.29        473.95        20.64 o                         
   0   3   1         66.38         60.97         4.46 o                         
   1   3   1       1332.40       1391.91        32.18 o                         
   2   3   1          6.13          4.23         1.53 o                         
   3   3   1        741.32        727.98        22.92 o                         
   4   3   1        111.38        101.89         3.45 o                         
   5   3   1        180.81        176.92         4.21 o                         
   6   3   1         67.71         74.84         2.65 o                         
   7   3   1          2.41          2.19         0.51 o                         
  -9   4   1         15.46         19.37         1.20 o                         
  -8   4   1         11.99          9.56         0.95 o                         
  -7   4   1         64.69         67.32         2.89 o                         
  -6   4   1        115.09         99.07         3.81 o                         
  -5   4   1          1.24          3.31         0.81 o                         
  -4   4   1       1011.77       1181.61        56.92 o                         
  -3   4   1        302.24        354.11        13.78 o                         
  -2   4   1         75.99         73.70         4.94 o                         
  -1   4   1         51.55         66.96         5.97 o                         
   0   4   1         36.07         42.84         4.08 o                         
   1   4   1        541.09        464.86        14.34 o                         
   2   4   1       1174.92       1162.88        26.86 o                         
   3   4   1        114.99        108.92         2.43 o                         
   4   4   1         44.07         33.92         1.65 o                         
   5   4   1         75.43         72.30         3.53 o                         
   6   4   1         27.48         25.19         1.90 o                         
   7   4   1         46.97         38.40         3.56 o                         
  -9   5   1         23.14         28.48         1.66 o                         
  -8   5   1          7.62          9.05         0.84 o                         
  -7   5   1          0.88          1.33         0.65 o                         
  -6   5   1          5.99          6.42         1.24 o                         
  -5   5   1        179.31        175.51         5.70 o                         
  -4   5   1         34.47         31.81         7.78 o                         
  -3   5   1         67.43         51.47         4.67 o                         
  -2   5   1         29.17         41.51         4.06 o                         
  -1   5   1          8.61          5.56         1.64 o                         
   0   5   1       1696.65       1781.75        39.80 o                         
   1   5   1         15.67         11.25         1.78 o                         
   2   5   1       1010.08        973.20        15.21 o                         
   3   5   1         17.19         25.24         1.97 o                         
   4   5   1        156.36        164.59         4.44 o                         
   5   5   1        113.63        138.53         4.40 o                         
   6   5   1        187.76        182.70         5.02 o                         
  -9   6   1         39.92         46.93         2.85 o                         
  -8   6   1         27.95         28.42         1.74 o                         
  -7   6   1        360.62        357.64         8.73 o                         
  -6   6   1        460.46        463.61        10.61 o                         
  -5   6   1         80.26         95.05         4.04 o                         
  -4   6   1         17.24         22.93         1.84 o                         
  -3   6   1         56.44         67.96         4.66 o                         
  -2   6   1        195.41        207.64        11.25 o                         
  -1   6   1         55.02         58.61         5.72 o                         
   0   6   1         14.41         15.09         1.39 o                         
   1   6   1         66.73         58.51         2.01 o                         
   2   6   1        765.11        738.79        10.54 o                         
   3   6   1         67.84         64.51         2.38 o                         
   4   6   1        178.71        179.33         4.84 o                         
   5   6   1        100.65         99.48         4.26 o                         
   6   6   1          0.02          0.14         0.31 o                         
  -9   7   1         13.47         13.09         1.25 o                         
  -8   7   1         26.93         24.52         1.42 o                         
  -7   7   1         58.11         61.58         3.19 o                         
  -6   7   1        131.97        131.16         5.13 o                         
  -5   7   1        116.90        105.06         5.77 o                         
  -4   7   1        474.29        482.04        14.19 o                         
  -3   7   1        203.01        196.79        10.05 o                         
  -2   7   1          4.51          8.84         1.08 o                         
  -1   7   1         28.18         28.24         2.09 o                         
   0   7   1          3.20          4.06         0.88 o                         
   1   7   1         12.56         12.50         1.12 o                         
   2   7   1        133.66        147.13         3.83 o                         
   3   7   1         32.10         34.08         2.04 o                         
   4   7   1          6.62          4.69         0.77 o                         
   5   7   1          9.72         10.10         1.20 o                         
  -8   8   1          0.71          0.47         0.39 o                         
  -7   8   1        223.34        218.24         5.75 o                         
  -6   8   1        203.02        212.77         7.03 o                         
  -5   8   1          0.39          1.14         0.48 o                         
  -4   8   1         61.28         58.99         2.95 o                         
  -3   8   1         23.03         23.61         1.87 o                         
  -2   8   1        436.98        465.50        11.09 o                         
  -1   8   1          2.50          4.64         0.97 o                         
   0   8   1          0.93          0.64         0.69 o                         
   1   8   1         76.08         83.04         3.38 o                         
   2   8   1          6.67          6.66         1.06 o                         
   3   8   1         26.09         24.89         1.60 o                         
   4   8   1          0.91          1.36         0.72 o                         
  -8   9   1         11.58          6.76         0.90 o                         
  -7   9   1        206.97        210.43         5.03 o                         
  -6   9   1        362.08        368.35         8.82 o                         
  -5   9   1          1.42          1.52         0.59 o                         
  -4   9   1         10.82         13.70         1.43 o                         
  -3   9   1         74.84         78.98         4.08 o                         
  -2   9   1        105.05        116.60         5.11 o                         
  -1   9   1         11.25         13.33         1.22 o                         
   0   9   1          7.77          8.44         1.04 o                         
   1   9   1          5.97         11.52         1.23 o                         
   2   9   1        117.87        143.07         6.47 o                         
   3   9   1         16.80         14.15         0.95 o                         
  -7  10   1          2.03          0.67         0.71 o                         
  -6  10   1          5.12          4.72         0.80 o                         
  -5  10   1          1.14          1.81         0.80 o                         
  -4  10   1        104.33        109.14         5.98 o                         
  -3  10   1         87.56         87.54         2.97 o                         
  -2  10   1         97.20        107.36         3.36 o                         
  -1  10   1          0.16          0.61         0.53 o                         
   0  10   1         25.74         30.85         1.88 o                         
   1  10   1         54.98         65.01         2.88 o                         
  -5  11   1          0.42          0.68         0.37 o                         
  -4  11   1          7.64          5.78         1.08 o                         
  -3  11   1         25.30         25.98         1.72 o                         
  -2  11   1          0.08          0.27         0.43 o                         
  -1  11   1          3.00          1.88         0.47 o                         
   1 -11   2         95.65         88.22         2.79 o                         
   2 -11   2          0.18          0.29         0.31 o                         
   3 -11   2         11.51          9.80         1.37 o                         
   4 -11   2          8.82          7.79         0.79 o                         
   5 -11   2         11.49          7.86         1.48 o                         
  -1 -10   2          2.71          4.76         1.39 o                         
   0 -10   2          4.63          4.89         0.84 o                         
   1 -10   2          0.23          0.60         0.45 o                         
   2 -10   2        168.11        175.62         5.17 o                         
   3 -10   2          1.95          3.19         0.67 o                         
   4 -10   2        367.36        371.03         9.89 o                         
   5 -10   2        417.86        428.02         9.36 o                         
   6 -10   2         29.97         29.95         1.99 o                         
  -3  -9   2          5.43          4.47         1.50 o                         
  -2  -9   2          4.32          4.45         1.56 o                         
  -1  -9   2          0.08          1.03         0.72 o                         
   0  -9   2        447.00        487.16        12.45 o                         
   1  -9   2        411.55        439.19         9.66 o                         
   2  -9   2          0.85          1.50         0.56 o                         
   3  -9   2         16.56         18.59         1.43 o                         
   4  -9   2        222.23        229.34         5.31 o                         
   5  -9   2         77.93         76.44         3.26 o                         
   6  -9   2          2.62          2.10         0.49 o                         
   7  -9   2         26.81         20.19         2.28 o                         
  -4  -8   2         98.64        113.50         5.08 o                         
  -3  -8   2        152.75        168.94         6.29 o                         
  -2  -8   2         39.08         43.56         2.74 o                         
  -1  -8   2         16.06         17.94         1.52 o                         
   0  -8   2         14.98         19.01         1.27 o                         
   1  -8   2         81.07         88.23         2.87 o                         
   2  -8   2        352.24        354.95         6.44 o                         
   3  -8   2        182.43        188.19         5.60 o                         
   4  -8   2        599.29        555.61        11.35 o                         
   5  -8   2        139.96        142.38         6.77 o                         
   6  -8   2         10.03         12.97         1.14 o                         
   7  -8   2        172.58        188.42         4.70 o                         
   8  -8   2         12.32         11.49         1.20 o                         
  -5  -7   2         15.62         15.00         2.41 o                         
  -4  -7   2         45.79         43.70         3.26 o                         
  -3  -7   2         52.72         58.58         3.89 o                         
  -2  -7   2         18.19         19.68         1.36 o                         
  -1  -7   2         27.21         29.91         1.46 o                         
   0  -7   2        455.40        443.86         6.83 o                         
   1  -7   2        868.05        851.84        13.75 o                         
   2  -7   2         31.24         29.39         1.74 o                         
   3  -7   2          6.65          8.54         1.02 o                         
   4  -7   2          0.70          1.25         0.45 o                         
   5  -7   2        382.16        413.29        19.69 o                         
   6  -7   2          0.31          0.29         0.74 o                         
   7  -7   2        108.24        106.01         4.25 o                         
   8  -7   2        130.37        155.63         4.55 o                         
  -6  -6   2         61.96         46.37         3.74 o                         
  -5  -6   2          3.90          3.83         1.06 o                         
  -4  -6   2         12.77         14.68         1.10 o                         
  -3  -6   2        195.97        206.35         3.97 o                         
  -2  -6   2         79.48         81.60         2.05 o                         
  -1  -6   2          0.44          0.56         0.27 o                         
   0  -6   2        504.30        449.69         6.93 o                         
   1  -6   2       1374.58       1276.70        23.19 o                         
   2  -6   2        122.96        137.32        18.33 o                         
   3  -6   2         47.26         39.36         2.55 o                         
   4  -6   2       1746.59       1733.05        32.12 o                         
   5  -6   2        503.76        522.55        10.60 o                         
   6  -6   2          6.27          0.54         2.20 o                         
   7  -6   2        375.25        385.14        11.21 o                         
   8  -6   2         37.57         37.34         3.51 o                         
   9  -6   2         12.96         11.91         3.03 o                         
  -6  -5   2         10.23         13.42         1.60 o                         
  -5  -5   2          8.57         10.56         0.96 o                         
  -4  -5   2        151.60        151.77         3.08 o                         
  -3  -5   2        237.67        234.87         4.26 o                         
  -2  -5   2        120.00        108.54         2.22 o                         
  -1  -5   2        122.14        108.11         8.11 o                         
   0  -5   2        607.79        501.07        26.89 o                         
   1  -5   2       1235.65       1166.47        34.34 o                         
   2  -5   2        350.58        341.54        37.24 o                         
   3  -5   2        689.75        715.03        33.23 o                         
   4  -5   2        332.49        324.16         9.79 o                         
   5  -5   2         27.53         31.47         1.78 o                         
   6  -5   2          2.27         -1.28         1.38 o                         
   7  -5   2        290.34        317.82        11.23 o                         
   8  -5   2         90.37        107.46         4.44 o                         
   9  -5   2         14.74         13.92         3.32 o                         
  -7  -4   2         17.76         21.62         1.88 o                         
  -6  -4   2          1.87          2.70         0.69 o                         
  -5  -4   2          1.73          2.61         0.43 o                         
  -4  -4   2          5.94          6.28         0.52 o                         
  -3  -4   2        164.89        161.18         3.46 o                         
  -2  -4   2         70.22         74.22         5.19 o                         
  -1  -4   2        264.44        272.40        13.92 o                         
   0  -4   2       2453.53       2268.53       102.93 o                         
   1  -4   2       1423.87       1329.30        40.93 o                         
   2  -4   2         25.89         24.05         4.20 o                         
   3  -4   2         29.41         39.64         9.51 o                         
   4  -4   2       2575.27       2666.51        82.73 o                         
   5  -4   2          9.60         14.38         2.16 o                         
   6  -4   2         10.25         12.72         1.17 o                         
   7  -4   2         18.26         17.16         1.62 o                         
   8  -4   2         29.17         34.77         2.67 o                         
   9  -4   2          2.70          2.65         1.08 o                         
  -8  -3   2         81.19         42.28         2.35 o                         
  -7  -3   2          0.23          0.54         0.54 o                         
  -6  -3   2        357.83        348.19         5.51 o                         
  -5  -3   2         32.11         32.86         1.27 o                         
  -4  -3   2        228.90        217.44         3.33 o                         
  -3  -3   2       1389.79       1261.78        50.16 o                         
  -2  -3   2        837.58        875.15        29.21 o                         
  -1  -3   2         37.06         34.48         2.05 o                         
   0  -3   2          6.60          8.47         1.07 o                         
   1  -3   2        114.35         94.30         9.32 o                         
   2  -3   2        203.27        207.51        12.51 o                         
   3  -3   2        248.99        278.86        17.31 o                         
   4  -3   2       1206.86       1244.07        32.02 o                         
   5  -3   2         93.18         80.18         3.05 o                         
   6  -3   2         32.18         33.71         1.80 o                         
   7  -3   2        440.08        469.93        10.26 o                         
   8  -3   2        127.16        142.75         6.09 o                         
   9  -3   2         10.96         10.61         1.26 o                         
  -8  -2   2        126.37        118.56         4.06 o                         
  -7  -2   2         63.03         59.71         2.27 o                         
  -6  -2   2         35.03         35.38         1.44 o                         
  -5  -2   2        119.55        120.60         3.12 o                         
  -4  -2   2        110.64         91.73        11.46 o                         
  -3  -2   2        141.70        153.90         8.81 o                         
  -2  -2   2       1439.17       1446.10        34.50 o                         
  -1  -2   2        750.33        766.28        19.60 o                         
   0  -2   2       6833.14       6383.86       123.14 o                         
   1  -2   2        738.11        689.45        17.81 o                         
   2  -2   2        115.20        112.78         8.40 o                         
   3  -2   2          9.38         11.86         2.53 o                         
   4  -2   2        518.92        502.98        17.13 o                         
   5  -2   2         70.97         59.15         4.20 o                         
   6  -2   2          8.12          7.21         0.83 o                         
   7  -2   2        214.42        221.47         5.85 o                         
   8  -2   2         56.88         63.42         2.82 o                         
   9  -2   2          0.39          1.25         0.70 o                         
  -8  -1   2        105.73        104.71         3.02 o                         
  -7  -1   2         88.08         94.05         2.76 o                         
  -6  -1   2        251.87        250.69         4.30 o                         
  -5  -1   2        706.19        673.58        13.59 o                         
  -4  -1   2        881.87        994.44        39.24 o                         
  -3  -1   2       2277.14       2235.12        82.94 o                         
  -2  -1   2        180.63        172.22         8.24 o                         
  -1  -1   2       1171.95        946.85        30.88 o                         
   0  -1   2        769.17        760.73        13.05 o                         
   1  -1   2        255.87        241.75        14.94 o                         
   2  -1   2         80.40         78.83         6.18 o                         
   3  -1   2        146.03        140.60         8.39 o                         
   4  -1   2       3757.93       3699.45        55.38 o                         
   5  -1   2         15.65         20.83         1.36 o                         
   6  -1   2         35.36         33.81         1.79 o                         
   7  -1   2        134.32        154.99         4.70 o                         
   8  -1   2          7.47          8.57         0.94 o                         
   9  -1   2          0.62          0.10         0.42 o                         
  -9   0   2         25.30         15.80         1.46 o                         
  -8   0   2        589.55        585.33        11.71 o                         
  -7   0   2          1.87          1.95         0.71 o                         
  -6   0   2        159.69        161.77         4.03 o                         
  -5   0   2         56.53         65.41         3.66 o                         
  -4   0   2        110.74        135.88         6.55 o                         
  -3   0   2        705.16        687.06        15.73 o                         
  -2   0   2       5885.40       5566.73        88.78 o                         
  -1   0   2       1799.02       1772.02        29.26 o                         
   0   0   2        344.32        354.65        15.91 o                         
   1   0   2        825.18        775.38        23.43 o                         
   2   0   2       1458.84       1388.41        35.66 o                         
   3   0   2       1432.14       1464.94        29.11 o                         
   4   0   2         42.06         40.64         2.53 o                         
   5   0   2         53.36         60.29         2.33 o                         
   6   0   2          0.74          0.74         0.52 o                         
   7   0   2        232.78        248.86         6.30 o                         
   8   0   2         58.91         61.66         2.30 o                         
  -9   1   2          3.16          2.87         0.49 o                         
  -8   1   2        132.50        135.79         3.88 o                         
  -7   1   2        178.79        197.73         4.78 o                         
  -6   1   2          3.04          2.44         0.49 o                         
  -5   1   2       1144.67       1069.53        38.75 o                         
  -4   1   2       1163.96       1223.06        25.84 o                         
  -3   1   2       2237.27       2303.34        44.21 o                         
  -2   1   2       5154.78       4999.60        97.34 o                         
  -1   1   2          0.48          1.75         1.73 o                         
   0   1   2       1973.63       2058.31        47.37 o                         
   1   1   2        134.09        106.43         4.57 o                         
   2   1   2        777.55        817.35        25.51 o                         
   3   1   2        398.90        374.13         9.58 o                         
   4   1   2       3457.48       3305.10        54.24 o                         
   5   1   2         14.85         18.76         1.68 o                         
   6   1   2        107.75        110.38         3.41 o                         
   7   1   2          3.42          3.27         0.61 o                         
   8   1   2          0.69          1.55         0.55 o                         
  -9   2   2          0.66          1.49         0.42 o                         
  -8   2   2        108.18        110.12         3.46 o                         
  -7   2   2        119.29        126.05         4.21 o                         
  -6   2   2        164.13        159.45         4.61 o                         
  -5   2   2          8.61          9.23         2.93 o                         
  -4   2   2       1936.81       2024.48        41.03 o                         
  -3   2   2       2457.08       2584.35        53.52 o                         
  -2   2   2       8002.04       7985.31       177.83 o                         
  -1   2   2       3734.62       3981.42       103.26 o                         
   0   2   2       8070.36       7664.85       140.76 o                         
   1   2   2        497.41        501.78        13.56 o                         
   2   2   2          5.32         10.56         1.41 o                         
   3   2   2        804.35        827.25        17.29 o                         
   4   2   2        204.74        201.17         5.89 o                         
   5   2   2          5.95          7.16         0.95 o                         
   6   2   2        124.89        122.59         3.65 o                         
   7   2   2        158.32        174.71         4.25 o                         
   8   2   2         92.00         85.76         3.39 o                         
  -9   3   2         28.15         31.47         1.63 o                         
  -8   3   2        607.87        623.71        11.72 o                         
  -7   3   2          2.89          1.67         0.51 o                         
  -6   3   2         19.55         23.69         2.25 o                         
  -5   3   2        293.27        306.56        15.02 o                         
  -4   3   2       6139.92       6473.04       178.20 o                         
  -3   3   2        180.72        187.50         6.39 o                         
  -2   3   2       2176.15       2319.31        65.21 o                         
  -1   3   2         18.83          9.13         1.53 o                         
   0   3   2        908.38        921.45        26.27 o                         
   1   3   2        159.75        154.65         5.69 o                         
   2   3   2        648.99        561.44        12.84 o                         
   3   3   2       1181.54       1125.90        30.46 o                         
   4   3   2        413.38        385.39         6.86 o                         
   5   3   2          1.15          0.77         0.47 o                         
   6   3   2         85.10         83.11         3.38 o                         
   7   3   2         11.42         12.68         0.86 o                         
  -9   4   2         41.84         40.67         1.60 o                         
  -8   4   2        125.74        133.21         3.55 o                         
  -7   4   2        106.12        109.25         3.93 o                         
  -6   4   2         10.24         11.17         1.41 o                         
  -5   4   2       1525.86       1527.07        35.71 o                         
  -4   4   2         48.79         61.96         5.92 o                         
  -3   4   2       1169.65       1101.67        25.58 o                         
  -2   4   2          6.15          8.05         1.80 o                         
  -1   4   2       1098.40       1152.02        39.69 o                         
   0   4   2       1536.36       1530.67        41.65 o                         
   1   4   2          4.52          2.50         0.79 o                         
   2   4   2        395.99        352.36        11.08 o                         
   3   4   2        168.74        163.69         4.93 o                         
   4   4   2       1317.46       1271.78        22.70 o                         
   5   4   2        242.51        242.77         6.90 o                         
   6   4   2        114.39        108.33         3.71 o                         
   7   4   2         10.21         10.41         1.12 o                         
  -9   5   2         20.70         22.78         1.62 o                         
  -8   5   2        442.92        448.46        10.31 o                         
  -7   5   2        116.45        131.72         5.00 o                         
  -6   5   2         23.36         23.77         2.59 o                         
  -5   5   2        742.36        720.97        20.64 o                         
  -4   5   2         34.23         44.02         4.35 o                         
  -3   5   2        237.74        224.77        11.02 o                         
  -2   5   2       1206.77       1140.59        59.83 o                         
  -1   5   2         20.33         32.07         4.17 o                         
   0   5   2       2216.57       2111.37        56.33 o                         
   1   5   2        805.85        796.52        28.19 o                         
   2   5   2         84.59         89.17         2.71 o                         
   3   5   2       1533.89       1489.05        35.87 o                         
   4   5   2        582.38        566.60        19.24 o                         
   5   5   2          3.86          3.67         0.88 o                         
   6   5   2         24.45         29.12         1.83 o                         
  -9   6   2         42.87         38.52         2.60 o                         
  -8   6   2          5.34          7.29         0.82 o                         
  -7   6   2         22.73         17.89         1.51 o                         
  -6   6   2        122.42        130.05         5.90 o                         
  -5   6   2        135.64        136.99         6.12 o                         
  -4   6   2        594.73        572.45        24.56 o                         
  -3   6   2        208.81        197.87         8.36 o                         
  -2   6   2        951.89       1037.32        46.45 o                         
  -1   6   2         65.79         64.79         3.77 o                         
   0   6   2          6.75          4.24         0.82 o                         
   1   6   2         79.25         85.64         3.28 o                         
   2   6   2          2.42          1.18         0.53 o                         
   3   6   2        133.41        140.13         4.19 o                         
   4   6   2        115.44        128.70         4.25 o                         
   5   6   2         44.72         51.15         3.63 o                         
  -9   7   2         74.53         65.84         3.19 o                         
  -8   7   2        374.61        379.01         6.94 o                         
  -7   7   2          8.29          8.75         1.22 o                         
  -6   7   2        172.78        177.77         6.90 o                         
  -5   7   2          0.57          1.67         0.81 o                         
  -4   7   2        175.20        178.76         6.35 o                         
  -3   7   2        191.77        186.75         5.62 o                         
  -2   7   2        121.89        140.72         4.40 o                         
  -1   7   2        175.96        172.35         5.63 o                         
   0   7   2        570.13        562.53        11.53 o                         
   1   7   2         30.99         27.70         2.24 o                         
   2   7   2          4.04          4.58         0.89 o                         
   3   7   2        111.11        105.95         4.08 o                         
   4   7   2          3.79          3.51         0.75 o                         
   5   7   2         92.80         70.21         2.83 o                         
  -8   8   2         12.48         17.35         1.34 o                         
  -7   8   2         56.70         57.69         2.82 o                         
  -6   8   2         41.47         45.07         2.59 o                         
  -5   8   2         93.28         96.52         3.90 o                         
  -4   8   2        380.67        399.64        10.66 o                         
  -3   8   2          2.58          2.41         0.63 o                         
  -2   8   2          0.22          0.43         0.76 o                         
  -1   8   2         71.58         74.90         3.54 o                         
   0   8   2        231.25        247.78         6.46 o                         
   1   8   2         43.64         47.54         2.28 o                         
   2   8   2        331.16        353.75         9.76 o                         
   3   8   2        129.09        158.29         4.97 o                         
   4   8   2        136.84        100.52         5.80 o                         
  -8   9   2         92.10         81.16         3.62 o                         
  -7   9   2          4.16          4.44         0.64 o                         
  -6   9   2          1.82          2.18         0.67 o                         
  -5   9   2          9.85         14.83         2.03 o                         
  -4   9   2         53.67         55.48         3.27 o                         
  -3   9   2         41.15         43.39         2.72 o                         
  -2   9   2         10.97         11.19         1.23 o                         
  -1   9   2        136.11        149.49         5.64 o                         
   0   9   2        173.70        193.33         4.92 o                         
   1   9   2          0.39          0.32         0.55 o                         
   2   9   2         55.71         57.67         2.93 o                         
   3   9   2          0.20         -0.12         0.42 o                         
  -7  10   2          0.99          0.48         0.31 o                         
  -6  10   2         26.13         23.43         2.23 o                         
  -5  10   2         36.22         37.86         2.99 o                         
  -4  10   2        110.90        111.21         4.17 o                         
  -3  10   2          8.12          8.51         1.03 o                         
  -2  10   2          0.01          0.73         0.46 o                         
  -1  10   2          1.47          3.04         0.64 o                         
   0  10   2         12.04         13.22         1.08 o                         
   1  10   2         32.70         29.18         1.85 o                         
  -5  11   2          5.31          3.89         0.60 o                         
  -4  11   2         64.91         61.95         2.73 o                         
  -3  11   2          4.70          3.26         0.60 o                         
  -2  11   2         21.31         23.04         1.50 o                         
  -1  11   2         93.45         63.85         8.47 o                         
   1 -11   3         53.86         36.75         3.74 o                         
   2 -11   3          0.01         -0.08         0.27 o                         
   3 -11   3         31.24         23.19         9.23 o                         
   4 -11   3          0.14          0.24         0.39 o                         
   5 -11   3         90.79         53.11         3.70 o                         
  -1 -10   3          1.71          3.35         1.01 o                         
   0 -10   3         42.98         48.82         2.14 o                         
   1 -10   3          8.45          8.79         1.10 o                         
   2 -10   3        362.01        403.78         9.20 o                         
   3 -10   3          3.60          3.67         0.78 o                         
   4 -10   3          2.42          2.16         0.46 o                         
   5 -10   3        165.31        159.24         4.22 o                         
   6 -10   3         87.87         81.56         4.66 o                         
  -3  -9   3         20.97         20.26         2.45 o                         
  -2  -9   3        189.81        238.69         6.55 o                         
  -1  -9   3        206.42        220.31         5.16 o                         
   0  -9   3         35.37         37.19         2.14 o                         
   1  -9   3        123.54        141.09         4.39 o                         
   2  -9   3        267.21        291.74         6.79 o                         
   3  -9   3          7.46         10.39         1.12 o                         
   4  -9   3         66.59         66.12         2.89 o                         
   5  -9   3          1.36          1.76         0.58 o                         
   6  -9   3          9.28          9.32         0.82 o                         
   7  -9   3         34.51         37.63         2.61 o                         
  -4  -8   3         20.17         32.74         3.45 o                         
  -3  -8   3          0.03          0.71         0.96 o                         
  -2  -8   3         43.23         49.15         2.07 o                         
  -1  -8   3         89.37        106.65         3.14 o                         
   0  -8   3         68.76         76.39         2.70 o                         
   1  -8   3        325.38        347.15         6.37 o                         
   2  -8   3         11.45          9.17         0.94 o                         
   3  -8   3         15.64         14.59         1.40 o                         
   4  -8   3         23.07         22.36         1.80 o                         
   5  -8   3         60.10         66.00         2.85 o                         
   6  -8   3          0.27          0.40         0.64 o                         
   7  -8   3        105.89        104.99         3.44 o                         
   8  -8   3          0.50          0.50         0.37 o                         
  -4  -7   3         20.52         23.26         2.62 o                         
  -3  -7   3         92.04        104.91         3.91 o                         
  -2  -7   3        131.78        157.23         3.61 o                         
  -1  -7   3        308.27        308.13         4.75 o                         
   0  -7   3          0.02          0.20         0.38 o                         
   1  -7   3        137.52        147.02         3.73 o                         
   2  -7   3         63.66         55.42         2.39 o                         
   3  -7   3         14.79         19.62         1.88 o                         
   4  -7   3        162.04        167.65         6.14 o                         
   5  -7   3        163.21        171.80         6.11 o                         
   6  -7   3        618.66        649.61        13.59 o                         
   7  -7   3         64.61         67.55         2.88 o                         
   8  -7   3         36.53         34.88         2.67 o                         
  -5  -6   3        129.08        141.13         7.33 o                         
  -4  -6   3         23.32         26.91         1.74 o                         
  -3  -6   3          0.37          1.84         0.40 o                         
  -2  -6   3        780.55        795.49         8.50 o                         
  -1  -6   3        629.77        612.62         6.82 o                         
   0  -6   3       1112.41       1084.47        13.98 o                         
   1  -6   3        252.78        226.64         6.28 o                         
   2  -6   3        519.89        505.07        10.12 o                         
   3  -6   3        141.59        138.73         4.20 o                         
   4  -6   3          9.65          8.76         1.09 o                         
   5  -6   3         13.02         15.05         1.47 o                         
   6  -6   3          5.97          4.71         0.86 o                         
   7  -6   3        170.95        158.71         6.07 o                         
   8  -6   3         56.51         53.82         3.46 o                         
   9  -6   3        331.01        276.93        12.42 o                         
  -6  -5   3        452.58        470.36        16.48 o                         
  -5  -5   3        297.70        310.85         6.41 o                         
  -4  -5   3         35.36         36.09         1.30 o                         
  -3  -5   3        152.63        160.24         2.87 o                         
  -2  -5   3         13.94         11.67         0.61 o                         
  -1  -5   3         19.09          6.99         4.35 o                         
   0  -5   3         76.42         56.21        11.32 o                         
   1  -5   3        322.92        294.74        18.71 o                         
   2  -5   3        356.10        316.10        18.67 o                         
   3  -5   3         70.24         90.17        17.22 o                         
   4  -5   3        155.69        156.94         5.65 o                         
   5  -5   3          2.89          3.72         0.73 o                         
   6  -5   3        298.03        299.61         6.87 o                         
   7  -5   3         56.61         59.58         2.48 o                         
   8  -5   3          2.25          1.73         0.66 o                         
   9  -5   3         30.17         26.75         3.23 o                         
  -7  -4   3          1.32          1.19         0.57 o                         
  -6  -4   3         11.55         11.55         1.03 o                         
  -5  -4   3        354.09        338.71         5.22 o                         
  -4  -4   3         35.21         34.09         1.15 o                         
  -3  -4   3        346.31        313.26         4.11 o                         
  -2  -4   3       1615.48       1607.56        35.17 o                         
  -1  -4   3        118.69        129.40         8.82 o                         
   0  -4   3        862.67        938.37        34.56 o                         
   1  -4   3        325.99        341.14        37.90 o                         
   2  -4   3        651.01        664.12        39.86 o                         
   3  -4   3         49.65         39.75         9.63 o                         
   4  -4   3        235.08        250.33        24.14 o                         
   5  -4   3        165.53        169.73         4.62 o                         
   6  -4   3       1761.32       1738.94        22.87 o                         
   7  -4   3         21.40         16.37         1.55 o                         
   8  -4   3         67.08         64.54         3.33 o                         
   9  -4   3         52.06         48.28         1.97 o                         
  -8  -3   3          0.58          0.29         0.35 o                         
  -7  -3   3         16.07         16.04         1.43 o                         
  -6  -3   3        338.37        330.95         5.65 o                         
  -5  -3   3         11.00          8.72         0.66 o                         
  -4  -3   3          3.05          5.28         0.46 o                         
  -3  -3   3       1186.17       1268.38        25.53 o                         
  -2  -3   3        208.88        211.39         7.96 o                         
  -1  -3   3       2793.94       2717.27        62.22 o                         
   0  -3   3       2799.54       2613.41        54.00 o                         
   1  -3   3        169.86        145.69         5.63 o                         
   2  -3   3       1045.37       1058.98        31.41 o                         
   3  -3   3       1196.09       1240.12        47.17 o                         
   4  -3   3         65.86         56.29         6.53 o                         
   5  -3   3        183.40        182.00         4.61 o                         
   6  -3   3         97.84        101.07         2.91 o                         
   7  -3   3          5.30          3.96         0.82 o                         
   8  -3   3         33.99         39.18         2.72 o                         
   9  -3   3        395.38        403.71        13.24 o                         
  -8  -2   3          9.30         10.01         1.21 o                         
  -7  -2   3         15.43         15.58         1.11 o                         
  -6  -2   3        455.19        425.27         6.48 o                         
  -5  -2   3        432.62        417.21         6.10 o                         
  -4  -2   3        184.49        178.75         6.58 o                         
  -3  -2   3        675.75        634.16        23.00 o                         
  -2  -2   3        833.76        815.41        22.15 o                         
  -1  -2   3        815.40        808.42        20.37 o                         
   0  -2   3       2733.17       2676.96        48.50 o                         
   1  -2   3          5.93          5.84         0.73 o                         
   2  -2   3        951.11        754.96        21.66 o                         
   3  -2   3         12.35         16.57         3.10 o                         
   4  -2   3        204.99        187.70         8.58 o                         
   5  -2   3        704.60        699.02        11.24 o                         
   6  -2   3       1614.24       1513.61        26.33 o                         
   7  -2   3         43.90         37.91         2.47 o                         
   8  -2   3         64.51         65.03         3.02 o                         
   9  -2   3        116.02        109.61         5.58 o                         
  -8  -1   3         66.51         63.14         2.58 o                         
  -7  -1   3        197.98        210.22         4.71 o                         
  -6  -1   3        637.12        601.59        10.49 o                         
  -5  -1   3        228.24        238.72         3.90 o                         
  -4  -1   3         74.37         77.28         4.78 o                         
  -3  -1   3         30.04         38.03         2.27 o                         
  -2  -1   3         26.65         21.36         1.99 o                         
  -1  -1   3         96.38        105.94         6.29 o                         
   0  -1   3       5277.74       4909.35        76.58 o                         
   1  -1   3          2.80          3.07         0.85 o                         
   2  -1   3       4953.25       4869.99       136.99 o                         
   3  -1   3         68.93         88.23        18.63 o                         
   4  -1   3         12.54         14.10         1.54 o                         
   5  -1   3         14.86         10.77         0.93 o                         
   6  -1   3        460.17        439.73         8.68 o                         
   7  -1   3         10.03          7.17         0.99 o                         
   8  -1   3        142.12        133.71         4.82 o                         
  -9   0   3         52.66         40.40         1.82 o                         
  -8   0   3          3.25          4.44         0.81 o                         
  -7   0   3        153.94        165.03         4.92 o                         
  -6   0   3        787.65        719.99        11.56 o                         
  -5   0   3        629.59        580.84         8.68 o                         
  -4   0   3        774.51        834.15        18.18 o                         
  -3   0   3       1333.90       1453.07        31.05 o                         
  -2   0   3         61.06         71.95         3.47 o                         
  -1   0   3          3.76          6.20         2.61 o                         
   0   0   3        107.44        112.00         4.69 o                         
   1   0   3         89.90         75.45         3.17 o                         
   2   0   3       1006.51        932.13        33.06 o                         
   3   0   3        957.94        952.00        28.86 o                         
   4   0   3        105.90         84.07         3.92 o                         
   5   0   3        490.73        463.52        10.17 o                         
   6   0   3        350.79        340.02         7.84 o                         
   7   0   3         31.88         31.81         1.89 o                         
   8   0   3        150.86        143.87         4.04 o                         
  -9   1   3        201.76        202.71         4.83 o                         
  -8   1   3        199.74        187.28         5.46 o                         
  -7   1   3         18.39         15.09         1.24 o                         
  -6   1   3         30.08         23.10         2.21 o                         
  -5   1   3          0.48          1.38         0.68 o                         
  -4   1   3         47.21         43.94         3.06 o                         
  -3   1   3       1555.29       1610.51        41.03 o                         
  -2   1   3       3354.64       3271.32        58.97 o                         
  -1   1   3        176.53        209.69         5.87 o                         
   0   1   3       5103.39       5155.07       115.39 o                         
   1   1   3         74.00         81.88         4.69 o                         
   2   1   3        188.02        180.06         6.98 o                         
   3   1   3        168.68        168.74         5.60 o                         
   4   1   3         15.16         16.61         1.73 o                         
   5   1   3        184.24        190.17         4.50 o                         
   6   1   3        723.12        699.42        11.66 o                         
   7   1   3          0.24          1.51         0.56 o                         
   8   1   3         13.27         12.72         1.93 o                         
  -9   2   3          5.83          8.39         0.94 o                         
  -8   2   3         51.04         46.85         2.51 o                         
  -7   2   3         24.75         28.81         1.59 o                         
  -6   2   3       1804.44       1689.77        24.97 o                         
  -5   2   3          4.73          2.47         1.12 o                         
  -4   2   3        381.31        353.80         9.81 o                         
  -3   2   3        151.00        129.37         5.63 o                         
  -2   2   3       8337.33       8255.81       158.49 o                         
  -1   2   3        159.96        174.04         9.99 o                         
   0   2   3       5076.82       4519.52       464.90 o                         
   1   2   3        226.57        207.33         7.00 o                         
   2   2   3        765.02        682.85        14.82 o                         
   3   2   3        165.72        185.66         7.97 o                         
   4   2   3        137.29        134.11         3.43 o                         
   5   2   3         19.36         18.40         1.67 o                         
   6   2   3          6.65          5.45         0.94 o                         
   7   2   3         17.79         18.06         1.32 o                         
   8   2   3         16.91         12.93         1.31 o                         
  -9   3   3         81.75         90.37         3.09 o                         
  -8   3   3         17.52         13.65         1.20 o                         
  -7   3   3          0.04          0.33         0.33 o                         
  -6   3   3         53.33         51.07         2.64 o                         
  -5   3   3         28.48         21.26         2.92 o                         
  -4   3   3       1026.96       1114.33        22.23 o                         
  -3   3   3        822.53        840.71        20.67 o                         
  -2   3   3          5.59          3.50         0.63 o                         
  -1   3   3       1315.15       1280.49        43.14 o                         
   0   3   3       1765.18       1757.98        45.50 o                         
   1   3   3        111.93         84.71         4.34 o                         
   2   3   3        572.89        545.15        12.75 o                         
   3   3   3          3.91          4.03         0.88 o                         
   4   3   3         27.87         31.19         1.65 o                         
   5   3   3         77.49         74.72         3.08 o                         
   6   3   3         97.65         93.43         3.69 o                         
   7   3   3          0.39          0.86         0.42 o                         
  -9   4   3        254.15        257.19         7.80 o                         
  -8   4   3        369.55        341.97         7.33 o                         
  -7   4   3         97.24        105.52         3.19 o                         
  -6   4   3        238.25        205.08         6.63 o                         
  -5   4   3        163.26        147.11         6.57 o                         
  -4   4   3       1878.69       2090.72        61.43 o                         
  -3   4   3       1132.74       1194.57        37.20 o                         
  -2   4   3        298.86        339.73        14.00 o                         
  -1   4   3        321.60        372.80        18.89 o                         
   0   4   3       2182.13       2367.86        61.15 o                         
   1   4   3        270.97        254.32        13.27 o                         
   2   4   3        658.99        533.89        19.65 o                         
   3   4   3         36.84         38.09         1.80 o                         
   4   4   3          4.08          4.40         0.69 o                         
   5   4   3         16.87         21.66         1.43 o                         
   6   4   3         53.86         60.59         2.81 o                         
   7   4   3          0.37          0.17         0.40 o                         
  -9   5   3        101.28         96.99        12.26 o                         
  -8   5   3          0.01         -0.20         0.60 o                         
  -7   5   3         20.24         17.67         1.42 o                         
  -6   5   3       1415.30       1395.96        25.05 o                         
  -5   5   3         17.81         14.32         1.62 o                         
  -4   5   3       1555.85       1657.26        60.73 o                         
  -3   5   3        538.34        488.85        37.45 o                         
  -2   5   3       2069.18       2127.95        54.45 o                         
  -1   5   3        240.13        248.83        13.08 o                         
   0   5   3        428.31        462.38        19.42 o                         
   1   5   3         11.86         12.05         1.40 o                         
   2   5   3          2.59          1.63         0.72 o                         
   3   5   3         77.07         81.91         3.10 o                         
   4   5   3         25.51         27.65         2.20 o                         
   5   5   3         57.92         60.17         4.65 o                         
   6   5   3          8.52          7.98         1.16 o                         
  -9   6   3         35.93         36.34         3.29 o                         
  -8   6   3         16.02         14.57         1.50 o                         
  -7   6   3         16.10         15.02         1.47 o                         
  -6   6   3        520.52        507.88        15.01 o                         
  -5   6   3        372.44        402.44        10.82 o                         
  -4   6   3         14.42         18.93         1.60 o                         
  -3   6   3        569.47        578.71        13.46 o                         
  -2   6   3         27.23         21.82         2.28 o                         
  -1   6   3          2.24          0.49         0.98 o                         
   0   6   3       1348.13       1329.20        21.84 o                         
   1   6   3          1.77          2.12         0.72 o                         
   2   6   3        317.17        316.41         7.53 o                         
   3   6   3        109.84        104.63         3.84 o                         
   4   6   3          1.37          1.16         0.55 o                         
   5   6   3          2.56          2.04         0.88 o                         
  -9   7   3         17.05         11.21         0.95 o                         
  -8   7   3         80.75         85.16         3.29 o                         
  -7   7   3        297.93        310.35         7.14 o                         
  -6   7   3        349.98        369.80        10.09 o                         
  -5   7   3          7.69          7.69         1.11 o                         
  -4   7   3        113.33        112.21         3.92 o                         
  -3   7   3        124.23        114.88         3.83 o                         
  -2   7   3       1021.44       1036.97        20.53 o                         
  -1   7   3          7.60          3.75         1.33 o                         
   0   7   3        266.90        258.38         6.59 o                         
   1   7   3        437.80        458.56         9.13 o                         
   2   7   3        398.77        415.10         9.37 o                         
   3   7   3         78.07         81.04         3.39 o                         
   4   7   3          2.58          2.47         0.54 o                         
  -8   8   3          0.25          0.25         0.33 o                         
  -7   8   3        114.40        116.48         3.56 o                         
  -6   8   3         89.47         87.74         3.11 o                         
  -5   8   3         49.72         55.46         2.66 o                         
  -4   8   3        632.30        677.29        16.05 o                         
  -3   8   3        193.01        197.78         5.15 o                         
  -2   8   3        189.48        193.49         7.85 o                         
  -1   8   3         37.43         38.50         2.21 o                         
   0   8   3        106.85        121.09         4.25 o                         
   1   8   3          1.16          2.97         0.63 o                         
   2   8   3          0.15          0.72         0.61 o                         
   3   8   3          7.87          6.05         0.74 o                         
   4   8   3          6.81          4.51         0.89 o                         
  -8   9   3         14.00         10.41         1.09 o                         
  -7   9   3        146.39        149.41         4.28 o                         
  -6   9   3        420.76        449.37         8.75 o                         
  -5   9   3         81.50         87.05         3.16 o                         
  -4   9   3        129.83        137.58         4.74 o                         
  -3   9   3         10.37         12.89         1.55 o                         
  -2   9   3         53.85         58.66         3.27 o                         
  -1   9   3         47.12         52.38         2.51 o                         
   0   9   3          1.88          1.96         0.58 o                         
   1   9   3         38.22         41.33         2.11 o                         
   2   9   3          8.93          8.50         0.79 o                         
  -7  10   3          8.69          6.16         0.84 o                         
  -6  10   3          0.84          0.45         0.53 o                         
  -5  10   3          4.17          3.64         0.76 o                         
  -4  10   3         72.75         75.93         2.81 o                         
  -3  10   3        170.45        181.10         5.08 o                         
  -2  10   3        157.50        164.08         4.57 o                         
  -1  10   3          0.20          0.53         0.37 o                         
   0  10   3         58.15         49.42         2.59 o                         
   1  10   3          3.56          3.87         0.73 o                         
  -5  11   3         20.40         10.12         0.84 o                         
  -4  11   3         17.19         12.16         1.56 o                         
  -3  11   3          0.89          0.82         0.36 o                         
  -2  11   3         21.52         17.84         1.03 o                         
   1 -11   4        324.58        231.37         7.52 o                         
   2 -11   4        177.89        127.02         6.70 o                         
   3 -11   4          6.13         11.07         1.79 o                         
   4 -11   4         38.19         29.63         2.44 o                         
  -1 -10   4         10.91          6.83         1.00 o                         
   0 -10   4          6.38         10.63         0.98 o                         
   1 -10   4          0.18          0.15         0.51 o                         
   2 -10   4          0.09          0.26         0.48 o                         
   3 -10   4        196.15        202.41         4.99 o                         
   4 -10   4        521.48        519.22         9.76 o                         
   5 -10   4        161.22        153.56         4.50 o                         
   6 -10   4         46.50         35.64         2.42 o                         
  -3  -9   4         85.86         74.43         4.83 o                         
  -2  -9   4         35.64         31.29         1.85 o                         
  -1  -9   4         54.55         57.70         2.19 o                         
   0  -9   4        141.88        159.05         3.96 o                         
   1  -9   4        963.52       1086.25        18.34 o                         
   2  -9   4         53.45         55.64         2.47 o                         
   3  -9   4        189.16        211.47         5.08 o                         
   4  -9   4         25.60         27.75         1.81 o                         
   5  -9   4        102.77        106.00         3.88 o                         
   6  -9   4         35.56         36.33         2.37 o                         
   7  -9   4          3.93          2.42         0.68 o                         
  -4  -8   4         66.61         65.95         4.93 o                         
  -3  -8   4        205.58        270.93         8.79 o                         
  -2  -8   4          0.18          1.41         0.68 o                         
  -1  -8   4          0.51          1.44         0.52 o                         
   0  -8   4       1127.58       1156.04        18.77 o                         
   1  -8   4         65.02         63.40         2.23 o                         
   2  -8   4         26.24         24.87         1.55 o                         
   3  -8   4          1.47          1.68         0.62 o                         
   4  -8   4       1082.62       1064.04        19.65 o                         
   5  -8   4        579.39        592.92        13.54 o                         
   6  -8   4         40.86         42.61         2.87 o                         
   7  -8   4        189.51        201.52         6.18 o                         
   8  -8   4         78.45         62.60         2.64 o                         
  -4  -7   4         64.82         84.57         4.35 o                         
  -3  -7   4        242.38        251.39         8.26 o                         
  -2  -7   4         17.46         16.87         0.98 o                         
  -1  -7   4        124.64        117.06         2.59 o                         
   0  -7   4       1697.93       1672.81        24.38 o                         
   1  -7   4        518.25        526.97        12.42 o                         
   2  -7   4        110.08        110.34         4.21 o                         
   3  -7   4         12.49         13.35         1.26 o                         
   4  -7   4         26.81         29.18         2.04 o                         
   5  -7   4        104.85        105.30         3.96 o                         
   6  -7   4          0.18          0.86         0.64 o                         
   7  -7   4         47.70         53.48         2.60 o                         
   8  -7   4        687.43        755.76        18.96 o                         
  -5  -6   4         17.68         16.68         1.67 o                         
  -4  -6   4        252.31        283.03         9.13 o                         
  -3  -6   4         23.21         22.34         1.14 o                         
  -2  -6   4        157.17        164.72         2.80 o                         
  -1  -6   4        345.53        343.10         5.02 o                         
   0  -6   4        555.56        537.94         8.86 o                         
   1  -6   4        614.50        605.91        16.09 o                         
   2  -6   4         10.32         13.44         1.00 o                         
   3  -6   4        828.93        838.66        14.73 o                         
   4  -6   4        778.49        731.00        13.82 o                         
   5  -6   4          5.48          8.70         1.96 o                         
   6  -6   4        349.52        373.40         8.36 o                         
   7  -6   4        129.05        137.23         4.68 o                         
   8  -6   4          0.08          1.60         1.05 o                         
  -6  -5   4         74.63         75.99         4.13 o                         
  -5  -5   4        162.80        177.24         4.78 o                         
  -4  -5   4        346.12        342.96         6.56 o                         
  -3  -5   4        925.33        864.12        14.33 o                         
  -2  -5   4        102.11         89.00         1.75 o                         
  -1  -5   4        958.40        890.41        21.63 o                         
   0  -5   4          5.24          7.91         4.31 o                         
   1  -5   4        739.39        663.61        31.51 o                         
   2  -5   4         43.75         40.96         6.73 o                         
   3  -5   4        477.12        507.70        39.65 o                         
   4  -5   4        792.48        795.25        15.20 o                         
   5  -5   4        476.10        473.06         9.30 o                         
   6  -5   4        128.02        135.51         4.66 o                         
   7  -5   4        139.17        153.82         4.51 o                         
   8  -5   4        736.14        835.33        55.40 o                         
   9  -5   4         66.21         53.05         3.85 o                         
  -7  -4   4         19.03         15.42         1.53 o                         
  -6  -4   4          8.22          9.82         1.03 o                         
  -5  -4   4          8.01          7.08         0.59 o                         
  -4  -4   4         11.70         11.01         0.75 o                         
  -3  -4   4         74.40         67.58         1.73 o                         
  -2  -4   4       1046.40       1063.13        25.12 o                         
  -1  -4   4        499.41        443.93        18.38 o                         
   0  -4   4       1932.80       1869.08        49.27 o                         
   1  -4   4       1545.93       1553.56        39.51 o                         
   2  -4   4       1186.81       1239.08        44.93 o                         
   3  -4   4        743.50        767.66        35.11 o                         
   4  -4   4       2815.49       2779.94        53.88 o                         
   5  -4   4        163.46        168.80         4.92 o                         
   6  -4   4         94.15         90.27         2.96 o                         
   7  -4   4         85.87         89.48         3.84 o                         
   8  -4   4         17.44         27.75         3.00 o                         
   9  -4   4         12.79          9.62         1.04 o                         
  -8  -3   4          1.85          0.60         0.58 o                         
  -7  -3   4          3.58          3.43         0.57 o                         
  -6  -3   4         69.39         70.45         2.06 o                         
  -5  -3   4         68.40         66.89         1.65 o                         
  -4  -3   4        680.18        628.51         7.70 o                         
  -3  -3   4       1093.17        992.31        21.35 o                         
  -2  -3   4        166.01        180.87         6.88 o                         
  -1  -3   4         55.40         82.62         5.47 o                         
   0  -3   4        280.85        304.93        10.97 o                         
   1  -3   4       1689.09       1637.03        35.77 o                         
   2  -3   4         54.31         43.34         5.50 o                         
   3  -3   4          7.26         10.92         2.10 o                         
   4  -3   4        638.91        666.10        18.16 o                         
   5  -3   4        131.02        122.70         4.00 o                         
   6  -3   4        508.31        520.97         7.95 o                         
   7  -3   4        673.07        694.71        18.18 o                         
   8  -3   4         91.77        102.62         4.58 o                         
   9  -3   4          9.33          7.89         0.83 o                         
  -8  -2   4         96.83         86.94         2.33 o                         
  -7  -2   4        236.36        239.48         4.91 o                         
  -6  -2   4         43.43         44.78         1.69 o                         
  -5  -2   4        158.55        159.54         2.73 o                         
  -4  -2   4        557.11        573.15         7.76 o                         
  -3  -2   4         14.00         15.87         1.62 o                         
  -2  -2   4        387.39        447.22        20.73 o                         
  -1  -2   4        777.93        781.20        20.15 o                         
   0  -2   4       1701.98       1558.41        30.11 o                         
   1  -2   4       1820.65       1662.22        28.25 o                         
   2  -2   4       1648.74       1595.13        33.60 o                         
   3  -2   4        728.08        815.86        29.50 o                         
   4  -2   4         46.30         45.41         3.58 o                         
   5  -2   4         24.11         24.44         1.33 o                         
   6  -2   4        389.94        376.51         8.67 o                         
   7  -2   4         53.11         57.09         2.76 o                         
   8  -2   4        576.09        626.39        14.44 o                         
  -8  -1   4        106.60         97.61         2.82 o                         
  -7  -1   4         13.17         13.61         1.14 o                         
  -6  -1   4          8.07          2.62         1.80 o                         
  -5  -1   4        125.17        125.04         2.88 o                         
  -4  -1   4        400.26        352.37         9.73 o                         
  -3  -1   4        635.65        723.13        14.66 o                         
  -2  -1   4       1526.02       1580.59        29.72 o                         
  -1  -1   4       1138.21       1135.08        30.08 o                         
   0  -1   4        335.38        274.84         7.69 o                         
   1  -1   4        311.73        303.44        12.61 o                         
   2  -1   4        663.67        676.06        20.11 o                         
   3  -1   4        483.53        521.10        21.71 o                         
   4  -1   4       3092.13       2970.95        51.61 o                         
   5  -1   4          5.58          7.63         0.85 o                         
   6  -1   4        328.54        319.57         5.81 o                         
   7  -1   4          0.96          1.36         0.51 o                         
   8  -1   4        312.88        337.80         8.46 o                         
  -9   0   4          0.65          0.22         0.36 o                         
  -8   0   4        106.81         94.78         2.81 o                         
  -7   0   4        230.75        223.53         5.00 o                         
  -6   0   4          0.43          1.34         0.54 o                         
  -5   0   4          2.69          2.75         0.54 o                         
  -4   0   4        791.21        851.96        17.40 o                         
  -3   0   4        798.55        722.92        17.12 o                         
  -2   0   4          7.85          4.85         0.98 o                         
  -1   0   4          3.39          4.58         1.02 o                         
   0   0   4         52.58         68.03         5.26 o                         
   1   0   4       2240.99       2234.37        67.38 o                         
   2   0   4        466.33        459.21        18.76 o                         
   3   0   4          2.57          0.00         1.25 o                         
   4   0   4         43.35         41.77         2.68 o                         
   5   0   4        206.47        202.77         5.55 o                         
   6   0   4        459.31        446.93        10.99 o                         
   7   0   4        732.44        772.89        14.86 o                         
   8   0   4        230.01        260.06        10.73 o                         
  -9   1   4        222.00        228.07         5.47 o                         
  -8   1   4        113.77        120.89         3.43 o                         
  -7   1   4          9.12         10.87         1.09 o                         
  -6   1   4          4.60          5.52         0.71 o                         
  -5   1   4         42.88         38.19         1.66 o                         
  -4   1   4        198.01        156.21         5.95 o                         
  -3   1   4         33.20         16.55         1.93 o                         
  -2   1   4        118.02        127.03         4.77 o                         
  -1   1   4        480.15        484.57        23.47 o                         
   0   1   4         54.00         31.76         3.05 o                         
   1   1   4       1035.55       1011.77        54.10 o                         
   2   1   4       3810.45       3763.98       152.78 o                         
   3   1   4        435.70        463.90        12.38 o                         
   4   1   4       1293.17       1225.73        18.62 o                         
   5   1   4        114.29        110.43         3.84 o                         
   6   1   4        154.56        145.45         4.84 o                         
   7   1   4          5.37          4.20         0.85 o                         
   8   1   4          7.33          5.54         1.07 o                         
  -9   2   4        162.79        160.12         3.75 o                         
  -8   2   4        500.29        479.56         8.54 o                         
  -7   2   4          6.59          6.74         0.78 o                         
  -6   2   4          8.13          7.54         0.76 o                         
  -5   2   4          0.22         -1.23         1.45 o                         
  -4   2   4        136.63        183.63         6.37 o                         
  -3   2   4        205.54        283.11        10.03 o                         
  -2   2   4        177.02        215.63         7.18 o                         
  -1   2   4          4.10          8.30         3.85 o                         
   0   2   4       2519.15       2571.59        61.85 o                         
   1   2   4        318.95        344.96         9.07 o                         
   2   2   4        119.53        112.18         6.80 o                         
   3   2   4        158.19        175.08         6.50 o                         
   4   2   4        294.56        280.97        10.40 o                         
   5   2   4         34.46         32.07         2.20 o                         
   6   2   4        482.63        462.55        15.27 o                         
   7   2   4        242.60        273.73         7.48 o                         
  -9   3   4         14.98         14.32         0.95 o                         
  -8   3   4        362.45        342.62         6.94 o                         
  -7   3   4        191.70        181.74         3.76 o                         
  -6   3   4        190.12        196.82         4.04 o                         
  -5   3   4        211.03        208.21         6.72 o                         
  -4   3   4        711.54        789.31        17.40 o                         
  -3   3   4         13.82         29.93         4.36 o                         
  -2   3   4        121.69        121.03         7.53 o                         
  -1   3   4        969.70       1026.87        38.05 o                         
   0   3   4          7.89          9.66         2.10 o                         
   1   3   4       1763.78       1909.10        48.31 o                         
   2   3   4       1052.31       1042.20        24.74 o                         
   3   3   4        418.87        392.06        10.15 o                         
   4   3   4        294.78        288.00         8.54 o                         
   5   3   4        475.64        462.78        13.05 o                         
   6   3   4         52.09         53.74         2.79 o                         
   7   3   4         83.89         81.52         2.98 o                         
  -9   4   4         21.76         17.64         1.31 o                         
  -8   4   4          1.31          2.09         0.52 o                         
  -7   4   4         16.27         18.02         1.13 o                         
  -6   4   4        263.24        258.69         7.08 o                         
  -5   4   4          5.10          3.30         0.88 o                         
  -4   4   4       1830.62       1911.98        61.48 o                         
  -3   4   4          7.77         11.26         1.92 o                         
  -2   4   4        223.89        215.59        14.81 o                         
  -1   4   4       1020.55       1036.73        39.97 o                         
   0   4   4       2870.21       3098.72        78.05 o                         
   1   4   4          6.04         10.44         1.52 o                         
   2   4   4        345.13        359.05        10.63 o                         
   3   4   4          0.38         -1.03         1.03 o                         
   4   4   4        479.66        506.76         9.50 o                         
   5   4   4          0.03          0.89         0.49 o                         
   6   4   4         86.02         88.28         3.75 o                         
  -9   5   4         56.51         54.85         3.65 o                         
  -8   5   4        580.34        590.64        12.68 o                         
  -7   5   4         15.80         13.00         1.54 o                         
  -6   5   4        264.73        271.80         6.52 o                         
  -5   5   4        463.62        455.12        11.93 o                         
  -4   5   4        541.65        532.25        14.63 o                         
  -3   5   4        306.47        326.96        18.04 o                         
  -2   5   4         82.52         93.56        12.04 o                         
  -1   5   4        107.41         78.00         7.32 o                         
   0   5   4        289.48        304.74        15.73 o                         
   1   5   4         24.30         30.70         1.78 o                         
   2   5   4        419.50        421.90        11.95 o                         
   3   5   4        174.47        167.34         4.75 o                         
   4   5   4        188.16        202.90         8.94 o                         
   5   5   4         72.11         70.02         3.05 o                         
   6   5   4          0.62          0.89         0.45 o                         
  -9   6   4          1.76          1.30         0.52 o                         
  -8   6   4         26.89         29.96         1.76 o                         
  -7   6   4         34.63         36.39         2.10 o                         
  -6   6   4        631.95        617.30        12.41 o                         
  -5   6   4         10.28          7.63         1.15 o                         
  -4   6   4        390.28        370.23         8.79 o                         
  -3   6   4        264.36        249.62         6.51 o                         
  -2   6   4        457.30        437.57         8.05 o                         
  -1   6   4        922.16        861.56        16.44 o                         
   0   6   4        186.54        187.73         5.14 o                         
   1   6   4         26.56         29.94         1.78 o                         
   2   6   4        253.88        274.83         6.74 o                         
   3   6   4         60.80         68.45         3.53 o                         
   4   6   4        263.11        270.50         6.99 o                         
   5   6   4        100.64        118.92         4.35 o                         
  -9   7   4        172.68        153.08         4.94 o                         
  -8   7   4          6.07          7.96         0.84 o                         
  -7   7   4         79.54         79.74         3.62 o                         
  -6   7   4         59.91         64.98         3.16 o                         
  -5   7   4        120.71        123.44         4.51 o                         
  -4   7   4          6.01          6.55         0.97 o                         
  -3   7   4         84.16         85.11         2.93 o                         
  -2   7   4         16.13         16.50         1.28 o                         
  -1   7   4        543.47        522.50         9.76 o                         
   0   7   4       2549.06       2650.92        41.55 o                         
   1   7   4         20.90         23.52         1.68 o                         
   2   7   4        166.36        177.32         6.45 o                         
   3   7   4        111.55        117.85         3.95 o                         
   4   7   4         45.73         49.74         2.71 o                         
  -8   8   4        101.32        104.22         3.54 o                         
  -7   8   4         26.70         32.01         2.19 o                         
  -6   8   4         38.11         43.72         2.24 o                         
  -5   8   4        153.85        159.34         4.73 o                         
  -4   8   4        275.73        283.50         6.15 o                         
  -3   8   4          2.42          3.13         0.73 o                         
  -2   8   4         53.84         54.02         2.53 o                         
  -1   8   4        223.42        236.43         6.17 o                         
   0   8   4        331.91        357.85         8.30 o                         
   1   8   4        126.30        134.61         3.92 o                         
   2   8   4         15.28         23.36         1.77 o                         
   3   8   4        170.85        162.74        10.73 o                         
  -8   9   4          3.84          1.91         0.62 o                         
  -7   9   4         11.09         10.80         0.95 o                         
  -6   9   4        637.51        658.54        11.56 o                         
  -5   9   4         13.92         14.33         1.17 o                         
  -4   9   4        235.62        244.39        14.30 o                         
  -3   9   4         33.20         36.31         2.51 o                         
  -2   9   4        134.11        142.70         4.60 o                         
  -1   9   4        144.36        150.07         4.41 o                         
   0   9   4        290.03        307.26         6.92 o                         
   1   9   4         53.92         60.57         2.77 o                         
   2   9   4          0.14          0.94         0.37 o                         
  -7  10   4         30.36         17.72         1.89 o                         
  -6  10   4         20.28         19.23         1.45 o                         
  -5  10   4        121.80        120.86         4.72 o                         
  -4  10   4        173.71        173.85         4.89 o                         
  -3  10   4         12.06         11.12         1.01 o                         
  -2  10   4          3.74          3.76         0.74 o                         
  -1  10   4          1.37          0.64         0.43 o                         
   0  10   4         85.08         75.15        10.12 o                         
   1  10   4          7.24          3.16         0.58 o                         
  -4  11   4         49.35         33.66         2.91 o                         
  -3  11   4         19.11         16.78         4.81 o                         
  -2  11   4        147.40         94.86         5.24 o                         
   2 -11   5          2.83          1.84         0.48 o                         
   3 -11   5          6.98          4.32         0.76 o                         
  -1 -10   5         83.18         78.21         3.53 o                         
   0 -10   5        107.74        113.58         7.49 o                         
   1 -10   5        146.08        153.51         5.72 o                         
   2 -10   5        116.49        126.32         4.51 o                         
   3 -10   5        330.02        352.56         8.02 o                         
   4 -10   5         27.19         27.49         1.52 o                         
   5 -10   5         33.37         33.99         1.72 o                         
   6 -10   5          5.95          3.37         0.98 o                         
  -2  -9   5         91.69         95.92         7.03 o                         
  -1  -9   5          0.49          1.17         0.53 o                         
   0  -9   5         53.19         59.14         2.52 o                         
   1  -9   5          2.50          2.19         0.61 o                         
   2  -9   5         92.19         98.74         3.36 o                         
   3  -9   5         47.68         50.82         2.29 o                         
   4  -9   5        101.76        109.96         3.94 o                         
   5  -9   5         27.70         25.21         1.56 o                         
   6  -9   5        208.16        188.02         4.86 o                         
   7  -9   5          7.29          4.04         0.60 o                         
  -3  -8   5         34.50         33.91         2.45 o                         
  -2  -8   5         80.25         91.05         3.19 o                         
  -1  -8   5        118.93        128.08         3.24 o                         
   0  -8   5         75.51         79.99         2.65 o                         
   1  -8   5         26.39         25.81         1.46 o                         
   2  -8   5          7.83          7.76         0.95 o                         
   3  -8   5        448.26        449.65        12.20 o                         
   4  -8   5         93.33         93.22         3.32 o                         
   5  -8   5         35.54         32.55         1.91 o                         
   6  -8   5        103.31        104.84         5.26 o                         
   7  -8   5         97.07        100.33         7.40 o                         
  -4  -7   5          1.45          0.73         1.27 o                         
  -3  -7   5         77.23         89.11         3.54 o                         
  -2  -7   5        835.06        862.18        11.97 o                         
  -1  -7   5         41.56         49.57         1.54 o                         
   0  -7   5          4.81          4.38         0.61 o                         
   1  -7   5        296.73        290.98         6.20 o                         
   2  -7   5         74.01         63.29         5.01 o                         
   3  -7   5        111.96        103.63         4.09 o                         
   4  -7   5         77.47         78.01         3.16 o                         
   5  -7   5          2.19          3.09         0.65 o                         
   6  -7   5         22.03         20.81         1.68 o                         
   7  -7   5          0.74          0.12         0.58 o                         
   8  -7   5          2.06          1.65         0.65 o                         
  -5  -6   5          0.78          1.15         0.94 o                         
  -4  -6   5         60.19         56.81         2.20 o                         
  -3  -6   5         64.83         74.67         2.02 o                         
  -2  -6   5         35.83         32.69         1.13 o                         
  -1  -6   5        117.12        114.87         2.33 o                         
   0  -6   5         47.22         40.49         1.40 o                         
   1  -6   5        158.36        146.85         4.82 o                         
   2  -6   5        309.16        333.52         6.82 o                         
   3  -6   5          0.48          1.03         0.46 o                         
   4  -6   5         45.15         45.29         2.05 o                         
   5  -6   5        155.66        154.09         4.57 o                         
   6  -6   5        156.73        160.26         5.26 o                         
   7  -6   5         55.44         62.44         4.83 o                         
   8  -6   5          0.94          1.44         0.88 o                         
  -6  -5   5         59.06         60.31         3.42 o                         
  -5  -5   5        346.95        390.41         9.62 o                         
  -4  -5   5          5.93          6.39         0.75 o                         
  -3  -5   5        480.65        481.38         6.76 o                         
  -2  -5   5         46.01         41.47         1.17 o                         
  -1  -5   5          0.97          1.19         0.37 o                         
   0  -5   5        822.24        827.44        27.98 o                         
   1  -5   5          6.15         13.52         5.30 o                         
   2  -5   5         46.73         31.23         7.82 o                         
   3  -5   5       1123.55       1079.65        22.82 o                         
   4  -5   5        108.16        108.02         3.73 o                         
   5  -5   5          3.21          3.51         0.86 o                         
   6  -5   5         29.72         33.17         2.22 o                         
   7  -5   5         48.73         53.55         3.01 o                         
   8  -5   5        279.46        301.02        27.36 o                         
  -7  -4   5          0.09          0.29         0.92 o                         
  -6  -4   5         25.81         28.92         1.75 o                         
  -5  -4   5         13.06         14.17         0.76 o                         
  -4  -4   5         88.21         86.38         1.97 o                         
  -3  -4   5         11.76         10.97         0.60 o                         
  -2  -4   5       1171.29       1156.75        38.12 o                         
  -1  -4   5        378.12        350.43        16.12 o                         
   0  -4   5         15.26         13.66         2.33 o                         
   1  -4   5        196.38        239.57         7.73 o                         
   2  -4   5          7.98          2.26         1.86 o                         
   3  -4   5        116.99        151.55        11.36 o                         
   4  -4   5        120.76        122.25         3.62 o                         
   5  -4   5          8.18          8.86         1.37 o                         
   6  -4   5          3.81          1.04         1.43 o                         
   7  -4   5        156.17        175.88         5.35 o                         
   8  -4   5        114.56        129.31         9.42 o                         
  -8  -3   5         12.67          7.43         1.33 o                         
  -7  -3   5          6.66          6.76         0.80 o                         
  -6  -3   5        724.55        727.34         9.46 o                         
  -5  -3   5        218.34        211.90         3.14 o                         
  -4  -3   5          3.09          4.43         0.58 o                         
  -3  -3   5        144.36        142.45         7.15 o                         
  -2  -3   5         23.87         28.93         2.40 o                         
  -1  -3   5         20.16         18.71         3.00 o                         
   0  -3   5        168.02        161.93         6.29 o                         
   1  -3   5       1328.76       1196.75        28.27 o                         
   2  -3   5        415.00        466.70        19.48 o                         
   3  -3   5         37.88         30.17         3.33 o                         
   4  -3   5        429.28        430.64         8.68 o                         
   5  -3   5        100.90         98.78         3.14 o                         
   6  -3   5        119.47        120.05         3.31 o                         
   7  -3   5          3.31          3.97         0.82 o                         
   8  -3   5          9.50          9.25         1.10 o                         
  -8  -2   5         50.43         45.26         1.72 o                         
  -7  -2   5          1.08          1.07         0.47 o                         
  -6  -2   5         78.28         78.07         2.16 o                         
  -5  -2   5        441.84        436.85         7.11 o                         
  -4  -2   5         30.44         24.71         1.01 o                         
  -3  -2   5        898.32        893.32        19.57 o                         
  -2  -2   5        962.85        924.12        25.45 o                         
  -1  -2   5        719.84        658.98        18.06 o                         
   0  -2   5       1047.72       1071.83        25.39 o                         
   1  -2   5          1.67          0.20         0.45 o                         
   2  -2   5        186.46        163.73         8.32 o                         
   3  -2   5         17.06         36.53         3.15 o                         
   4  -2   5       1667.69       1633.76        28.62 o                         
   5  -2   5        298.86        291.70         5.79 o                         
   6  -2   5         63.00         59.58         2.24 o                         
   7  -2   5         53.17         62.88         4.25 o                         
   8  -2   5         58.74         64.75         2.35 o                         
  -8  -1   5         35.16         32.69         1.60 o                         
  -7  -1   5         54.29         55.95         2.20 o                         
  -6  -1   5        864.79        851.40        12.71 o                         
  -5  -1   5         22.42         26.13         1.22 o                         
  -4  -1   5          2.80          2.15         0.80 o                         
  -3  -1   5         67.48         52.06         3.67 o                         
  -2  -1   5       1033.71       1080.85        27.41 o                         
  -1  -1   5       4240.94       4080.08       112.77 o                         
   0  -1   5         70.07         48.32         3.56 o                         
   1  -1   5       1489.08       1471.32        34.39 o                         
   2  -1   5        645.37        597.64        14.46 o                         
   3  -1   5         13.61         26.72         2.73 o                         
   4  -1   5        504.07        470.78        14.61 o                         
   5  -1   5         25.33         24.43         1.36 o                         
   6  -1   5         91.46         92.70         2.69 o                         
   7  -1   5        173.48        188.81         6.80 o                         
   8  -1   5          1.64          1.62         0.48 o                         
  -9   0   5         29.02         23.43         2.39 o                         
  -8   0   5         32.99         33.09         1.56 o                         
  -7   0   5         19.72         25.24         1.48 o                         
  -6   0   5        731.14        720.41        10.35 o                         
  -5   0   5       1958.72       1893.06        20.17 o                         
  -4   0   5        247.78        273.37         7.98 o                         
  -3   0   5        756.33        745.97        15.04 o                         
  -2   0   5        103.58        113.30         5.38 o                         
  -1   0   5        310.58        299.62        10.43 o                         
   0   0   5          0.73          2.03         0.73 o                         
   1   0   5        638.34        603.43        24.69 o                         
   2   0   5        286.63        353.89        13.48 o                         
   3   0   5          1.28          7.11         1.86 o                         
   4   0   5        516.76        519.38        10.50 o                         
   5   0   5        308.07        295.16         5.99 o                         
   6   0   5          0.97         -1.20         1.20 o                         
   7   0   5        116.38        121.07         5.99 o                         
   8   0   5          0.10          0.52         0.57 o                         
  -9   1   5        468.78        511.00        10.17 o                         
  -8   1   5        275.10        273.71         6.01 o                         
  -7   1   5         79.72         81.97         2.82 o                         
  -6   1   5        147.54        150.08         3.75 o                         
  -5   1   5        110.46        115.58         3.11 o                         
  -4   1   5        192.11        203.62         6.43 o                         
  -3   1   5          2.91          1.89         0.56 o                         
  -2   1   5       4804.81       4870.96        96.53 o                         
  -1   1   5       2997.79       2813.20       110.32 o                         
   0   1   5        656.91        575.40        17.02 o                         
   1   1   5       1410.99       1298.86        55.07 o                         
   2   1   5         49.28         51.63         7.22 o                         
   3   1   5         29.38         48.74         4.87 o                         
   4   1   5        240.42        244.99         5.38 o                         
   5   1   5        866.76        823.09        26.86 o                         
   6   1   5        107.33         97.20         5.63 o                         
   7   1   5         18.54         17.25         1.34 o                         
   8   1   5        238.34        175.61         6.71 o                         
  -9   2   5        222.83        241.09         4.84 o                         
  -8   2   5         22.83         20.64         1.39 o                         
  -7   2   5        186.70        188.45         4.27 o                         
  -6   2   5       1394.46       1321.02        20.65 o                         
  -5   2   5        189.89        178.69         4.73 o                         
  -4   2   5          5.56          7.82         1.20 o                         
  -3   2   5         70.89         86.43         3.53 o                         
  -2   2   5        141.82        154.24         6.04 o                         
  -1   2   5        877.45        916.97        34.59 o                         
   0   2   5        262.33        313.30        12.31 o                         
   1   2   5        109.23         73.43         2.95 o                         
   2   2   5         73.86         61.60         3.98 o                         
   3   2   5         13.09         12.88         1.68 o                         
   4   2   5        878.41        819.47        19.15 o                         
   5   2   5         61.73         56.67         2.52 o                         
   6   2   5         15.13         18.67         1.70 o                         
   7   2   5         23.14         25.13         1.34 o                         
  -9   3   5        504.53        525.07        10.58 o                         
  -8   3   5         43.95         46.83         2.06 o                         
  -7   3   5          3.15          3.19         0.50 o                         
  -6   3   5        147.23        139.06         3.59 o                         
  -5   3   5        211.31        202.92         4.50 o                         
  -4   3   5        242.31        268.22         8.45 o                         
  -3   3   5       2313.67       2286.89        38.55 o                         
  -2   3   5        979.35       1106.61        46.34 o                         
  -1   3   5        195.22        216.62        22.39 o                         
   0   3   5         38.69         44.21         4.54 o                         
   1   3   5        217.55        228.18         6.57 o                         
   2   3   5        220.20        236.69        11.08 o                         
   3   3   5          7.90          5.41         0.83 o                         
   4   3   5          1.14          1.05         0.75 o                         
   5   3   5          5.40          5.31         0.96 o                         
   6   3   5        284.72        295.03         6.88 o                         
   7   3   5          0.92          1.92         0.69 o                         
  -9   4   5        136.15        161.10         7.10 o                         
  -8   4   5        223.60        215.94         4.83 o                         
  -7   4   5        152.47        149.09         3.64 o                         
  -6   4   5       2539.60       2427.19        40.41 o                         
  -5   4   5        979.85        932.21        20.30 o                         
  -4   4   5        621.55        669.62        19.14 o                         
  -3   4   5        280.68        313.72        11.91 o                         
  -2   4   5        293.99        279.34         9.13 o                         
  -1   4   5          3.87          4.12         2.38 o                         
   0   4   5       1014.95       1025.39        27.17 o                         
   1   4   5         11.08         23.07         2.09 o                         
   2   4   5         46.39         37.91         2.15 o                         
   3   4   5         85.98         91.79         3.85 o                         
   4   4   5         74.97         81.27         3.15 o                         
   5   4   5        167.26        172.43         4.62 o                         
   6   4   5          0.03          0.09         0.46 o                         
  -9   5   5          7.98          8.52         1.20 o                         
  -8   5   5        104.21        112.15         4.11 o                         
  -7   5   5        140.48        149.95         6.10 o                         
  -6   5   5          1.49          1.82         0.66 o                         
  -5   5   5         41.15         38.71         1.95 o                         
  -4   5   5         34.61         37.13         2.24 o                         
  -3   5   5       1220.16       1209.63        52.15 o                         
  -2   5   5        302.73        299.42        20.10 o                         
  -1   5   5        578.18        614.37        24.41 o                         
   0   5   5        283.86        281.52        10.98 o                         
   1   5   5          0.46          1.73         0.98 o                         
   2   5   5         58.12         58.69         2.97 o                         
   3   5   5         55.01         57.99         2.79 o                         
   4   5   5         51.80         50.13         2.56 o                         
   5   5   5         14.81         14.85         1.30 o                         
   6   5   5         31.96         19.39         1.83 o                         
  -9   6   5        423.64        475.22        38.43 o                         
  -8   6   5         71.69         71.62         2.77 o                         
  -7   6   5         97.28        100.88         4.35 o                         
  -6   6   5         64.49         63.61         2.97 o                         
  -5   6   5        463.65        453.81         9.36 o                         
  -4   6   5         12.62         12.21         1.38 o                         
  -3   6   5        240.20        229.18         6.23 o                         
  -2   6   5        239.99        249.08         6.22 o                         
  -1   6   5          7.57          7.62         0.84 o                         
   0   6   5        435.25        416.91         8.88 o                         
   1   6   5        205.84        201.42         7.29 o                         
   2   6   5         88.47         85.64         4.05 o                         
   3   6   5         46.66         48.78         2.75 o                         
   4   6   5          2.41          3.17         0.95 o                         
   5   6   5          6.65          5.62         0.91 o                         
  -9   7   5         22.66         13.65         1.69 o                         
  -8   7   5        362.94        348.73         6.75 o                         
  -7   7   5        124.54        129.70         4.56 o                         
  -6   7   5        719.12        748.36        15.03 o                         
  -5   7   5          3.77          4.07         0.75 o                         
  -4   7   5        478.24        489.31        13.92 o                         
  -3   7   5        197.70        199.49         5.16 o                         
  -2   7   5        135.87        125.23         4.10 o                         
  -1   7   5          2.19          3.93         0.64 o                         
   0   7   5         73.70         69.29         2.69 o                         
   1   7   5         86.33         97.17         5.33 o                         
   2   7   5          0.41          1.22         0.58 o                         
   3   7   5         29.82         29.50         1.52 o                         
   4   7   5        249.13        260.40         7.77 o                         
  -8   8   5         73.40         70.67         3.05 o                         
  -7   8   5         19.30         20.53         1.18 o                         
  -6   8   5          6.00          8.19         0.99 o                         
  -5   8   5          2.13          2.75         0.63 o                         
  -4   8   5          0.11          1.33         0.53 o                         
  -3   8   5        568.52        591.84        23.58 o                         
  -2   8   5          0.75          0.43         0.43 o                         
  -1   8   5        205.39        205.26         6.05 o                         
   0   8   5         99.51        103.79         3.63 o                         
   1   8   5         42.27         45.92         3.34 o                         
   2   8   5         34.18         34.80         2.17 o                         
   3   8   5         61.63         62.78         6.52 o                         
  -7   9   5         67.20         70.55         2.47 o                         
  -6   9   5        237.07        239.89         5.24 o                         
  -5   9   5         33.59         36.90         1.96 o                         
  -4   9   5        148.59        156.53         5.80 o                         
  -3   9   5          8.54         10.10         1.36 o                         
  -2   9   5        104.57        120.70         3.68 o                         
  -1   9   5         84.62         81.47         3.69 o                         
   0   9   5        536.75        551.24        11.86 o                         
   1   9   5         20.24         24.02         1.88 o                         
   2   9   5         61.18         49.23         2.92 o                         
  -6  10   5          5.73          6.86         0.78 o                         
  -5  10   5         13.07         12.61         1.09 o                         
  -4  10   5         78.34         75.84         2.73 o                         
  -3  10   5        243.20        238.63         7.48 o                         
  -2  10   5        239.97        258.71         8.63 o                         
  -1  10   5        117.35        101.10         3.21 o                         
   0  10   5        101.86         89.46         4.02 o                         
  -4  11   5         14.26          8.94         0.92 o                         
  -3  11   5         51.09         31.95         2.60 o                         
  -1 -10   6          2.95          2.31         0.79 o                         
   0 -10   6          0.16          0.48         0.79 o                         
   1 -10   6          1.18          1.85         0.63 o                         
   2 -10   6         91.83         95.08         3.27 o                         
   3 -10   6          4.83          5.98         1.01 o                         
   4 -10   6          8.58          8.58         0.80 o                         
   5 -10   6        155.75        132.18         3.76 o                         
  -2  -9   6          2.67          5.43         1.66 o                         
  -1  -9   6         35.97         46.56         3.42 o                         
   0  -9   6         87.77         95.56         3.92 o                         
   1  -9   6         46.06         52.74         2.24 o                         
   2  -9   6         11.50         13.77         1.34 o                         
   3  -9   6          8.52          8.53         1.14 o                         
   4  -9   6         10.07         11.35         1.55 o                         
   5  -9   6        102.80         90.36         3.93 o                         
   6  -9   6          0.57          1.19         0.36 o                         
  -3  -8   6         28.43         35.21         2.99 o                         
  -2  -8   6         76.60         77.12         3.12 o                         
  -1  -8   6          0.08          0.48         0.44 o                         
   0  -8   6         33.10         39.80         1.73 o                         
   1  -8   6         62.65         64.71         2.94 o                         
   2  -8   6        348.96        360.67        10.08 o                         
   3  -8   6        599.13        591.61        12.21 o                         
   4  -8   6        187.32        181.86         5.76 o                         
   5  -8   6        293.25        283.65         7.45 o                         
   6  -8   6         87.40        102.27         5.17 o                         
   7  -8   6         99.73        101.69         4.18 o                         
  -4  -7   6          5.22          8.43         1.32 o                         
  -3  -7   6         27.50         39.46         2.17 o                         
  -2  -7   6        255.40        265.63         4.93 o                         
  -1  -7   6         54.35         59.51         1.82 o                         
   0  -7   6        116.34        112.25         2.80 o                         
   1  -7   6        238.73        231.05         6.74 o                         
   2  -7   6        129.03        131.22         4.14 o                         
   3  -7   6         31.89         32.88         2.02 o                         
   4  -7   6        114.68        120.87         4.95 o                         
   5  -7   6         31.44         33.17         2.13 o                         
   6  -7   6        111.92        122.41         5.33 o                         
   7  -7   6        120.41        137.47         8.29 o                         
   8  -7   6         76.75         72.45         4.54 o                         
  -4  -6   6         44.64         54.28         2.35 o                         
  -3  -6   6          6.69          9.55         0.80 o                         
  -2  -6   6         77.93         73.83         1.90 o                         
  -1  -6   6         40.57         39.51         2.00 o                         
   0  -6   6          2.80          1.82         0.47 o                         
   1  -6   6        506.09        487.32         9.94 o                         
   2  -6   6         76.79         74.79         3.02 o                         
   3  -6   6        819.45        755.35        12.51 o                         
   4  -6   6        664.39        641.34        12.64 o                         
   5  -6   6        446.15        462.36        10.62 o                         
   6  -6   6         46.63         48.23         3.00 o                         
   7  -6   6         34.71         34.30         3.40 o                         
   8  -6   6         55.37         59.25         3.58 o                         
  -6  -5   6          6.57          6.07         2.45 o                         
  -5  -5   6         51.18         53.56         2.52 o                         
  -4  -5   6        435.64        419.74        12.94 o                         
  -3  -5   6          3.62          2.55         0.41 o                         
  -2  -5   6        659.04        629.18         6.37 o                         
  -1  -5   6        188.83        173.06         2.49 o                         
   0  -5   6        687.17        621.37        10.87 o                         
   1  -5   6        198.97        201.69         7.63 o                         
   2  -5   6          9.50          8.61         1.58 o                         
   3  -5   6         15.33         17.38         1.26 o                         
   4  -5   6        132.03        126.28         4.79 o                         
   5  -5   6        807.08        796.99        16.63 o                         
   6  -5   6        359.50        411.11        12.29 o                         
   7  -5   6        619.00        684.59        15.01 o                         
   8  -5   6        350.29        396.07        19.51 o                         
  -7  -4   6        235.11        230.14        13.56 o                         
  -6  -4   6         96.66        101.58         3.45 o                         
  -5  -4   6         40.44         38.63         1.41 o                         
  -4  -4   6       1215.22       1167.96        16.55 o                         
  -3  -4   6         24.74         23.17         0.92 o                         
  -2  -4   6          1.63          0.69         0.29 o                         
  -1  -4   6          2.91          2.65         1.59 o                         
   0  -4   6         28.63         15.15         3.01 o                         
   1  -4   6        583.25        522.68        13.33 o                         
   2  -4   6        533.90        504.72        21.55 o                         
   3  -4   6        432.74        402.00        17.39 o                         
   4  -4   6         40.17         33.47         2.36 o                         
   5  -4   6        683.02        682.10        13.11 o                         
   6  -4   6        158.31        168.65         4.90 o                         
   7  -4   6         29.62         31.35         2.60 o                         
   8  -4   6        341.23        395.29        13.91 o                         
  -7  -3   6          1.92          1.51         0.47 o                         
  -6  -3   6         36.80         38.07         1.50 o                         
  -5  -3   6       1078.26       1076.78        13.71 o                         
  -4  -3   6        171.33        154.64         3.86 o                         
  -3  -3   6         10.49         11.70         0.69 o                         
  -2  -3   6         14.56         13.74         1.89 o                         
  -1  -3   6       2902.32       2900.23        73.05 o                         
   0  -3   6        775.42        726.34        17.80 o                         
   1  -3   6        623.33        633.78        15.99 o                         
   2  -3   6        161.37        167.63         8.05 o                         
   3  -3   6       1215.43       1252.60        21.16 o                         
   4  -3   6        921.51        897.59        15.60 o                         
   5  -3   6        581.27        550.47        11.46 o                         
   6  -3   6         18.64         24.42         1.71 o                         
   7  -3   6        203.53        241.18         5.80 o                         
   8  -3   6        421.38        467.20        13.77 o                         
  -8  -2   6        165.13        152.70         5.35 o                         
  -7  -2   6        451.00        447.47         7.36 o                         
  -6  -2   6         70.37         70.31         2.12 o                         
  -5  -2   6        199.77        197.04         3.52 o                         
  -4  -2   6        265.55        269.04         3.95 o                         
  -3  -2   6          8.32         15.28         1.93 o                         
  -2  -2   6       1478.30       1511.32        28.31 o                         
  -1  -2   6         12.90         10.74         2.13 o                         
   0  -2   6       1649.21       1545.64        27.74 o                         
   1  -2   6       2237.03       2197.88        39.53 o                         
   2  -2   6        868.66        901.71        16.41 o                         
   3  -2   6        548.59        559.08        17.68 o                         
   4  -2   6        659.34        641.63        14.34 o                         
   5  -2   6          4.86          5.07         0.78 o                         
   6  -2   6         66.63         72.22         2.76 o                         
   7  -2   6         49.03         59.68         2.52 o                         
   8  -2   6        156.77        169.76         8.53 o                         
  -8  -1   6         76.72         76.01         2.66 o                         
  -7  -1   6         67.44         63.95         2.62 o                         
  -6  -1   6        731.68        745.18        12.07 o                         
  -5  -1   6         52.37         47.79         1.53 o                         
  -4  -1   6       1226.89       1160.66        24.05 o                         
  -3  -1   6        338.53        294.13         7.94 o                         
  -2  -1   6        805.99        783.58        16.67 o                         
  -1  -1   6        849.93        841.51        19.07 o                         
   0  -1   6        510.57        564.08        18.44 o                         
   1  -1   6        203.32        242.68        10.65 o                         
   2  -1   6        195.96        183.75         8.88 o                         
   3  -1   6       1850.38       1857.23        54.22 o                         
   4  -1   6        204.72        200.74         5.57 o                         
   5  -1   6        632.89        599.81         9.51 o                         
   6  -1   6        365.37        380.36         8.35 o                         
   7  -1   6        537.42        587.13        13.56 o                         
   8  -1   6          4.29          3.52         0.58 o                         
  -9   0   6        123.64        101.23         3.35 o                         
  -8   0   6        226.99        234.02         5.11 o                         
  -7   0   6        170.26        175.96         4.02 o                         
  -6   0   6         19.59         17.41         1.25 o                         
  -5   0   6        196.64        212.75         3.81 o                         
  -4   0   6         30.97         37.81         2.61 o                         
  -3   0   6        507.76        595.76        13.08 o                         
  -2   0   6         15.70         16.14         1.41 o                         
  -1   0   6       3288.11       3334.22        84.94 o                         
   0   0   6       1450.66       1418.27        37.24 o                         
   1   0   6       1045.50       1156.49        23.26 o                         
   2   0   6         53.90         64.04         5.83 o                         
   3   0   6        633.35        655.33        43.45 o                         
   4   0   6         58.66         61.59         2.70 o                         
   5   0   6         28.70         26.38         1.56 o                         
   6   0   6        302.89        334.20         8.11 o                         
   7   0   6         98.55         99.10         4.71 o                         
   8   0   6        209.88        177.89         9.65 o                         
  -9   1   6          0.26          3.96         0.96 o                         
  -8   1   6         85.64         87.71         2.71 o                         
  -7   1   6          8.04          6.12         0.80 o                         
  -6   1   6       1159.62       1153.26        15.53 o                         
  -5   1   6         28.12         25.98         1.29 o                         
  -4   1   6       1002.56        960.96        18.12 o                         
  -3   1   6          6.71         14.44         1.55 o                         
  -2   1   6          2.91          1.71         0.48 o                         
  -1   1   6         12.13         18.51         1.88 o                         
   0   1   6        820.33        872.43        30.46 o                         
   1   1   6        305.74        334.56        10.01 o                         
   2   1   6       2872.44       2974.48        88.54 o                         
   3   1   6        435.20        424.79        15.55 o                         
   4   1   6       1471.52       1410.21        18.74 o                         
   5   1   6        466.78        402.37         7.87 o                         
   6   1   6        524.07        566.32        13.39 o                         
   7   1   6        224.19        219.54         5.90 o                         
  -9   2   6         74.70         80.29         3.29 o                         
  -8   2   6         68.80         67.82         2.35 o                         
  -7   2   6         21.15         24.10         1.38 o                         
  -6   2   6          7.87         12.82         0.97 o                         
  -5   2   6        109.56        109.29         2.99 o                         
  -4   2   6        132.59        127.48         5.38 o                         
  -3   2   6          5.35          1.98         0.55 o                         
  -2   2   6         43.64         32.67         2.58 o                         
  -1   2   6        695.81        622.91        28.87 o                         
   0   2   6       1157.67       1174.17        23.91 o                         
   1   2   6       1238.69       1391.78        28.08 o                         
   2   2   6          0.17          3.84         0.81 o                         
   3   2   6        210.65        193.24         5.92 o                         
   4   2   6          6.90          4.99         0.85 o                         
   5   2   6        107.59        119.96         4.38 o                         
   6   2   6        193.90        234.42         6.13 o                         
   7   2   6        169.83        155.53        11.36 o                         
  -9   3   6        108.30        105.77         4.57 o                         
  -8   3   6         94.12         92.83         3.39 o                         
  -7   3   6        113.66        114.93         3.34 o                         
  -6   3   6        646.06        623.75        10.78 o                         
  -5   3   6        354.83        315.62         6.03 o                         
  -4   3   6        177.73        178.02         7.56 o                         
  -3   3   6          0.55          0.90         0.65 o                         
  -2   3   6         10.23         16.17         1.71 o                         
  -1   3   6       2501.37       2613.65        49.15 o                         
   0   3   6        176.13        175.54         6.15 o                         
   1   3   6         43.32         41.18         2.96 o                         
   2   3   6         76.99         83.28         4.84 o                         
   3   3   6       1833.27       1898.56        41.64 o                         
   4   3   6        964.93       1046.08        23.70 o                         
   5   3   6         13.08         18.02         1.52 o                         
   6   3   6         29.28         28.92         1.66 o                         
  -9   4   6         42.84         51.63         4.83 o                         
  -8   4   6         31.27         31.43         2.29 o                         
  -7   4   6         18.18         16.62         1.46 o                         
  -6   4   6        317.30        306.83         7.11 o                         
  -5   4   6         86.10         84.58         2.88 o                         
  -4   4   6        384.17        344.41         7.24 o                         
  -3   4   6          1.50          4.04         1.07 o                         
  -2   4   6       1088.67       1127.45        29.76 o                         
  -1   4   6        236.25        242.81         7.96 o                         
   0   4   6         28.20         25.73         2.24 o                         
   1   4   6          2.82          3.02         0.78 o                         
   2   4   6        734.45        736.07        19.06 o                         
   3   4   6         16.18         15.86         1.69 o                         
   4   4   6         49.08         55.96         3.31 o                         
   5   4   6         12.76         13.32         1.11 o                         
   6   4   6        481.78        466.52        14.69 o                         
  -9   5   6        156.64        186.42        10.32 o                         
  -8   5   6        100.60         95.47         4.02 o                         
  -7   5   6          2.93          3.80         0.82 o                         
  -6   5   6        418.51        427.45         8.85 o                         
  -5   5   6          0.97         -1.04         1.04 o                         
  -4   5   6          1.74          1.83         0.74 o                         
  -3   5   6          3.26          2.76         0.69 o                         
  -2   5   6        252.93        249.91         7.62 o                         
  -1   5   6        893.07        866.92        24.65 o                         
   0   5   6        480.86        490.01        10.63 o                         
   1   5   6        388.25        402.41        10.57 o                         
   2   5   6        389.48        397.97        18.22 o                         
   3   5   6        361.10        368.83        11.91 o                         
   4   5   6         26.20         27.81         3.12 o                         
   5   5   6         34.91         34.08         2.73 o                         
  -9   6   6          6.12          5.32         1.30 o                         
  -8   6   6        118.58        121.44         3.97 o                         
  -7   6   6         95.83         90.56         3.91 o                         
  -6   6   6        872.87        860.02        14.78 o                         
  -5   6   6        547.77        530.46        10.41 o                         
  -4   6   6        231.83        221.23         6.00 o                         
  -3   6   6          5.29          5.34         0.78 o                         
  -2   6   6        244.23        250.62         7.05 o                         
  -1   6   6        143.52        149.10         4.94 o                         
   0   6   6        183.66        190.97         5.73 o                         
   1   6   6          3.33         -1.44         3.23 o                         
   2   6   6         89.65         83.67         4.03 o                         
   3   6   6        178.39        201.66         7.54 o                         
   4   6   6        306.45        344.37         8.91 o                         
   5   6   6         36.09         29.68         1.53 o                         
  -8   7   6        492.09        504.45        13.09 o                         
  -7   7   6          0.39          0.13         0.53 o                         
  -6   7   6        461.76        493.88         9.85 o                         
  -5   7   6         57.49         62.40         2.70 o                         
  -4   7   6         22.44         22.41         1.57 o                         
  -3   7   6         81.01         80.53         3.55 o                         
  -2   7   6        167.15        166.14         5.39 o                         
  -1   7   6        119.12        130.30         3.77 o                         
   0   7   6        227.41        227.00         5.95 o                         
   1   7   6          0.75          2.28         0.98 o                         
   2   7   6        134.72        131.96         4.94 o                         
   3   7   6        117.87        125.34         3.91 o                         
   4   7   6          0.35          0.21         0.34 o                         
  -8   8   6         85.51         73.23         4.40 o                         
  -7   8   6         95.32         91.64         3.68 o                         
  -6   8   6        216.88        229.57         5.90 o                         
  -5   8   6        310.49        322.71         7.13 o                         
  -4   8   6        109.08        113.37         3.69 o                         
  -3   8   6          0.63          0.04         0.48 o                         
  -2   8   6        380.17        389.56         9.58 o                         
  -1   8   6         12.89         16.74         1.89 o                         
   0   8   6          6.25          7.34         1.11 o                         
   1   8   6         18.41         16.32         1.58 o                         
   2   8   6         27.40         27.70         1.92 o                         
   3   8   6        108.94         82.15         3.58 o                         
  -7   9   6          2.07          2.05         0.45 o                         
  -6   9   6         13.19         13.16         1.47 o                         
  -5   9   6          8.74          7.59         0.95 o                         
  -4   9   6         45.28         44.92         2.67 o                         
  -3   9   6          5.05          4.10         0.88 o                         
  -2   9   6        176.46        177.49         4.64 o                         
  -1   9   6        455.89        481.46        19.20 o                         
   0   9   6        269.31        262.99        10.12 o                         
   1   9   6          5.98          7.03         0.85 o                         
  -6  10   6        340.23        275.95        21.95 o                         
  -5  10   6         78.32         64.65         5.31 o                         
  -4  10   6        105.84        100.29         7.34 o                         
  -3  10   6         11.85         12.55         1.26 o                         
  -2  10   6        216.98        220.32         8.44 o                         
  -1  10   6          1.58          1.09         0.47 o                         
   0  10   6         47.45         31.58         1.61 o                         
   0 -10   7         58.88         52.43         4.90 o                         
   1 -10   7         90.48        104.60         7.14 o                         
   2 -10   7         78.84         88.74         3.35 o                         
   3 -10   7         37.34         45.01         2.92 o                         
   4 -10   7          6.11          4.69         0.56 o                         
   5 -10   7          6.16          3.97         0.46 o                         
  -2  -9   7        219.68        263.47        13.46 o                         
  -1  -9   7         83.80        101.43         4.25 o                         
   0  -9   7         14.05         15.56         1.69 o                         
   1  -9   7          1.02          1.38         0.62 o                         
   2  -9   7        140.59        161.44         4.61 o                         
   3  -9   7         64.23         70.55         3.69 o                         
   4  -9   7        159.14        161.75         5.42 o                         
   5  -9   7        235.15        230.95        14.93 o                         
   6  -9   7         34.76         26.93         1.96 o                         
  -3  -8   7         89.02         96.98         5.08 o                         
  -2  -8   7         46.01         61.93         3.00 o                         
  -1  -8   7        203.50        235.78         5.49 o                         
   0  -8   7          0.24          1.14         0.43 o                         
   1  -8   7        683.62        718.94        16.42 o                         
   2  -8   7        757.29        807.43        17.42 o                         
   3  -8   7         10.68         14.21         1.48 o                         
   4  -8   7          1.97          1.58         0.83 o                         
   5  -8   7         21.01         17.88         1.45 o                         
   6  -8   7         11.12         13.64         1.39 o                         
   7  -8   7          0.21          0.49         0.29 o                         
  -3  -7   7          7.58          6.59         1.05 o                         
  -2  -7   7          6.90          8.78         0.94 o                         
  -1  -7   7         20.33         22.27         1.14 o                         
   0  -7   7         49.41         48.35         1.86 o                         
   1  -7   7         17.47         20.05         1.66 o                         
   2  -7   7        367.48        342.20        14.49 o                         
   3  -7   7        548.02        551.54        12.88 o                         
   4  -7   7        296.75        287.52         8.20 o                         
   5  -7   7        189.19        195.31         5.71 o                         
   6  -7   7          5.22          3.89         0.99 o                         
   7  -7   7        125.71        126.12         6.25 o                         
  -4  -6   7        141.79        142.14         4.18 o                         
  -3  -6   7        153.20        159.51         3.54 o                         
  -2  -6   7        798.17        766.52        11.24 o                         
  -1  -6   7        332.74        331.81         4.60 o                         
   0  -6   7        403.30        384.84         6.03 o                         
   1  -6   7        138.07        136.28         3.49 o                         
   2  -6   7        237.49        219.58         5.36 o                         
   3  -6   7         59.02         61.11         2.95 o                         
   4  -6   7        146.42        144.45         6.07 o                         
   5  -6   7        275.51        277.28         7.48 o                         
   6  -6   7         18.73         16.49         2.23 o                         
   7  -6   7          0.82          0.71         0.72 o                         
   8  -6   7        269.63        256.76        10.99 o                         
  -5  -5   7        286.98        300.96         9.87 o                         
  -4  -5   7          6.75          8.57         0.74 o                         
  -3  -5   7         25.01         30.73         1.23 o                         
  -2  -5   7        160.80        157.45         2.58 o                         
  -1  -5   7         94.12         90.25         1.98 o                         
   0  -5   7        358.34        345.07         5.71 o                         
   1  -5   7        541.61        549.78         8.20 o                         
   2  -5   7        137.21        122.77         3.16 o                         
   3  -5   7         69.67         61.45         2.72 o                         
   4  -5   7         95.95        102.73         4.40 o                         
   5  -5   7         67.72         74.41         3.48 o                         
   6  -5   7        344.99        378.41        12.29 o                         
   7  -5   7          5.39          5.61         1.05 o                         
   8  -5   7          0.15          0.34         0.58 o                         
  -7  -4   7          0.08          0.40         1.52 o                         
  -6  -4   7          9.84          8.12         1.01 o                         
  -5  -4   7        157.90        160.57         3.91 o                         
  -4  -4   7         58.47         53.65         1.49 o                         
  -3  -4   7         80.66         75.30         1.81 o                         
  -2  -4   7        881.40        826.81         8.01 o                         
  -1  -4   7        388.86        414.06        14.94 o                         
   0  -4   7         10.52         18.41         3.05 o                         
   1  -4   7         62.99         57.14         4.56 o                         
   2  -4   7        437.75        412.75        16.16 o                         
   3  -4   7          6.93          8.14         1.07 o                         
   4  -4   7        452.79        458.76        10.61 o                         
   5  -4   7         18.30         17.06         1.50 o                         
   6  -4   7         51.93         51.60         2.70 o                         
   7  -4   7        231.11        242.97         6.22 o                         
   8  -4   7        121.60        157.11         7.93 o                         
  -7  -3   7         85.07         88.90         2.77 o                         
  -6  -3   7          1.12          2.09         0.50 o                         
  -5  -3   7        487.99        487.06         8.24 o                         
  -4  -3   7        234.04        228.76         3.41 o                         
  -3  -3   7         17.02         15.93         0.71 o                         
  -2  -3   7         92.21         94.01         8.20 o                         
  -1  -3   7        173.43        163.01         5.71 o                         
   0  -3   7         43.83         38.37         3.17 o                         
   1  -3   7        888.23        812.15        19.64 o                         
   2  -3   7        347.27        273.96         9.71 o                         
   3  -3   7         13.40         19.54         1.84 o                         
   4  -3   7         18.47         19.01         1.39 o                         
   5  -3   7        214.15        213.34         5.88 o                         
   6  -3   7        130.58        133.07         3.80 o                         
   7  -3   7         81.27         87.79         4.12 o                         
   8  -3   7        216.87        223.19        38.60 o                         
  -8  -2   7          0.28          0.28         0.39 o                         
  -7  -2   7          1.73          2.08         0.43 o                         
  -6  -2   7        322.00        314.37         5.57 o                         
  -5  -2   7        995.54        960.86        11.97 o                         
  -4  -2   7        151.18        146.35         3.10 o                         
  -3  -2   7         15.79          7.19         1.43 o                         
  -2  -2   7       2489.43       2447.30        47.34 o                         
  -1  -2   7        173.11        211.24         6.60 o                         
   0  -2   7        350.85        393.37        16.50 o                         
   1  -2   7         60.19         69.92         2.84 o                         
   2  -2   7        571.28        644.36        16.48 o                         
   3  -2   7        439.17        425.92        11.21 o                         
   4  -2   7        830.17        838.03        14.02 o                         
   5  -2   7        150.86        160.59         3.88 o                         
   6  -2   7         80.55         74.07         2.86 o                         
   7  -2   7          0.05          0.79         0.48 o                         
   8  -2   7         29.90         28.65         2.94 o                         
  -8  -1   7          5.18          7.23         0.94 o                         
  -7  -1   7         22.23         25.54         1.35 o                         
  -6  -1   7        148.36        141.68         3.37 o                         
  -5  -1   7        644.82        637.07         8.01 o                         
  -4  -1   7          3.99          3.14         0.53 o                         
  -3  -1   7        348.55        346.30        10.68 o                         
  -2  -1   7       2016.23       2067.92        49.14 o                         
  -1  -1   7         12.50         25.10         1.89 o                         
   0  -1   7        122.20        109.45         4.32 o                         
   1  -1   7         96.66         67.10         4.29 o                         
   2  -1   7        873.80       1035.75        21.03 o                         
   3  -1   7         70.39         72.10         4.09 o                         
   4  -1   7         34.05         31.43         2.10 o                         
   5  -1   7         12.74         10.43         1.02 o                         
   6  -1   7         35.38         41.40         2.18 o                         
   7  -1   7          9.48          8.90         1.15 o                         
   8  -1   7        259.27        211.83         8.92 o                         
  -8   0   7         26.95         29.62         1.63 o                         
  -7   0   7        356.23        375.30         6.52 o                         
  -6   0   7        839.59        847.91        11.70 o                         
  -5   0   7       1347.93       1314.57        16.14 o                         
  -4   0   7        174.54        167.51         4.86 o                         
  -3   0   7        530.08        503.53        11.91 o                         
  -2   0   7       1349.51       1383.41        28.10 o                         
  -1   0   7         10.53         12.45         1.63 o                         
   0   0   7         33.41         34.37         2.28 o                         
   1   0   7         20.18         14.05         1.62 o                         
   2   0   7          1.25          7.08         2.34 o                         
   3   0   7          0.16         -0.52         0.82 o                         
   4   0   7        416.35        424.47        10.83 o                         
   5   0   7          2.81          3.33         0.68 o                         
   6   0   7        117.94        111.37         4.57 o                         
   7   0   7         18.47         15.78         1.71 o                         
  -9   1   7        108.51         94.70         4.20 o                         
  -8   1   7          9.38         12.93         1.00 o                         
  -7   1   7         68.62         73.89         2.54 o                         
  -6   1   7          2.68         -0.04         1.01 o                         
  -5   1   7        619.01        624.91         8.89 o                         
  -4   1   7        409.33        399.12        10.17 o                         
  -3   1   7        350.27        371.41         8.91 o                         
  -2   1   7       3797.72       3956.25        71.75 o                         
  -1   1   7         12.65          6.49         1.42 o                         
   0   1   7        481.15        493.51        13.71 o                         
   1   1   7         30.12         22.25         2.15 o                         
   2   1   7        406.61        409.12        12.67 o                         
   3   1   7        113.05        120.27         4.17 o                         
   4   1   7          6.84          7.74         0.79 o                         
   5   1   7         74.81         81.38         2.84 o                         
   6   1   7         70.20         66.43         2.62 o                         
   7   1   7         10.54         10.06         1.01 o                         
  -9   2   7        164.11        167.51        11.35 o                         
  -8   2   7          0.27          0.42         0.47 o                         
  -7   2   7         52.08         51.90         1.97 o                         
  -6   2   7       1662.69       1674.21        20.92 o                         
  -5   2   7       3005.70       2955.20        31.94 o                         
  -4   2   7        203.37        217.47         6.03 o                         
  -3   2   7         58.89         65.91         3.53 o                         
  -2   2   7         80.95         81.34         3.93 o                         
  -1   2   7          0.12          0.95         0.71 o                         
   0   2   7        416.02        462.48        16.14 o                         
   1   2   7        899.57        974.44        30.27 o                         
   2   2   7         25.57         46.64         3.63 o                         
   3   2   7          0.09          2.22         0.60 o                         
   4   2   7        199.64        197.27         5.02 o                         
   5   2   7         98.15        103.37         3.80 o                         
   6   2   7          1.33          2.17         0.49 o                         
   7   2   7          5.24          4.40         1.16 o                         
  -9   3   7        104.35        125.41         5.46 o                         
  -8   3   7          0.11          0.50         0.39 o                         
  -7   3   7         27.42         31.35         1.73 o                         
  -6   3   7        220.49        216.12         5.02 o                         
  -5   3   7        837.30        803.60        13.32 o                         
  -4   3   7         37.07         39.12         2.52 o                         
  -3   3   7        748.82        740.42        18.09 o                         
  -2   3   7       1445.39       1506.83        31.23 o                         
  -1   3   7         17.10         17.13         2.02 o                         
   0   3   7         22.06         27.59         2.56 o                         
   1   3   7        453.30        500.43        24.21 o                         
   2   3   7        102.01        123.49         6.07 o                         
   3   3   7        392.91        396.43        11.12 o                         
   4   3   7        752.83        759.59        13.04 o                         
   5   3   7        145.75        136.33         4.73 o                         
   6   3   7          7.15          8.52         0.76 o                         
  -9   4   7         96.34        126.30         7.84 o                         
  -8   4   7         29.67         32.06         2.42 o                         
  -7   4   7         63.25         68.21         3.13 o                         
  -6   4   7        739.52        726.73        13.67 o                         
  -5   4   7         34.69         35.43         2.03 o                         
  -4   4   7        173.84        177.37         4.19 o                         
  -3   4   7        103.75        106.04         3.46 o                         
  -2   4   7        719.56        762.69        23.38 o                         
  -1   4   7        707.79        759.50        20.49 o                         
   0   4   7        105.59         96.39         4.45 o                         
   1   4   7        181.39        172.90         5.18 o                         
   2   4   7        156.11        129.52         5.00 o                         
   3   4   7        133.47        137.30         4.69 o                         
   4   4   7        316.46        318.18         6.92 o                         
   5   4   7         70.81         71.07         2.57 o                         
   6   4   7          8.28          6.56         0.69 o                         
  -9   5   7         12.58         14.50         2.10 o                         
  -8   5   7          3.35          5.09         0.85 o                         
  -7   5   7         22.98         26.19         2.01 o                         
  -6   5   7       1055.74       1016.34        19.23 o                         
  -5   5   7        632.18        618.90        12.08 o                         
  -4   5   7        179.30        167.20         4.93 o                         
  -3   5   7         19.43         14.09         1.16 o                         
  -2   5   7        254.68        256.23         7.05 o                         
  -1   5   7        203.73        217.59         6.45 o                         
   0   5   7        997.02       1022.57        26.72 o                         
   1   5   7        132.13        121.99         4.55 o                         
   2   5   7        155.68        149.09         5.30 o                         
   3   5   7         18.58         19.39         2.04 o                         
   4   5   7        261.11        266.83         8.77 o                         
   5   5   7        105.20        111.73         3.24 o                         
  -9   6   7        167.05        151.70         7.49 o                         
  -8   6   7         27.31         28.58         1.83 o                         
  -7   6   7        530.90        548.26        11.24 o                         
  -6   6   7        200.89        202.76         5.97 o                         
  -5   6   7        172.89        177.23         4.78 o                         
  -4   6   7          0.02          0.66         0.45 o                         
  -3   6   7         21.13         21.78         1.81 o                         
  -2   6   7         66.09         62.51         3.79 o                         
  -1   6   7          0.01          1.12         0.55 o                         
   0   6   7         18.61         15.79         1.57 o                         
   1   6   7        330.61        316.49         9.45 o                         
   2   6   7        406.99        428.67        19.32 o                         
   3   6   7         67.50         67.42         3.41 o                         
   4   6   7         10.72          9.72         1.00 o                         
  -8   7   7          3.66          6.14         0.67 o                         
  -7   7   7         14.85         13.57         1.27 o                         
  -6   7   7        385.40        402.60         9.01 o                         
  -5   7   7         53.07         50.82         2.90 o                         
  -4   7   7        472.40        478.81         9.99 o                         
  -3   7   7         21.62         20.99         1.85 o                         
  -2   7   7         31.51         38.73         2.82 o                         
  -1   7   7        132.88        136.59         5.45 o                         
   0   7   7         13.69         14.65         2.01 o                         
   1   7   7        231.09        244.39        12.12 o                         
   2   7   7          6.07          6.08         1.16 o                         
   3   7   7          6.17          8.72         1.08 o                         
  -8   8   7         15.27          9.45         0.89 o                         
  -7   8   7          3.19          3.14         0.70 o                         
  -6   8   7         10.62         11.93         1.21 o                         
  -5   8   7         18.13         17.22         1.41 o                         
  -4   8   7         18.10         18.25         1.35 o                         
  -3   8   7         77.67         74.58         3.43 o                         
  -2   8   7        116.13        127.05         5.96 o                         
  -1   8   7         15.73         20.19         2.04 o                         
   0   8   7        461.48        473.71        11.74 o                         
   1   8   7         37.80         36.76         2.46 o                         
   2   8   7          0.14          0.65         0.34 o                         
  -7   9   7         51.22         43.90         2.49 o                         
  -6   9   7         53.78         60.77         3.49 o                         
  -5   9   7          2.29          2.50         0.53 o                         
  -4   9   7         63.65         61.14         4.88 o                         
  -3   9   7         52.93         61.05         3.10 o                         
  -2   9   7         26.37         27.93         1.96 o                         
  -1   9   7          0.50          0.67         0.54 o                         
   0   9   7         79.35         70.46         2.98 o                         
   1   9   7        152.25        142.65         5.01 o                         
  -6  10   7         42.51         26.51         1.74 o                         
  -5  10   7          8.27          6.72         0.86 o                         
  -4  10   7        177.88        164.78         5.27 o                         
  -3  10   7          1.61          1.17         1.20 o                         
  -2  10   7          2.65          1.98         0.55 o                         
  -1  10   7          7.48          5.28         0.73 o                         
   0 -10   8          3.02          3.34         1.59 o                         
   1 -10   8         14.52         18.54         2.48 o                         
   2 -10   8         84.90         80.22         3.32 o                         
   3 -10   8         41.47         40.00         1.86 o                         
   4 -10   8         22.63         17.58         1.55 o                         
  -2  -9   8          0.99          1.96         0.98 o                         
  -1  -9   8        101.58        121.65         4.57 o                         
   0  -9   8         45.41         61.89         2.87 o                         
   1  -9   8          3.10          4.71         0.73 o                         
   2  -9   8          7.18          8.18         0.82 o                         
   3  -9   8         98.80        108.20         4.33 o                         
   4  -9   8         19.16         22.13         1.65 o                         
   5  -9   8          0.38          0.70         0.36 o                         
   6  -9   8         92.67         53.76        10.13 o                         
  -3  -8   8         14.03         15.71         2.43 o                         
  -2  -8   8          4.30          4.91         1.00 o                         
  -1  -8   8          8.58          8.79         0.94 o                         
   0  -8   8        283.00        311.88         7.21 o                         
   1  -8   8         27.14         27.98         3.70 o                         
   2  -8   8         32.18         32.91         2.89 o                         
   3  -8   8         73.63         74.87         4.79 o                         
   4  -8   8         97.45         96.81         5.37 o                         
   5  -8   8         44.77         47.51         2.27 o                         
   6  -8   8          1.21          1.76         0.57 o                         
  -3  -7   8         13.87         15.93         1.53 o                         
  -2  -7   8         33.85         32.09         1.91 o                         
  -1  -7   8        139.65        148.25         3.84 o                         
   0  -7   8          6.53          5.89         0.79 o                         
   1  -7   8        149.72        167.35         6.09 o                         
   2  -7   8        395.18        427.66        11.74 o                         
   3  -7   8          3.70          5.46         1.01 o                         
   4  -7   8         23.29         24.45         1.97 o                         
   5  -7   8         73.72         77.52         3.42 o                         
   6  -7   8          1.61          1.42         0.58 o                         
   7  -7   8        329.41        329.55        17.28 o                         
  -4  -6   8         88.85         92.87         3.46 o                         
  -3  -6   8        232.64        251.37         5.46 o                         
  -2  -6   8         16.22         18.42         0.98 o                         
  -1  -6   8        145.28        144.21         3.10 o                         
   0  -6   8         63.40         67.23         2.20 o                         
   1  -6   8        256.54        256.86         5.13 o                         
   2  -6   8        233.86        227.73         6.19 o                         
   3  -6   8        294.99        288.16         9.54 o                         
   4  -6   8        221.34        200.49         6.73 o                         
   5  -6   8        220.07        226.67         5.97 o                         
   6  -6   8         57.47         57.38         3.77 o                         
   7  -6   8          1.29          1.64         0.69 o                         
  -5  -5   8          3.32          2.72         0.67 o                         
  -4  -5   8        179.23        185.83         5.45 o                         
  -3  -5   8         95.22         97.57         2.77 o                         
  -2  -5   8        128.87        127.62         2.44 o                         
  -1  -5   8        697.53        661.34         8.90 o                         
   0  -5   8        451.02        431.15         6.69 o                         
   1  -5   8         34.35         33.17         1.46 o                         
   2  -5   8        429.48        417.11         7.96 o                         
   3  -5   8        134.23        137.63         3.71 o                         
   4  -5   8          9.31          8.70         1.39 o                         
   5  -5   8        522.30        544.10        12.30 o                         
   6  -5   8         38.72         48.80         2.96 o                         
   7  -5   8         98.90        107.78         3.64 o                         
   8  -5   8         27.89         22.09         2.27 o                         
  -6  -4   8        255.07        255.18         8.38 o                         
  -5  -4   8        244.62        257.49         4.83 o                         
  -4  -4   8          8.11          9.53         0.68 o                         
  -3  -4   8         78.86         73.09         1.85 o                         
  -2  -4   8        126.83        124.70         2.26 o                         
  -1  -4   8         97.29         85.92         2.09 o                         
   0  -4   8       1146.27       1034.32        15.23 o                         
   1  -4   8        423.32        472.86        10.80 o                         
   2  -4   8        122.46        143.49         3.27 o                         
   3  -4   8        620.24        608.45        11.56 o                         
   4  -4   8         26.80         22.35         2.15 o                         
   5  -4   8        228.58        234.68         8.06 o                         
   6  -4   8        135.85        141.63         4.91 o                         
   7  -4   8         62.81         73.10         3.41 o                         
   8  -4   8         35.74         37.28         3.33 o                         
  -7  -3   8          1.38          1.31         0.41 o                         
  -6  -3   8          5.63          5.24         0.69 o                         
  -5  -3   8         33.09         33.38         1.35 o                         
  -4  -3   8        146.91        138.12         3.09 o                         
  -3  -3   8        143.07        133.15         2.44 o                         
  -2  -3   8        507.65        529.60         8.42 o                         
  -1  -3   8        381.14        348.18        10.87 o                         
   0  -3   8        598.48        502.12        13.01 o                         
   1  -3   8        170.75        181.73         6.01 o                         
   2  -3   8         81.12         83.08         3.15 o                         
   3  -3   8        280.68        266.68         6.49 o                         
   4  -3   8       1263.51       1245.48        20.40 o                         
   5  -3   8        580.69        550.75        11.87 o                         
   6  -3   8        513.21        549.57         9.58 o                         
   7  -3   8         99.70        104.95         4.32 o                         
   8  -3   8        122.08        111.13         6.64 o                         
  -8  -2   8        191.94        139.79         4.75 o                         
  -7  -2   8         18.46         19.53         1.48 o                         
  -6  -2   8        894.31        920.04        12.84 o                         
  -5  -2   8        489.18        485.42         7.41 o                         
  -4  -2   8        357.88        347.98         5.02 o                         
  -3  -2   8        138.87        131.34         3.01 o                         
  -2  -2   8         78.48         70.59         5.43 o                         
  -1  -2   8        968.43        919.68        27.42 o                         
   0  -2   8        468.09        431.80         9.84 o                         
   1  -2   8        230.97        230.54         6.23 o                         
   2  -2   8        420.15        456.60        11.69 o                         
   3  -2   8        823.72        810.57        15.27 o                         
   4  -2   8        215.08        214.13         5.78 o                         
   5  -2   8        599.59        624.44         9.81 o                         
   6  -2   8          3.82          2.52         0.69 o                         
   7  -2   8        188.55        201.88         5.12 o                         
   8  -2   8          8.05          4.92         1.27 o                         
  -8  -1   8         20.18         21.26         1.28 o                         
  -7  -1   8          0.58          0.92         0.43 o                         
  -6  -1   8         85.99         81.71         2.29 o                         
  -5  -1   8        853.08        820.72        10.07 o                         
  -4  -1   8        592.35        558.26         9.49 o                         
  -3  -1   8        152.86        118.42         6.96 o                         
  -2  -1   8       1755.03       1742.78        50.96 o                         
  -1  -1   8        268.03        253.18         7.62 o                         
   0  -1   8       1152.69       1142.00        20.95 o                         
   1  -1   8         17.78         21.59         1.98 o                         
   2  -1   8        375.18        394.44        10.64 o                         
   3  -1   8        206.04        227.40         6.35 o                         
   4  -1   8       1317.33       1341.02        20.64 o                         
   5  -1   8       1027.95        999.53        13.50 o                         
   6  -1   8        133.06        137.66         3.82 o                         
   7  -1   8        161.75        178.96         4.60 o                         
  -8   0   8         31.20         33.37         2.00 o                         
  -7   0   8          5.03          5.62         0.74 o                         
  -6   0   8        203.18        213.47         4.65 o                         
  -5   0   8        318.74        337.65         7.93 o                         
  -4   0   8          3.84          3.59         0.51 o                         
  -3   0   8        122.09        126.77         5.71 o                         
  -2   0   8       1112.97       1147.49        27.90 o                         
  -1   0   8       2450.22       2400.36        51.46 o                         
   0   0   8       4417.99       4212.00        75.93 o                         
   1   0   8         10.16          9.54         1.51 o                         
   2   0   8        109.54        107.42         4.82 o                         
   3   0   8        110.18        115.06         5.84 o                         
   4   0   8         62.93         68.34         3.03 o                         
   5   0   8        490.39        474.14        15.14 o                         
   6   0   8         84.73         91.76         3.71 o                         
   7   0   8         47.50         47.97         2.38 o                         
  -9   1   8          2.17          3.01         0.78 o                         
  -8   1   8          1.31          1.85         0.58 o                         
  -7   1   8        183.29        189.06         4.27 o                         
  -6   1   8       1304.51       1310.78        16.96 o                         
  -5   1   8       1275.52       1204.97        13.81 o                         
  -4   1   8        612.03        599.25        13.83 o                         
  -3   1   8         40.75         34.67         3.46 o                         
  -2   1   8        135.31        152.67         6.01 o                         
  -1   1   8          5.16          7.19         1.49 o                         
   0   1   8         84.25        109.13         5.34 o                         
   1   1   8        507.21        576.42        16.40 o                         
   2   1   8        215.19        269.05         9.98 o                         
   3   1   8       1474.69       1521.30        24.71 o                         
   4   1   8         53.03         52.01         2.41 o                         
   5   1   8         52.07         58.81         3.09 o                         
   6   1   8        112.12        114.18         4.02 o                         
   7   1   8         63.92         70.27         5.26 o                         
  -9   2   8        166.06        176.92         6.51 o                         
  -8   2   8          3.41          4.82         0.77 o                         
  -7   2   8        187.33        187.97         5.02 o                         
  -6   2   8         13.91         14.76         1.15 o                         
  -5   2   8        186.05        171.61         3.76 o                         
  -4   2   8       1045.86       1061.47        27.29 o                         
  -3   2   8          2.76          2.12         0.63 o                         
  -2   2   8       2039.24       2095.24        47.28 o                         
  -1   2   8       2458.41       2463.89        70.14 o                         
   0   2   8        126.66        131.78         8.09 o                         
   1   2   8         22.83         25.51         3.03 o                         
   2   2   8        701.98        690.96        12.95 o                         
   3   2   8        292.33        295.99         9.85 o                         
   4   2   8        280.51        266.46         7.59 o                         
   5   2   8        490.67        490.82        10.01 o                         
   6   2   8        259.81        259.60         8.50 o                         
  -9   3   8        182.95        217.54        10.98 o                         
  -8   3   8          1.09          0.92         0.47 o                         
  -7   3   8         22.46         27.25         1.52 o                         
  -6   3   8        733.65        731.20        11.98 o                         
  -5   3   8        417.31        382.56         7.74 o                         
  -4   3   8        129.09        125.47         3.13 o                         
  -3   3   8         72.53         87.85         5.39 o                         
  -2   3   8        660.01        710.39        19.94 o                         
  -1   3   8          5.52          4.42         1.29 o                         
   0   3   8        649.80        614.76        17.86 o                         
   1   3   8         12.56         24.45         1.62 o                         
   2   3   8        709.20        730.84        16.22 o                         
   3   3   8        247.19        250.75         5.37 o                         
   4   3   8        171.74        162.38         4.53 o                         
   5   3   8        130.67        138.00         4.01 o                         
   6   3   8         74.49         63.84         3.70 o                         
  -9   4   8        108.96        114.54         6.72 o                         
  -8   4   8          0.17          0.61         0.45 o                         
  -7   4   8        110.45        120.72         4.34 o                         
  -6   4   8        670.52        664.00        15.80 o                         
  -5   4   8        811.26        772.27        15.03 o                         
  -4   4   8        591.05        589.29         9.99 o                         
  -3   4   8          2.61          2.09         0.55 o                         
  -2   4   8       1160.82       1197.28        21.43 o                         
  -1   4   8        144.73        134.96         4.41 o                         
   0   4   8        120.35        132.20         4.08 o                         
   1   4   8         14.55         16.42         1.50 o                         
   2   4   8        696.48        691.76        19.86 o                         
   3   4   8         31.31         40.81         2.02 o                         
   4   4   8          2.51          2.00         0.55 o                         
   5   4   8          0.55          0.78         0.45 o                         
  -9   5   8        316.03        299.79        13.15 o                         
  -8   5   8          9.49         11.19         0.99 o                         
  -7   5   8         21.62         20.52         1.85 o                         
  -6   5   8        221.13        218.22         6.60 o                         
  -5   5   8          1.06          1.39         0.59 o                         
  -4   5   8         90.83         91.73         3.52 o                         
  -3   5   8        395.26        417.75        10.32 o                         
  -2   5   8        315.34        339.29         8.29 o                         
  -1   5   8        437.11        433.01         9.02 o                         
   0   5   8        129.23        116.68         3.86 o                         
   1   5   8        316.42        316.80         9.71 o                         
   2   5   8        360.31        369.97         9.62 o                         
   3   5   8         68.56         81.07         3.65 o                         
   4   5   8         26.75         26.75         1.99 o                         
   5   5   8         58.31         49.86         2.94 o                         
  -8   6   8         21.00         20.36         1.20 o                         
  -7   6   8         10.28          9.98         1.08 o                         
  -6   6   8        805.10        841.80        16.08 o                         
  -5   6   8        489.74        491.28         9.92 o                         
  -4   6   8         71.72         73.48         3.18 o                         
  -3   6   8        289.71        295.35         8.25 o                         
  -2   6   8         68.36         71.31         3.95 o                         
  -1   6   8         79.33         91.36         5.02 o                         
   0   6   8          3.22          3.16         0.73 o                         
   1   6   8        270.01        287.06        16.70 o                         
   2   6   8         50.53         49.68         2.83 o                         
   3   6   8         57.07         58.70         2.33 o                         
   4   6   8          0.19          0.48         0.29 o                         
  -8   7   8          5.18          3.24         0.53 o                         
  -7   7   8          0.01          0.13         0.41 o                         
  -6   7   8         37.76         36.43         2.03 o                         
  -5   7   8          0.57          1.27         0.78 o                         
  -4   7   8        132.39        135.88         4.97 o                         
  -3   7   8         18.14         18.13         1.70 o                         
  -2   7   8        556.67        613.36        13.87 o                         
  -1   7   8         49.25         53.72         3.56 o                         
   0   7   8        131.99        132.27         5.09 o                         
   1   7   8         18.69         19.34         2.03 o                         
   2   7   8        261.77        262.63         6.75 o                         
   3   7   8          5.79          2.98         0.52 o                         
  -7   8   8         78.55         79.26         4.25 o                         
  -6   8   8        450.74        480.15        11.78 o                         
  -5   8   8        103.19        104.34         4.28 o                         
  -4   8   8         27.88         30.90         2.08 o                         
  -3   8   8          4.99          5.43         0.96 o                         
  -2   8   8        270.63        296.63         7.77 o                         
  -1   8   8         28.51         31.53         2.42 o                         
   0   8   8         63.67         64.74         2.63 o                         
   1   8   8         24.44         26.62         1.68 o                         
   2   8   8        126.71         99.43        26.62 o                         
  -7   9   8          0.19         -0.13         0.21 o                         
  -6   9   8         82.91         75.10         3.13 o                         
  -5   9   8          1.29          1.35         0.56 o                         
  -4   9   8          1.53          1.76         0.60 o                         
  -3   9   8        137.38        153.05         4.52 o                         
  -2   9   8        120.65        120.90         4.04 o                         
  -1   9   8         11.37          9.35         1.03 o                         
   0   9   8          2.57          2.08         0.37 o                         
   1   9   8        133.60         93.20         5.16 o                         
  -5  10   8         63.35         40.63         2.23 o                         
  -4  10   8         15.58          9.56         1.04 o                         
  -3  10   8         57.71         48.14         2.25 o                         
  -2  10   8          9.41          5.78         0.67 o                         
   1 -10   9        100.61         80.53         5.03 o                         
   2 -10   9         81.83         78.68         8.33 o                         
   3 -10   9          8.77          5.39         0.54 o                         
  -1  -9   9         24.42         24.75         1.95 o                         
   0  -9   9        132.12        154.11         5.99 o                         
   1  -9   9         27.50         27.58         1.98 o                         
   2  -9   9          2.79          3.62         0.61 o                         
   3  -9   9          1.48          1.90         0.72 o                         
   4  -9   9        116.71        114.93         3.76 o                         
   5  -9   9        105.93         91.87         2.97 o                         
  -2  -8   9          0.73          0.66         0.48 o                         
  -1  -8   9        444.35        519.14        10.18 o                         
   0  -8   9          3.00          3.94         0.69 o                         
   1  -8   9        176.69        177.10         6.21 o                         
   2  -8   9        351.58        373.83        11.90 o                         
   3  -8   9          4.12          5.55         0.99 o                         
   4  -8   9         48.42         44.88         2.52 o                         
   5  -8   9          3.78          4.38         0.77 o                         
   6  -8   9         49.16         41.74         2.78 o                         
  -3  -7   9         71.58         86.06         3.79 o                         
  -2  -7   9         37.86         37.72         1.99 o                         
  -1  -7   9          8.52          7.56         0.86 o                         
   0  -7   9         53.41         62.38         2.20 o                         
   1  -7   9        249.83        263.20         6.33 o                         
   2  -7   9          0.98          1.77         0.97 o                         
   3  -7   9         10.18         12.99         1.29 o                         
   4  -7   9          2.80          2.03         0.76 o                         
   5  -7   9       1294.29       1349.95        46.15 o                         
   6  -7   9        105.70        101.63         4.47 o                         
   7  -7   9         13.17          7.26         1.33 o                         
  -4  -6   9         80.54         96.94         3.41 o                         
  -3  -6   9         14.36         15.53         1.29 o                         
  -2  -6   9        664.66        670.74         9.72 o                         
  -1  -6   9        616.38        610.75         9.67 o                         
   0  -6   9       1005.15       1002.57        18.35 o                         
   1  -6   9       1165.66       1137.21        17.33 o                         
   2  -6   9        457.52        436.96        11.80 o                         
   3  -6   9         83.35         77.95         4.30 o                         
   4  -6   9         53.03         56.66         3.31 o                         
   5  -6   9        147.29        148.47         4.74 o                         
   6  -6   9         26.85         26.82         2.09 o                         
   7  -6   9        139.07        123.28         7.70 o                         
  -5  -5   9         85.10         98.39         3.13 o                         
  -4  -5   9         16.65         17.59         1.08 o                         
  -3  -5   9         28.18         26.45         1.35 o                         
  -2  -5   9        215.83        205.97         3.43 o                         
  -1  -5   9        602.69        629.30         8.69 o                         
   0  -5   9        190.38        207.06         4.49 o                         
   1  -5   9        856.00        860.14        16.04 o                         
   2  -5   9        483.23        445.11         9.16 o                         
   3  -5   9          0.92          2.19         0.57 o                         
   4  -5   9        449.69        442.32        11.88 o                         
   5  -5   9        507.97        509.26        12.78 o                         
   6  -5   9          4.63          4.02         0.83 o                         
   7  -5   9          3.53          3.53         0.82 o                         
  -6  -4   9        302.10        292.80         8.79 o                         
  -5  -4   9        513.36        534.68         9.74 o                         
  -4  -4   9          8.61         10.33         0.80 o                         
  -3  -4   9        189.24        182.68         3.30 o                         
  -2  -4   9        508.09        457.00         5.94 o                         
  -1  -4   9       1108.21       1089.60        17.87 o                         
   0  -4   9        171.69        151.81         3.61 o                         
   1  -4   9        843.89        821.10        15.52 o                         
   2  -4   9        339.97        340.34         5.90 o                         
   3  -4   9        211.35        207.78         5.65 o                         
   4  -4   9          9.38          9.04         1.41 o                         
   5  -4   9        783.32        809.17        18.31 o                         
   6  -4   9        113.86        107.59         4.33 o                         
   7  -4   9         10.54         14.29         1.53 o                         
  -7  -3   9         84.02         84.01         3.37 o                         
  -6  -3   9        126.64        125.85         3.92 o                         
  -5  -3   9         52.88         55.76         1.87 o                         
  -4  -3   9        294.17        294.04         4.67 o                         
  -3  -3   9          1.66          2.20         0.38 o                         
  -2  -3   9         33.74         39.32         1.48 o                         
  -1  -3   9         27.37         31.29         1.39 o                         
   0  -3   9        669.53        613.46        11.08 o                         
   1  -3   9       1164.50       1092.30        18.63 o                         
   2  -3   9       1801.49       1689.55        26.16 o                         
   3  -3   9          4.25          5.24         0.77 o                         
   4  -3   9        386.71        397.35         8.78 o                         
   5  -3   9        428.44        446.64        12.64 o                         
   6  -3   9         30.61         36.33         2.07 o                         
   7  -3   9         76.37         85.46         4.79 o                         
  -7  -2   9         47.02         53.05         2.33 o                         
  -6  -2   9          6.72          7.74         1.13 o                         
  -5  -2   9        551.23        558.82         8.38 o                         
  -4  -2   9        151.97        153.28         2.92 o                         
  -3  -2   9        352.26        308.25         5.23 o                         
  -2  -2   9        187.40        170.45         4.09 o                         
  -1  -2   9         38.24         49.43         3.54 o                         
   0  -2   9        175.33        164.05         5.48 o                         
   1  -2   9        146.00        155.29         7.57 o                         
   2  -2   9         28.22         31.06         1.63 o                         
   3  -2   9          7.80         12.41         1.28 o                         
   4  -2   9          3.08          7.12         1.36 o                         
   5  -2   9       1033.95       1057.34        16.01 o                         
   6  -2   9         22.87         20.10         1.55 o                         
   7  -2   9          0.85          1.79         0.58 o                         
  -8  -1   9         41.14         39.08         2.17 o                         
  -7  -1   9        273.57        291.23         5.50 o                         
  -6  -1   9          2.92          3.69         0.75 o                         
  -5  -1   9          0.07          0.74         0.39 o                         
  -4  -1   9         25.74         23.03         1.25 o                         
  -3  -1   9         17.25         16.52         1.16 o                         
  -2  -1   9        467.31        432.71        16.50 o                         
  -1  -1   9        390.07        398.02        12.60 o                         
   0  -1   9        739.29        610.90        14.41 o                         
   1  -1   9       2429.15       2299.14        45.01 o                         
   2  -1   9        167.07        161.57         4.34 o                         
   3  -1   9        216.15        193.03         5.95 o                         
   4  -1   9        281.43        301.51         7.27 o                         
   5  -1   9         13.03         15.09         1.21 o                         
   6  -1   9          1.31          1.61         0.52 o                         
   7  -1   9         12.94         11.03         1.48 o                         
  -8   0   9        125.12        125.91         3.32 o                         
  -7   0   9        138.68        138.64         3.96 o                         
  -6   0   9         33.67         33.85         2.17 o                         
  -5   0   9        150.10        140.85         4.21 o                         
  -4   0   9       1121.57       1117.40        20.64 o                         
  -3   0   9         89.18         82.43         3.50 o                         
  -2   0   9        876.18        871.40        28.63 o                         
  -1   0   9         72.77         79.01         4.14 o                         
   0   0   9          1.95          2.27         1.26 o                         
   1   0   9        803.69        807.21        21.38 o                         
   2   0   9        577.18        554.48        11.14 o                         
   3   0   9        259.43        256.90         6.39 o                         
   4   0   9        682.89        677.80        13.82 o                         
   5   0   9         77.10         84.12         3.83 o                         
   6   0   9          0.49          1.07         0.57 o                         
   7   0   9          2.99          3.32         0.64 o                         
  -8   1   9          0.46          1.54         0.52 o                         
  -7   1   9         67.50         70.41         3.25 o                         
  -6   1   9         14.07         13.26         1.42 o                         
  -5   1   9         26.22         20.70         1.36 o                         
  -4   1   9        452.28        452.05        10.86 o                         
  -3   1   9        177.62        154.89         7.46 o                         
  -2   1   9         35.32         37.38         2.94 o                         
  -1   1   9        242.93        254.00         9.57 o                         
   0   1   9        310.16        295.00        10.54 o                         
   1   1   9        847.98        896.92        20.46 o                         
   2   1   9        127.25        131.07         4.94 o                         
   3   1   9          5.36          6.21         0.91 o                         
   4   1   9         66.78         71.99         2.83 o                         
   5   1   9        546.46        610.44        13.74 o                         
   6   1   9          1.52          1.11         0.44 o                         
   7   1   9          8.06          6.14         1.16 o                         
  -8   2   9         13.98         16.04         1.34 o                         
  -7   2   9        736.76        778.50        16.51 o                         
  -6   2   9         37.41         36.57         2.36 o                         
  -5   2   9         86.93         78.51         3.01 o                         
  -4   2   9        338.66        354.45        10.25 o                         
  -3   2   9         82.93        100.41        14.32 o                         
  -2   2   9        140.00        133.43         6.74 o                         
  -1   2   9        421.48        433.03        14.02 o                         
   0   2   9        922.12        956.56        25.10 o                         
   1   2   9        929.92        991.36        18.37 o                         
   2   2   9        452.76        455.36         9.96 o                         
   3   2   9         15.36         18.04         1.58 o                         
   4   2   9        111.23        119.13         4.71 o                         
   5   2   9         18.23         19.13         1.35 o                         
   6   2   9          0.98          1.34         0.33 o                         
  -9   3   9          4.88          4.45         1.04 o                         
  -8   3   9          1.96          2.25         0.93 o                         
  -7   3   9          1.32          2.51         0.71 o                         
  -6   3   9         25.51         29.31         2.00 o                         
  -5   3   9         31.22         29.74         1.95 o                         
  -4   3   9        990.81        971.48        17.76 o                         
  -3   3   9        115.55         98.59         4.15 o                         
  -2   3   9       1875.41       1956.35        30.60 o                         
  -1   3   9         82.98        101.57         3.33 o                         
   0   3   9        536.99        562.47        10.65 o                         
   1   3   9        144.07        155.48         5.07 o                         
   2   3   9          3.70          4.10         0.68 o                         
   3   3   9        262.39        234.81         7.36 o                         
   4   3   9        144.71        140.88         4.36 o                         
   5   3   9         50.55         61.44         4.11 o                         
   6   3   9          2.96          1.29         0.71 o                         
  -9   4   9        235.21        225.92        10.57 o                         
  -8   4   9         51.09         61.41         3.85 o                         
  -7   4   9        704.47        737.90        17.20 o                         
  -6   4   9         24.68         23.13         1.83 o                         
  -5   4   9         76.38         68.93         3.26 o                         
  -4   4   9         44.25         38.49         2.02 o                         
  -3   4   9         99.31        109.73         4.01 o                         
  -2   4   9          4.08          4.43         0.85 o                         
  -1   4   9         13.74         13.24         1.34 o                         
   0   4   9        499.00        508.78         9.61 o                         
   1   4   9       1996.53       2110.06        35.36 o                         
   2   4   9         23.12         24.49         1.64 o                         
   3   4   9        117.43        123.31         3.93 o                         
   4   4   9          0.33          1.60         0.53 o                         
   5   4   9          3.83          2.75         0.97 o                         
  -8   5   9         29.17         33.54         2.02 o                         
  -7   5   9         20.75         20.43         1.73 o                         
  -6   5   9          0.66          0.55         0.56 o                         
  -5   5   9        217.92        219.28         5.65 o                         
  -4   5   9        162.36        157.86         5.92 o                         
  -3   5   9        981.41       1002.59        20.66 o                         
  -2   5   9        403.23        411.31        13.60 o                         
  -1   5   9        169.28        174.82         5.11 o                         
   0   5   9        187.54        189.17         4.92 o                         
   1   5   9         62.03         56.99         2.97 o                         
   2   5   9         14.68         12.57         1.07 o                         
   3   5   9        104.92         98.88         6.07 o                         
   4   5   9        329.88        287.36         9.98 o                         
  -8   6   9        108.61         99.40         8.30 o                         
  -7   6   9         81.07         91.57         3.66 o                         
  -6   6   9         47.85         59.79         3.31 o                         
  -5   6   9          4.30          4.90         0.96 o                         
  -4   6   9        181.62        189.34         6.03 o                         
  -3   6   9         15.36         10.93         1.55 o                         
  -2   6   9        809.23        860.19        18.48 o                         
  -1   6   9        116.87        130.15         5.56 o                         
   0   6   9       1166.06       1186.92        31.86 o                         
   1   6   9        267.94        273.24        11.38 o                         
   2   6   9          0.31          0.31         0.41 o                         
   3   6   9          1.12          1.29         0.43 o                         
   4   6   9         18.73         15.18         1.32 o                         
  -8   7   9          0.73          0.75         0.56 o                         
  -7   7   9        101.90        105.08         4.38 o                         
  -6   7   9         23.36         24.27         1.95 o                         
  -5   7   9        610.24        640.71        17.75 o                         
  -4   7   9          8.06          9.33         1.20 o                         
  -3   7   9        247.60        263.87         7.54 o                         
  -2   7   9         46.38         56.12         2.98 o                         
  -1   7   9        413.80        444.73         8.89 o                         
   0   7   9         92.63         89.15         3.78 o                         
   1   7   9        175.47        176.11         5.75 o                         
   2   7   9          2.39          3.18         0.95 o                         
   3   7   9         53.51         51.92         3.93 o                         
  -7   8   9         34.21         37.73         2.50 o                         
  -6   8   9         56.98         57.49         3.36 o                         
  -5   8   9         29.65         29.76         1.78 o                         
  -4   8   9         19.27         19.88         1.75 o                         
  -3   8   9        200.28        215.11         6.10 o                         
  -2   8   9        626.53        668.84        12.71 o                         
  -1   8   9          2.57          2.85         0.65 o                         
   0   8   9        138.79        137.87         5.25 o                         
   1   8   9         20.98         26.08         1.78 o                         
  -6   9   9         44.78         36.03         3.18 o                         
  -5   9   9         22.04         21.24         1.44 o                         
  -4   9   9         21.43         23.71         1.62 o                         
  -3   9   9         13.10         12.72         0.95 o                         
  -2   9   9          4.41          3.66         0.61 o                         
  -1   9   9          2.95          4.73         0.62 o                         
   0   9   9        106.12         88.01         3.56 o                         
  -3  10   9        340.36        199.89         6.56 o                         
  -1  -9  10         65.84         47.95         2.77 o                         
   0  -9  10          6.55          6.94         0.90 o                         
   1  -9  10         63.03         65.19         2.33 o                         
   2  -9  10          7.45          3.51         0.56 o                         
   3  -9  10         14.76         12.03         1.24 o                         
   4  -9  10         57.68         57.11         3.10 o                         
  -2  -8  10         42.31         46.68         2.13 o                         
  -1  -8  10         21.45         24.69         1.95 o                         
   0  -8  10         13.20         13.39         0.96 o                         
   1  -8  10         59.53         62.84         2.91 o                         
   2  -8  10          1.36          2.94         0.78 o                         
   3  -8  10        215.06        224.23         6.18 o                         
   4  -8  10        102.88        111.63         3.66 o                         
   5  -8  10        161.92        142.67         8.46 o                         
  -3  -7  10          7.50          9.84         1.56 o                         
  -2  -7  10        133.74        157.31         4.36 o                         
  -1  -7  10        418.82        452.59        10.48 o                         
   0  -7  10         39.59         45.20         1.90 o                         
   1  -7  10          5.21          6.17         0.85 o                         
   2  -7  10         21.87         25.84         1.98 o                         
   3  -7  10          0.23          2.00         1.03 o                         
   4  -7  10          0.57          1.50         0.64 o                         
   5  -7  10         21.55         26.43         1.51 o                         
   6  -7  10         70.21         79.37         4.18 o                         
  -4  -6  10        208.25        245.74         8.87 o                         
  -3  -6  10         54.53         56.75         2.46 o                         
  -2  -6  10         19.12         21.00         1.37 o                         
  -1  -6  10          9.66         10.73         0.95 o                         
   0  -6  10         11.77          9.01         0.85 o                         
   1  -6  10        124.37        132.05         3.37 o                         
   2  -6  10        242.03        234.31         7.81 o                         
   3  -6  10         56.15         60.66         3.71 o                         
   4  -6  10        145.13        155.28         7.11 o                         
   5  -6  10        121.27        128.85         4.76 o                         
   6  -6  10         42.60         42.46         2.81 o                         
  -5  -5  10        182.18        197.37         6.58 o                         
  -4  -5  10        131.34        134.11         3.12 o                         
  -3  -5  10         15.30         20.87         1.21 o                         
  -2  -5  10        159.59        159.52         3.21 o                         
  -1  -5  10          5.17          4.38         0.64 o                         
   0  -5  10        206.78        199.11         5.62 o                         
   1  -5  10        120.22        118.88         3.20 o                         
   2  -5  10        111.47        106.63         3.57 o                         
   3  -5  10        582.02        559.23        14.52 o                         
   4  -5  10        175.32        191.57         9.14 o                         
   5  -5  10         96.43         91.25         3.70 o                         
   6  -5  10         30.18         32.51         2.10 o                         
   7  -5  10        438.08        411.25        10.60 o                         
  -6  -4  10         25.97         22.73         1.39 o                         
  -5  -4  10        569.53        610.73        10.24 o                         
  -4  -4  10          4.81          4.52         0.64 o                         
  -3  -4  10         25.58         29.84         1.31 o                         
  -2  -4  10        916.51        907.44        10.88 o                         
  -1  -4  10        845.31        816.13        13.88 o                         
   0  -4  10          2.79          4.76         0.64 o                         
   1  -4  10          0.10          0.06         0.36 o                         
   2  -4  10         14.64          8.08         1.03 o                         
   3  -4  10       1628.69       1564.74        23.16 o                         
   4  -4  10        541.53        562.08        13.35 o                         
   5  -4  10         80.49         91.24         3.80 o                         
   6  -4  10          2.31          3.38         0.90 o                         
   7  -4  10         57.78         60.95         2.45 o                         
  -7  -3  10         15.11         11.36         0.84 o                         
  -6  -3  10         16.54         18.17         1.12 o                         
  -5  -3  10        382.75        380.14         6.63 o                         
  -4  -3  10        395.21        389.29         6.63 o                         
  -3  -3  10          3.25          3.71         0.54 o                         
  -2  -3  10       1239.19       1223.74        16.92 o                         
  -1  -3  10         57.08         55.03         2.17 o                         
   0  -3  10         52.78         49.99         2.30 o                         
   1  -3  10          5.59          8.55         0.76 o                         
   2  -3  10        376.66        376.14         7.68 o                         
   3  -3  10        281.81        278.07         6.91 o                         
   4  -3  10          8.25          8.84         1.27 o                         
   5  -3  10         33.76         39.50         3.00 o                         
   6  -3  10        200.77        215.20         5.34 o                         
   7  -3  10        416.74        427.60        11.37 o                         
  -7  -2  10         32.01         36.51         4.17 o                         
  -6  -2  10         24.18         22.44         1.35 o                         
  -5  -2  10         65.27         73.16         2.56 o                         
  -4  -2  10         88.23         90.84         2.38 o                         
  -3  -2  10        181.67        191.85         4.24 o                         
  -2  -2  10        478.96        456.80         7.74 o                         
  -1  -2  10        968.49        948.94        14.22 o                         
   0  -2  10        615.13        596.12        12.36 o                         
   1  -2  10        220.11        219.34         4.02 o                         
   2  -2  10        501.98        437.07         9.95 o                         
   3  -2  10        257.56        263.68         6.68 o                         
   4  -2  10          0.32          0.88         0.65 o                         
   5  -2  10        337.59        347.77         7.88 o                         
   6  -2  10          6.70          7.80         0.84 o                         
   7  -2  10        114.78        134.41         5.77 o                         
  -8  -1  10         35.67         24.55         1.44 o                         
  -7  -1  10         58.81         58.03         2.27 o                         
  -6  -1  10         78.64         80.88         2.75 o                         
  -5  -1  10       1201.13       1196.47        16.31 o                         
  -4  -1  10         55.24         59.43         2.38 o                         
  -3  -1  10        194.35        191.20         4.85 o                         
  -2  -1  10         10.96         11.15         1.25 o                         
  -1  -1  10         37.17         37.15         1.84 o                         
   0  -1  10          1.49          3.15         0.65 o                         
   1  -1  10          1.76          0.89         0.37 o                         
   2  -1  10        993.16        927.62        16.73 o                         
   3  -1  10       1946.37       1961.29        34.72 o                         
   4  -1  10         85.51         84.49         3.37 o                         
   5  -1  10         73.75         72.60         2.74 o                         
   6  -1  10        146.06        161.14         5.47 o                         
   7  -1  10        232.94        238.82         9.35 o                         
  -8   0  10        176.54        184.59         4.53 o                         
  -7   0  10          3.37          3.35         0.75 o                         
  -6   0  10         44.93         49.86         2.76 o                         
  -5   0  10         20.43         18.30         1.39 o                         
  -4   0  10         38.13         40.31         2.40 o                         
  -3   0  10         14.83         15.10         1.04 o                         
  -2   0  10       1558.04       1567.52        29.77 o                         
  -1   0  10          2.62          5.59         1.14 o                         
   0   0  10       1104.78       1065.78        19.25 o                         
   1   0  10         19.24         29.91         1.83 o                         
   2   0  10       1477.72       1467.06        24.52 o                         
   3   0  10          0.30          0.73         0.67 o                         
   4   0  10          2.64          2.86         0.62 o                         
   5   0  10         14.95         17.03         1.52 o                         
   6   0  10         14.06         13.55         1.17 o                         
  -8   1  10         97.52        100.04         2.79 o                         
  -7   1  10         60.21         65.04         3.77 o                         
  -6   1  10        139.58        136.91         5.48 o                         
  -5   1  10       1341.30       1289.10        21.23 o                         
  -4   1  10          3.39          3.99         0.66 o                         
  -3   1  10         63.25         67.62         3.05 o                         
  -2   1  10          8.21          7.12         1.14 o                         
  -1   1  10         45.29         48.70         2.36 o                         
   0   1  10        120.34        128.13         4.37 o                         
   1   1  10         97.65        112.90         4.18 o                         
   2   1  10         25.61         17.76         1.63 o                         
   3   1  10       1779.19       1824.47        39.35 o                         
   4   1  10        176.78        200.91         6.60 o                         
   5   1  10         25.56         28.93         1.86 o                         
   6   1  10         40.12         42.73         1.96 o                         
  -8   2  10         77.55         77.07         2.37 o                         
  -7   2  10          2.83          3.27         0.91 o                         
  -6   2  10         28.61         29.23         2.28 o                         
  -5   2  10        212.53        208.35         5.13 o                         
  -4   2  10         65.94         68.53         2.69 o                         
  -3   2  10         53.35         49.46         2.08 o                         
  -2   2  10       1829.83       1873.57        25.79 o                         
  -1   2  10        530.34        540.27        10.66 o                         
   0   2  10        183.67        213.13         4.94 o                         
   1   2  10          1.34          3.55         0.83 o                         
   2   2  10          9.71         12.64         1.37 o                         
   3   2  10          0.40          0.82         0.70 o                         
   4   2  10          8.18          8.96         1.00 o                         
   5   2  10         31.93         37.31         1.92 o                         
   6   2  10         67.50         57.67         4.37 o                         
  -8   3  10        222.22        241.43         9.04 o                         
  -7   3  10         55.53         59.95         6.05 o                         
  -6   3  10        361.53        370.51         9.18 o                         
  -5   3  10        602.77        593.06        13.45 o                         
  -4   3  10        399.34        408.71        11.78 o                         
  -3   3  10        211.45        207.89         5.60 o                         
  -2   3  10         30.10         33.09         1.78 o                         
  -1   3  10          1.85          3.65         0.63 o                         
   0   3  10         88.53         86.49         3.00 o                         
   1   3  10          4.26          2.83         0.89 o                         
   2   3  10        490.34        478.21        11.21 o                         
   3   3  10        137.91        139.45         4.87 o                         
   4   3  10          7.10         11.93         1.24 o                         
   5   3  10         19.12         19.23         1.51 o                         
  -8   4  10          0.40          1.00         0.71 o                         
  -7   4  10          6.35          5.77         1.07 o                         
  -6   4  10        198.92        204.05         5.98 o                         
  -5   4  10        752.01        749.38        15.88 o                         
  -4   4  10         55.84         61.92         2.59 o                         
  -3   4  10          1.20          2.79         0.65 o                         
  -2   4  10        544.60        550.50        10.32 o                         
  -1   4  10        909.02        928.33        14.57 o                         
   0   4  10         48.12         51.47         2.40 o                         
   1   4  10         52.78         50.04         2.41 o                         
   2   4  10         31.85         30.37         2.15 o                         
   3   4  10        172.80        164.37         4.95 o                         
   4   4  10         38.45         36.77         2.00 o                         
   5   4  10         45.56         35.17         2.32 o                         
  -8   5  10        110.45        118.64         7.39 o                         
  -7   5  10         25.16         24.48         1.89 o                         
  -6   5  10        131.44        136.24         5.22 o                         
  -5   5  10        385.36        377.26         9.44 o                         
  -4   5  10          4.47          5.10         1.07 o                         
  -3   5  10         87.40         93.54         3.44 o                         
  -2   5  10        590.67        617.13        12.10 o                         
  -1   5  10          2.40          3.65         0.71 o                         
   0   5  10         29.06         28.13         2.14 o                         
   1   5  10         13.65         15.72         1.48 o                         
   2   5  10        414.06        384.32        11.94 o                         
   3   5  10        179.73        150.03         7.20 o                         
   4   5  10         15.01         15.30         1.35 o                         
  -8   6  10         12.50         12.56         1.54 o                         
  -7   6  10          3.97          8.55         1.43 o                         
  -6   6  10        308.72        337.62         9.30 o                         
  -5   6  10        161.87        180.12         5.62 o                         
  -4   6  10         47.63         46.43         2.45 o                         
  -3   6  10         21.88         21.39         2.17 o                         
  -2   6  10        592.04        603.66        14.08 o                         
  -1   6  10          8.34         12.75         1.46 o                         
   0   6  10          9.41          9.88         1.29 o                         
   1   6  10         29.44         35.74         2.66 o                         
   2   6  10         20.69         18.51         2.12 o                         
   3   6  10         30.76         30.70         7.69 o                         
  -7   7  10          0.66          0.69         0.46 o                         
  -6   7  10         40.42         42.14         2.35 o                         
  -5   7  10         59.23         59.23         2.98 o                         
  -4   7  10         14.73         16.27         1.52 o                         
  -3   7  10         18.25         21.59         1.60 o                         
  -2   7  10         77.80         77.48         2.71 o                         
  -1   7  10        151.72        145.89         4.01 o                         
   0   7  10          0.23          1.07         0.73 o                         
   1   7  10          0.83          1.94         0.56 o                         
   2   7  10         73.90         56.94         2.38 o                         
  -7   8  10          2.02          1.71         0.51 o                         
  -6   8  10        210.96        216.50         7.08 o                         
  -5   8  10        194.95        199.27         5.96 o                         
  -4   8  10         42.57         46.55         2.09 o                         
  -3   8  10        269.65        291.68         6.11 o                         
  -2   8  10         26.19         27.81         1.34 o                         
  -1   8  10          0.51          0.70         0.41 o                         
   0   8  10          8.78          7.52         1.04 o                         
   1   8  10          0.13          0.90         0.42 o                         
  -6   9  10          0.83          0.64         0.48 o                         
  -5   9  10         54.61         48.92         2.00 o                         
  -4   9  10          0.19          0.45         0.34 o                         
  -3   9  10         16.01         15.02         1.14 o                         
  -2   9  10         98.91         96.32         4.22 o                         
  -1   9  10         24.01         19.48         1.26 o                         
   0  -9  11          0.37          0.22         0.32 o                         
   1  -9  11         29.86         23.93         1.29 o                         
   2  -9  11         11.63         10.03         1.25 o                         
   3  -9  11         41.84         31.33         1.66 o                         
  -2  -8  11        257.30        300.35        14.23 o                         
  -1  -8  11         74.33         80.66         3.80 o                         
   0  -8  11         27.58         23.85         1.70 o                         
   1  -8  11        101.49        102.12         3.22 o                         
   2  -8  11         48.38         51.49         2.58 o                         
   3  -8  11         40.04         38.11         1.92 o                         
   4  -8  11          1.31          1.72         0.51 o                         
   5  -8  11          4.88          4.45         1.16 o                         
  -3  -7  11        222.36        253.21         9.25 o                         
  -2  -7  11         16.97         21.29         1.58 o                         
  -1  -7  11          0.62          1.79         0.61 o                         
   0  -7  11         82.55         80.19         2.46 o                         
   1  -7  11          0.48          1.95         0.52 o                         
   2  -7  11        168.90        169.77         5.31 o                         
   3  -7  11         39.60         36.04         2.34 o                         
   4  -7  11         76.52         76.29         2.76 o                         
   5  -7  11         69.21         71.43         4.93 o                         
   6  -7  11         66.34         48.91         3.58 o                         
  -4  -6  11          9.64          8.94         1.33 o                         
  -3  -6  11         95.58        102.32         4.30 o                         
  -2  -6  11         52.42         55.41         1.92 o                         
  -1  -6  11         84.21         96.13         2.49 o                         
   0  -6  11        138.41        130.19         3.63 o                         
   1  -6  11         40.14         41.63         1.92 o                         
   2  -6  11        175.28        177.75         5.75 o                         
   3  -6  11        160.63        146.89         5.10 o                         
   4  -6  11         38.43         31.89         2.16 o                         
   5  -6  11        534.60        546.66        13.85 o                         
   6  -6  11         49.26         47.82         2.58 o                         
  -5  -5  11         65.17         69.17         3.13 o                         
  -4  -5  11          2.35          2.67         0.65 o                         
  -3  -5  11        100.99         96.23         2.81 o                         
  -2  -5  11         26.37         35.94         1.62 o                         
  -1  -5  11          2.13          1.58         0.48 o                         
   0  -5  11         71.13         65.43         2.55 o                         
   1  -5  11        164.35        160.99         6.11 o                         
   2  -5  11        512.80        473.49        11.35 o                         
   3  -5  11         14.58         11.30         1.29 o                         
   4  -5  11         12.21          7.93         1.35 o                         
   5  -5  11        121.42        126.48         5.15 o                         
   6  -5  11          5.22          5.54         0.91 o                         
  -6  -4  11         87.85         86.93         4.72 o                         
  -5  -4  11         78.43         80.06         2.41 o                         
  -4  -4  11          4.01          4.87         0.65 o                         
  -3  -4  11       1470.37       1436.12        18.46 o                         
  -2  -4  11         96.76        106.00         2.58 o                         
  -1  -4  11         25.65         18.56         1.27 o                         
   0  -4  11        176.60        161.56         4.29 o                         
   1  -4  11        657.19        608.17        18.02 o                         
   2  -4  11         76.41         67.53         2.72 o                         
   3  -4  11        696.85        640.84        12.53 o                         
   4  -4  11         51.31         52.37         2.81 o                         
   5  -4  11        446.18        453.25        10.47 o                         
   6  -4  11         26.50         31.12         2.04 o                         
  -7  -3  11        105.71         63.30         2.79 o                         
  -6  -3  11         23.39         26.85         1.46 o                         
  -5  -3  11          2.56          1.13         0.51 o                         
  -4  -3  11        122.30        120.48         3.10 o                         
  -3  -3  11        262.09        232.24         4.72 o                         
  -2  -3  11        138.82        149.74         4.14 o                         
  -1  -3  11        828.76        800.17        12.05 o                         
   0  -3  11        606.65        582.62        14.29 o                         
   1  -3  11         82.97        101.47         3.37 o                         
   2  -3  11        147.26        132.25         3.96 o                         
   3  -3  11        150.65        133.35         3.81 o                         
   4  -3  11        101.56        103.16         5.80 o                         
   5  -3  11          1.32          2.75         0.78 o                         
   6  -3  11          3.43          2.55         0.94 o                         
   7  -3  11          2.73          1.79         0.71 o                         
  -7  -2  11        237.34        241.56         6.09 o                         
  -6  -2  11        146.67        156.80         4.06 o                         
  -5  -2  11         74.93         78.26         2.56 o                         
  -4  -2  11         70.55         74.05         2.31 o                         
  -3  -2  11        967.17        903.18        12.78 o                         
  -2  -2  11        542.03        512.29         9.63 o                         
  -1  -2  11        220.57        221.83         4.99 o                         
   0  -2  11        939.34        903.88        14.90 o                         
   1  -2  11         24.67         25.87         1.33 o                         
   2  -2  11       1190.39       1181.52        22.62 o                         
   3  -2  11         64.83         77.35         3.14 o                         
   4  -2  11        237.15        243.39         7.28 o                         
   5  -2  11        384.63        395.25         9.08 o                         
   6  -2  11         74.11         79.71         3.12 o                         
  -7  -1  11        248.92        267.53         6.35 o                         
  -6  -1  11         19.35         24.30         1.61 o                         
  -5  -1  11          0.00          0.78         0.45 o                         
  -4  -1  11         24.24         27.20         1.49 o                         
  -3  -1  11         16.27         17.68         1.25 o                         
  -2  -1  11          7.89          6.77         0.89 o                         
  -1  -1  11        226.41        230.94         6.62 o                         
   0  -1  11        252.18        230.73         4.63 o                         
   1  -1  11        950.11        953.85        14.61 o                         
   2  -1  11       1222.77       1181.35        30.06 o                         
   3  -1  11        318.77        321.29         8.35 o                         
   4  -1  11         32.46         41.88         2.31 o                         
   5  -1  11        200.72        195.09         5.36 o                         
   6  -1  11         64.89         74.39         2.40 o                         
  -8   0  11         16.94         11.93         0.77 o                         
  -7   0  11        156.41        174.31         4.90 o                         
  -6   0  11          5.01          5.25         0.83 o                         
  -5   0  11          1.79          1.75         0.52 o                         
  -4   0  11         59.81         60.24         2.97 o                         
  -3   0  11        343.19        307.76         6.27 o                         
  -2   0  11          3.12          1.93         0.51 o                         
  -1   0  11        284.54        280.82         5.05 o                         
   0   0  11        126.89        123.61         3.47 o                         
   1   0  11        223.69        252.51         6.44 o                         
   2   0  11        324.02        321.28         8.11 o                         
   3   0  11        351.63        336.35         9.06 o                         
   4   0  11        229.47        245.69         6.27 o                         
   5   0  11        389.15        400.73         8.11 o                         
   6   0  11          6.46          8.49         0.93 o                         
  -8   1  11         23.70         23.92         0.97 o                         
  -7   1  11         27.26         26.69         2.04 o                         
  -6   1  11          2.32          4.76         1.04 o                         
  -5   1  11          4.86          3.83         0.77 o                         
  -4   1  11         44.64         41.09         2.84 o                         
  -3   1  11        791.49        716.63        11.44 o                         
  -2   1  11        333.69        320.59         6.59 o                         
  -1   1  11        215.09        221.42         5.76 o                         
   0   1  11         26.98         22.27         1.97 o                         
   1   1  11         50.96         59.28         2.82 o                         
   2   1  11         36.55         48.04         2.52 o                         
   3   1  11        268.99        283.30         7.96 o                         
   4   1  11         90.45         93.08         3.72 o                         
   5   1  11        282.95        298.54         6.34 o                         
   6   1  11          1.14          2.18         0.51 o                         
  -8   2  11         53.19         61.07         2.93 o                         
  -7   2  11        217.08        227.28         6.48 o                         
  -6   2  11         33.23         34.53         2.32 o                         
  -5   2  11         26.31         21.45         1.80 o                         
  -4   2  11         17.38         20.90         1.58 o                         
  -3   2  11        666.65        697.24        11.53 o                         
  -2   2  11          0.93          1.11         0.59 o                         
  -1   2  11        322.07        328.80         7.11 o                         
   0   2  11       1968.22       2062.32        30.25 o                         
   1   2  11        271.30        292.10         7.90 o                         
   2   2  11         92.30         88.41         4.10 o                         
   3   2  11          0.66          0.46         0.71 o                         
   4   2  11        246.09        285.35         8.39 o                         
   5   2  11         40.93         47.87         1.97 o                         
  -8   3  11         29.59         34.08         1.97 o                         
  -7   3  11          0.01          0.86         0.85 o                         
  -6   3  11        126.39        137.90         5.93 o                         
  -5   3  11         13.02         17.59         1.84 o                         
  -4   3  11         22.39         22.06         1.53 o                         
  -3   3  11        284.35        266.13         6.23 o                         
  -2   3  11         57.37         56.44         2.38 o                         
  -1   3  11          3.21          5.49         0.83 o                         
   0   3  11         19.52         22.15         1.89 o                         
   1   3  11        230.43        232.98         6.84 o                         
   2   3  11        211.73        216.53         6.85 o                         
   3   3  11         28.48         33.52         2.26 o                         
   4   3  11        163.24        179.63         6.00 o                         
   5   3  11        128.68        103.76         3.75 o                         
  -8   4  11         64.24         78.57         5.55 o                         
  -7   4  11        250.50        275.59        10.40 o                         
  -6   4  11          5.20          8.06         1.14 o                         
  -5   4  11         68.93         67.61         3.18 o                         
  -4   4  11          1.07          1.54         0.62 o                         
  -3   4  11          0.21          1.37         0.56 o                         
  -2   4  11         23.40         19.71         1.41 o                         
  -1   4  11          1.03          2.87         0.64 o                         
   0   4  11        337.85        363.78         8.58 o                         
   1   4  11        256.20        263.30         7.43 o                         
   2   4  11        101.99         99.11         4.55 o                         
   3   4  11          0.28          1.14         0.56 o                         
   4   4  11         57.64         55.57         4.50 o                         
  -8   5  11          0.69          0.54         0.56 o                         
  -7   5  11         17.00         15.74         1.89 o                         
  -6   5  11         16.97         22.60         1.81 o                         
  -5   5  11          3.58          4.66         0.98 o                         
  -4   5  11        524.09        530.09        13.89 o                         
  -3   5  11        399.84        414.56         7.89 o                         
  -2   5  11         43.47         50.24         2.24 o                         
  -1   5  11          2.49          1.77         0.59 o                         
   0   5  11        240.83        250.99         7.98 o                         
   1   5  11          4.98          5.98         0.85 o                         
   2   5  11          0.22         -0.03         0.58 o                         
   3   5  11          0.20          0.43         1.41 o                         
   4   5  11        240.21        172.12         8.38 o                         
  -8   6  11         43.56         36.93         2.73 o                         
  -7   6  11        142.50        156.21         5.24 o                         
  -6   6  11        377.30        408.65        14.34 o                         
  -5   6  11         64.90         76.05         5.24 o                         
  -4   6  11          3.49          4.29         1.02 o                         
  -3   6  11        232.28        225.39         5.68 o                         
  -2   6  11          0.92          1.83         0.63 o                         
  -1   6  11         37.54         34.67         1.86 o                         
   0   6  11         94.28        100.49         4.73 o                         
   1   6  11          0.90          1.27         0.65 o                         
   2   6  11         49.06         40.14         7.28 o                         
   3   6  11          1.86          3.32         0.88 o                         
  -7   7  11        273.61        278.50        21.53 o                         
  -6   7  11         19.76         20.27         1.52 o                         
  -5   7  11          0.13          0.51         0.53 o                         
  -4   7  11         90.06         98.89         4.24 o                         
  -3   7  11        385.99        418.69         9.81 o                         
  -2   7  11         47.69         49.50         1.85 o                         
  -1   7  11          3.14          3.25         0.84 o                         
   0   7  11        162.33        150.60         6.01 o                         
   1   7  11         40.78         34.05         6.47 o                         
   2   7  11          0.09         -0.40         0.48 o                         
  -6   8  11        119.47        116.60        17.36 o                         
  -5   8  11          7.79          7.20         1.04 o                         
  -4   8  11        317.57        346.75         8.91 o                         
  -3   8  11         78.58         82.97         2.45 o                         
  -2   8  11          0.28          0.80         0.40 o                         
  -1   8  11          9.93          9.75         0.98 o                         
   0   8  11         66.15         50.00         9.62 o                         
  -5   9  11        107.44         66.53         4.10 o                         
  -4   9  11        118.86         99.60         4.10 o                         
  -3   9  11         43.99         31.79         3.43 o                         
  -2   9  11          0.66          0.30         0.31 o                         
  -1  -8  12         14.73         15.29         2.16 o                         
   0  -8  12         91.24        100.09         4.73 o                         
   1  -8  12          0.10          0.15         0.38 o                         
   2  -8  12          2.39          1.62         0.75 o                         
   3  -8  12        138.93        136.92         5.96 o                         
   4  -8  12        122.24         93.49         5.64 o                         
  -3  -7  12         11.88         10.70         1.21 o                         
  -2  -7  12          1.09          1.92         0.52 o                         
  -1  -7  12        320.80        354.49         7.97 o                         
   0  -7  12        208.31        205.93         6.79 o                         
   1  -7  12          2.95          3.03         0.70 o                         
   2  -7  12        252.52        267.35         8.59 o                         
   3  -7  12          0.53          0.52         0.54 o                         
   4  -7  12          9.93          9.06         0.94 o                         
   5  -7  12          0.09          0.43         0.36 o                         
  -4  -6  12          1.03          2.21         0.85 o                         
  -3  -6  12          3.33          5.27         0.66 o                         
  -2  -6  12         61.29         62.05         3.35 o                         
  -1  -6  12        168.50        172.81         4.41 o                         
   0  -6  12          8.37         11.48         0.87 o                         
   1  -6  12         45.94         56.30         3.03 o                         
   2  -6  12         82.48         82.24         3.37 o                         
   3  -6  12        670.11        724.42        38.35 o                         
   4  -6  12         88.07         89.09         4.50 o                         
   5  -6  12         29.17         30.87         2.21 o                         
  -5  -5  12        215.25        210.78        20.17 o                         
  -4  -5  12        184.45        191.22         4.53 o                         
  -3  -5  12          1.47          2.03         0.58 o                         
  -2  -5  12        110.42        116.41         3.41 o                         
  -1  -5  12       1075.00       1115.09        17.61 o                         
   0  -5  12         19.29         19.38         1.22 o                         
   1  -5  12          0.13          0.16         0.47 o                         
   2  -5  12         10.14         15.80         1.93 o                         
   3  -5  12         44.23         43.01         2.52 o                         
   4  -5  12         12.79         18.36         2.17 o                         
   5  -5  12          1.21          1.79         0.49 o                         
   6  -5  12         75.12         80.16         3.99 o                         
  -6  -4  12          5.14          3.29         0.81 o                         
  -5  -4  12        100.99        109.75         3.11 o                         
  -4  -4  12         11.43         15.23         1.42 o                         
  -3  -4  12         19.90         20.86         1.36 o                         
  -2  -4  12         19.72         20.49         1.40 o                         
  -1  -4  12        141.07        157.18         4.13 o                         
   0  -4  12         12.23         14.82         1.08 o                         
   1  -4  12        194.78        167.37         4.69 o                         
   2  -4  12       1545.29       1483.85        26.52 o                         
   3  -4  12         23.85         32.12         2.24 o                         
   4  -4  12         41.10         50.75         2.88 o                         
   5  -4  12          0.05          1.35         0.72 o                         
   6  -4  12         21.46         25.59         2.16 o                         
  -6  -3  12        113.66        115.98         4.28 o                         
  -5  -3  12        475.52        491.38         9.70 o                         
  -4  -3  12         10.61         12.53         1.02 o                         
  -3  -3  12        142.17        150.39         3.55 o                         
  -2  -3  12        184.58        158.77         4.48 o                         
  -1  -3  12        542.77        514.31         7.89 o                         
   0  -3  12         13.57         10.31         0.87 o                         
   1  -3  12          8.93          9.00         0.92 o                         
   2  -3  12         22.51         16.89         1.41 o                         
   3  -3  12        150.42        150.77         6.07 o                         
   4  -3  12          8.40         14.31         2.11 o                         
   5  -3  12         61.30         55.03         2.56 o                         
   6  -3  12         44.21         51.69         2.40 o                         
  -7  -2  12         37.79         35.01         1.68 o                         
  -6  -2  12         73.00         75.50         2.59 o                         
  -5  -2  12        132.27        137.54         3.40 o                         
  -4  -2  12          8.82          9.34         0.96 o                         
  -3  -2  12        994.23        965.22        14.22 o                         
  -2  -2  12        153.99        159.80         4.24 o                         
  -1  -2  12       1448.44       1429.31        26.32 o                         
   0  -2  12          2.58          3.58         0.57 o                         
   1  -2  12       2010.54       1903.56        36.40 o                         
   2  -2  12       1122.00       1091.41        19.64 o                         
   3  -2  12        201.59        203.14         6.08 o                         
   4  -2  12         36.44         35.42         2.65 o                         
   5  -2  12          0.01          0.08         0.54 o                         
   6  -2  12         29.33         33.87         1.84 o                         
  -7  -1  12          9.82         10.21         0.73 o                         
  -6  -1  12        106.81        104.48         3.06 o                         
  -5  -1  12       1006.62        992.95        14.81 o                         
  -4  -1  12         14.99         16.23         1.23 o                         
  -3  -1  12         98.07         79.50         2.60 o                         
  -2  -1  12         10.61          7.43         0.89 o                         
  -1  -1  12        459.73        413.64         8.31 o                         
   0  -1  12        792.58        792.05        11.72 o                         
   1  -1  12          6.70          8.49         0.85 o                         
   2  -1  12        690.15        643.58        13.10 o                         
   3  -1  12         52.55         55.83         2.82 o                         
   4  -1  12          0.51          2.12         0.63 o                         
   5  -1  12         60.14         59.72         2.78 o                         
   6  -1  12        142.97        159.00         5.31 o                         
  -7   0  12         24.44         29.03         1.51 o                         
  -6   0  12         39.91         42.13         1.89 o                         
  -5   0  12        193.44        203.69         5.64 o                         
  -4   0  12         23.73         24.94         2.17 o                         
  -3   0  12          0.00         -1.08         1.08 o                         
  -2   0  12       1996.18       1866.32        27.71 o                         
  -1   0  12       1915.06       1877.23        23.11 o                         
   0   0  12        924.18        884.81        12.81 o                         
   1   0  12         49.34         50.71         2.40 o                         
   2   0  12          8.23          4.49         0.96 o                         
   3   0  12        268.40        243.37         6.78 o                         
   4   0  12          0.06         -0.18         0.58 o                         
   5   0  12          0.82          1.10         0.47 o                         
   6   0  12        114.64        120.05         5.39 o                         
  -8   1  12         90.30         72.21         4.39 o                         
  -7   1  12         14.49         18.68         1.21 o                         
  -6   1  12          8.18          8.11         1.32 o                         
  -5   1  12        659.32        648.82        14.12 o                         
  -4   1  12        135.56        129.29         4.53 o                         
  -3   1  12        197.23        212.97         5.07 o                         
  -2   1  12        164.55        168.43         4.56 o                         
  -1   1  12          4.55          5.42         0.77 o                         
   0   1  12          2.50          1.47         0.64 o                         
   1   1  12       2378.10       2316.78        42.03 o                         
   2   1  12       1703.29       1715.72        42.98 o                         
   3   1  12         42.81         52.84         3.00 o                         
   4   1  12        124.39        147.91         5.07 o                         
   5   1  12          1.97          3.36         0.57 o                         
  -8   2  12         35.41         32.37         2.00 o                         
  -7   2  12          0.16          0.61         0.64 o                         
  -6   2  12          0.45          0.25         0.63 o                         
  -5   2  12        178.27        173.24         7.69 o                         
  -4   2  12         79.90         71.64         2.72 o                         
  -3   2  12        164.03        148.89         4.31 o                         
  -2   2  12       1186.56       1151.77        16.58 o                         
  -1   2  12       1156.23       1165.71        26.26 o                         
   0   2  12         26.30         26.79         1.76 o                         
   1   2  12        337.11        330.69         7.95 o                         
   2   2  12          4.38          5.56         0.99 o                         
   3   2  12          0.99          1.42         0.61 o                         
   4   2  12          4.27          2.28         0.71 o                         
   5   2  12          7.03          6.27         0.66 o                         
  -8   3  12        134.03        124.15         6.53 o                         
  -7   3  12         10.95         15.87         2.85 o                         
  -6   3  12         68.22         68.80         6.91 o                         
  -5   3  12        236.06        229.18         7.44 o                         
  -4   3  12          4.70          4.09         0.72 o                         
  -3   3  12          0.13          0.43         0.54 o                         
  -2   3  12          0.46          0.44         0.50 o                         
  -1   3  12        139.59        153.08         4.74 o                         
   0   3  12         34.88         36.20         2.05 o                         
   1   3  12         55.72         54.80         2.87 o                         
   2   3  12        267.38        286.80         7.23 o                         
   3   3  12        444.69        447.70        11.71 o                         
   4   3  12         32.36         38.23         2.12 o                         
  -8   4  12          6.38          5.47         1.14 o                         
  -7   4  12         11.33         13.15         2.48 o                         
  -6   4  12         50.40         56.85         7.81 o                         
  -5   4  12        769.19        784.94        18.95 o                         
  -4   4  12          0.69          1.87         0.61 o                         
  -3   4  12        225.37        213.61         5.13 o                         
  -2   4  12        412.49        450.00        10.28 o                         
  -1   4  12        850.40        917.64        14.36 o                         
   0   4  12        248.71        269.52         7.17 o                         
   1   4  12         44.38         56.13         2.99 o                         
   2   4  12        109.28        114.85         4.23 o                         
   3   4  12         20.82         27.53         1.75 o                         
   4   4  12         67.31         60.90         5.13 o                         
  -7   5  12          1.12          1.24         0.72 o                         
  -6   5  12        462.72        486.18        11.73 o                         
  -5   5  12        257.41        279.52         8.25 o                         
  -4   5  12         83.79         81.88         3.60 o                         
  -3   5  12         12.19         14.50         1.29 o                         
  -2   5  12        244.05        250.32         6.19 o                         
  -1   5  12         72.65         78.29         3.06 o                         
   0   5  12         32.59         34.58         2.24 o                         
   1   5  12          3.67          3.38         0.71 o                         
   2   5  12         41.17         47.98         3.53 o                         
   3   5  12        185.92        181.90        20.55 o                         
  -7   6  12         24.01         21.41         1.75 o                         
  -6   6  12          7.80          9.33         1.39 o                         
  -5   6  12        690.63        731.54        19.28 o                         
  -4   6  12          1.97          2.34         0.76 o                         
  -3   6  12         54.80         62.41         2.73 o                         
  -2   6  12        298.22        342.20         8.65 o                         
  -1   6  12        254.85        283.79         9.63 o                         
   0   6  12          0.03         -0.07         0.55 o                         
   1   6  12          3.22          2.88         0.81 o                         
   2   6  12         79.24         60.95         3.63 o                         
  -7   7  12         16.79         14.62         1.58 o                         
  -6   7  12        174.33        181.52         5.38 o                         
  -5   7  12          6.56          6.21         0.92 o                         
  -4   7  12         36.96         33.10         2.14 o                         
  -3   7  12         24.54         27.16         1.91 o                         
  -2   7  12        222.64        228.11         6.06 o                         
  -1   7  12        368.28        341.64        12.43 o                         
   0   7  12        111.54         85.78         7.69 o                         
   1   7  12          8.73          5.38         0.86 o                         
  -5   8  12        256.25        256.40         7.25 o                         
  -4   8  12         52.39         47.90         2.29 o                         
  -3   8  12          0.77          0.52         0.35 o                         
  -2   8  12         46.20         35.55         2.25 o                         
  -1   8  12         89.28         66.14        11.24 o                         
   0  -8  13          0.23          0.79         0.41 o                         
   1  -8  13        199.72        168.97         6.21 o                         
   2  -8  13         51.05         36.32         5.56 o                         
   3  -8  13         26.07         21.49         2.12 o                         
  -2  -7  13          2.08          2.92         0.48 o                         
  -1  -7  13         30.29         36.59         1.94 o                         
   0  -7  13         21.04         19.00         1.36 o                         
   1  -7  13        356.26        347.59         8.79 o                         
   2  -7  13        150.81        138.47         9.34 o                         
   3  -7  13          3.36          3.35         1.39 o                         
   4  -7  13        189.96        166.07         6.35 o                         
  -3  -6  13        313.11        340.16         8.08 o                         
  -2  -6  13         15.09         19.42         1.35 o                         
  -1  -6  13        174.14        182.23         4.29 o                         
   0  -6  13         60.52         57.81         2.52 o                         
   1  -6  13         55.31         54.03         2.85 o                         
   2  -6  13          9.59          9.36         1.26 o                         
   3  -6  13          1.26          0.95         0.65 o                         
   4  -6  13         29.21         29.88         2.09 o                         
   5  -6  13        132.39        107.52        11.15 o                         
  -4  -5  13          1.06          3.01         0.61 o                         
  -3  -5  13         21.77         22.93         1.35 o                         
  -2  -5  13        114.74        104.94         3.25 o                         
  -1  -5  13         10.32          8.66         0.95 o                         
   0  -5  13         43.99         44.11         2.05 o                         
   1  -5  13        366.88        387.75        10.59 o                         
   2  -5  13        115.62        118.33         4.11 o                         
   3  -5  13         23.02         23.71         1.85 o                         
   4  -5  13         84.00         91.29         5.59 o                         
   5  -5  13         19.43         23.26         1.56 o                         
  -5  -4  13         14.22         12.67         0.98 o                         
  -4  -4  13          6.26          4.49         0.66 o                         
  -3  -4  13         33.02         43.84         1.80 o                         
  -2  -4  13        164.35        160.55         4.53 o                         
  -1  -4  13        169.44        167.04         4.38 o                         
   0  -4  13         28.27         26.25         1.80 o                         
   1  -4  13        424.32        435.62         9.53 o                         
   2  -4  13         98.06         82.68         3.30 o                         
   3  -4  13         18.46         23.62         1.66 o                         
   4  -4  13        118.12        136.27         5.26 o                         
   5  -4  13        189.59        211.92         7.20 o                         
  -6  -3  13        180.55        168.53         6.03 o                         
  -5  -3  13          0.48          0.24         0.44 o                         
  -4  -3  13         51.22         56.97         2.01 o                         
  -3  -3  13        238.87        241.29         4.40 o                         
  -2  -3  13         10.02          8.52         1.12 o                         
  -1  -3  13        337.16        341.53         9.79 o                         
   0  -3  13        166.38        168.64         4.73 o                         
   1  -3  13       1194.34       1114.78        25.03 o                         
   2  -3  13         48.96         42.43         3.01 o                         
   3  -3  13          2.94          2.89         0.79 o                         
   4  -3  13          0.84          0.93         0.64 o                         
   5  -3  13          6.61          7.13         0.87 o                         
   6  -3  13          1.24          0.87         0.52 o                         
  -6  -2  13         69.28         74.57         2.61 o                         
  -5  -2  13          4.30          5.57         0.85 o                         
  -4  -2  13          3.61          8.35         0.92 o                         
  -3  -2  13        615.90        637.36         9.93 o                         
  -2  -2  13          3.98          5.74         0.77 o                         
  -1  -2  13         14.77         19.57         1.36 o                         
   0  -2  13         55.87         68.06         2.52 o                         
   1  -2  13          1.52          0.50         0.45 o                         
   2  -2  13          7.41          7.86         1.11 o                         
   3  -2  13         36.39         27.44         1.89 o                         
   4  -2  13        250.72        282.11        12.09 o                         
   5  -2  13        209.61        223.52         7.64 o                         
  -7  -1  13        188.59        167.99         6.01 o                         
  -6  -1  13        315.10        324.11         6.23 o                         
  -5  -1  13        147.25        146.26         3.50 o                         
  -4  -1  13         29.54         29.71         1.70 o                         
  -3  -1  13        373.03        373.13         6.64 o                         
  -2  -1  13        101.11        109.46         3.19 o                         
  -1  -1  13        947.44        930.04        20.86 o                         
   0  -1  13         20.86         23.55         1.45 o                         
   1  -1  13        130.27        124.13         3.33 o                         
   2  -1  13         20.00         20.86         1.70 o                         
   3  -1  13         13.33          9.85         1.10 o                         
   4  -1  13         41.66         44.17         2.74 o                         
   5  -1  13          6.26         12.00         1.44 o                         
  -7   0  13        101.00        113.52         4.27 o                         
  -6   0  13        624.67        660.57        12.20 o                         
  -5   0  13        585.27        608.80        11.08 o                         
  -4   0  13          6.43          8.60         0.95 o                         
  -3   0  13        291.89        293.72         6.36 o                         
  -2   0  13         26.56         24.07         1.52 o                         
  -1   0  13        163.95        157.92         3.92 o                         
   0   0  13          3.61          3.68         0.61 o                         
   1   0  13        129.51        123.68         3.90 o                         
   2   0  13         13.34          7.95         1.17 o                         
   3   0  13         27.34         31.00         2.23 o                         
   4   0  13        106.45        113.14         4.17 o                         
   5   0  13        371.20        380.94        10.65 o                         
  -7   1  13         30.04         27.97         1.91 o                         
  -6   1  13         59.80         62.19         2.39 o                         
  -5   1  13          2.63          4.38         0.94 o                         
  -4   1  13        202.75        185.42         5.64 o                         
  -3   1  13        847.40        835.11        13.76 o                         
  -2   1  13        821.19        852.69        15.02 o                         
  -1   1  13         66.55         74.19         2.82 o                         
   0   1  13        298.70        309.86         9.23 o                         
   1   1  13        632.56        655.35        13.57 o                         
   2   1  13         83.15         77.39         4.14 o                         
   3   1  13          4.88          5.62         1.11 o                         
   4   1  13         13.12         14.67         1.50 o                         
   5   1  13          8.73         10.55         1.24 o                         
  -7   2  13        214.15        236.66         6.14 o                         
  -6   2  13        418.86        441.47        15.18 o                         
  -5   2  13          1.69          3.97         1.10 o                         
  -4   2  13         28.53         25.80         1.64 o                         
  -3   2  13        132.30        130.88         3.68 o                         
  -2   2  13        405.45        401.88         9.03 o                         
  -1   2  13        292.32        281.03         8.24 o                         
   0   2  13        133.24        148.26         4.38 o                         
   1   2  13        575.86        580.58        12.42 o                         
   2   2  13         51.07         46.99         3.14 o                         
   3   2  13         61.00         74.57         4.62 o                         
   4   2  13        129.06        131.63         5.62 o                         
  -7   3  13          0.75          1.32         0.50 o                         
  -6   3  13        292.05        315.89        17.10 o                         
  -5   3  13        401.83        412.76        12.43 o                         
  -4   3  13          9.31          9.37         1.00 o                         
  -3   3  13       1157.96       1188.46        22.07 o                         
  -2   3  13          4.38          5.79         0.86 o                         
  -1   3  13        779.58        820.50        19.19 o                         
   0   3  13          2.52          2.22         0.73 o                         
   1   3  13        933.62        966.70        22.17 o                         
   2   3  13         12.01         11.48         1.32 o                         
   3   3  13         12.53         13.78         1.28 o                         
   4   3  13        107.00         92.18         5.05 o                         
  -7   4  13        253.46        289.04        14.33 o                         
  -6   4  13        137.00        141.48         6.42 o                         
  -5   4  13          0.15          0.64         0.54 o                         
  -4   4  13         32.23         38.17         2.17 o                         
  -3   4  13        122.60        121.36         3.68 o                         
  -2   4  13          9.23         10.24         1.21 o                         
  -1   4  13          3.41          2.86         0.76 o                         
   0   4  13        148.75        150.06         5.21 o                         
   1   4  13        291.95        304.64         9.33 o                         
   2   4  13         30.16         26.15         1.88 o                         
   3   4  13         49.44         62.87         3.76 o                         
  -7   5  13         19.73         28.48         2.95 o                         
  -6   5  13        120.66        124.49         5.38 o                         
  -5   5  13         31.10         31.82         2.10 o                         
  -4   5  13         32.14         38.94         2.29 o                         
  -3   5  13         71.86         77.21         2.66 o                         
  -2   5  13         27.64         28.92         1.74 o                         
  -1   5  13          2.60          3.83         0.83 o                         
   0   5  13         41.14         44.27         2.36 o                         
   1   5  13         10.14          9.17         1.26 o                         
   2   5  13          6.46          6.61         0.93 o                         
  -7   6  13         69.27         59.29         3.70 o                         
  -6   6  13         15.84         18.29         1.37 o                         
  -5   6  13          0.12          0.22         0.54 o                         
  -4   6  13         16.65         19.21         1.45 o                         
  -3   6  13        195.29        212.48         5.90 o                         
  -2   6  13          1.59          2.13         0.64 o                         
  -1   6  13         18.30         20.13         2.38 o                         
   0   6  13        126.52        121.23         4.90 o                         
   1   6  13        403.57        390.73        22.88 o                         
  -6   7  13          1.34          1.33         0.41 o                         
  -5   7  13         57.59         54.84         2.34 o                         
  -4   7  13         74.09         84.37         4.50 o                         
  -3   7  13         28.35         32.91         2.74 o                         
  -2   7  13         75.54         69.28         2.57 o                         
  -1   7  13         26.81         26.85         1.86 o                         
   0   7  13          1.69          1.31         0.79 o                         
  -4   8  13          1.43          2.25         0.65 o                         
  -3   8  13         51.24         43.25         3.43 o                         
  -2   8  13         25.88         16.18         1.77 o                         
  -1  -7  14        498.02        482.07        20.70 o                         
   0  -7  14        184.15        205.62        10.46 o                         
   1  -7  14          0.17          0.19         0.40 o                         
   2  -7  14         19.42         16.59         1.55 o                         
   3  -7  14         33.99         25.84         1.81 o                         
  -3  -6  14          8.48          7.18         0.73 o                         
  -2  -6  14          2.75          3.04         0.65 o                         
  -1  -6  14         35.01         46.23         1.82 o                         
   0  -6  14         49.04         60.32         2.67 o                         
   1  -6  14         53.33         50.92         2.40 o                         
   2  -6  14        189.81        191.99         7.82 o                         
   3  -6  14        511.64        509.77        13.37 o                         
   4  -6  14         54.88         40.94         1.94 o                         
  -4  -5  14         84.50         81.64         5.97 o                         
  -3  -5  14          5.64          8.13         0.80 o                         
  -2  -5  14         61.29         60.71         2.00 o                         
  -1  -5  14        740.38        817.04        13.16 o                         
   0  -5  14         67.03         70.07         2.64 o                         
   1  -5  14         49.37         51.81         2.23 o                         
   2  -5  14         76.89         85.05         4.36 o                         
   3  -5  14         24.08         21.62         1.75 o                         
   4  -5  14          1.57          2.13         1.03 o                         
  -5  -4  14         23.63         18.40         1.04 o                         
  -4  -4  14        338.29        348.39         9.39 o                         
  -3  -4  14          0.60          1.90         0.64 o                         
  -2  -4  14          1.00          1.16         0.51 o                         
  -1  -4  14        631.06        653.48        11.10 o                         
   0  -4  14         95.05        102.60         3.32 o                         
   1  -4  14          0.46          0.66         0.60 o                         
   2  -4  14        242.75        252.60         7.56 o                         
   3  -4  14        269.25        273.62         7.65 o                         
   4  -4  14         76.67         81.71         3.94 o                         
   5  -4  14          1.99          4.62         0.84 o                         
  -5  -3  14        238.13        233.92         4.87 o                         
  -4  -3  14        175.91        188.20         3.99 o                         
  -3  -3  14         85.23         71.20         2.54 o                         
  -2  -3  14         16.15         19.05         1.57 o                         
  -1  -3  14        544.15        560.15        13.23 o                         
   0  -3  14         22.77         18.13         1.37 o                         
   1  -3  14         20.78         15.25         1.45 o                         
   2  -3  14         58.43         60.73         2.98 o                         
   3  -3  14        208.40        206.24         6.04 o                         
   4  -3  14         52.12         66.01         2.86 o                         
   5  -3  14          1.07          1.10         0.55 o                         
  -6  -2  14         70.26         62.19         2.33 o                         
  -5  -2  14        561.59        566.28        10.45 o                         
  -4  -2  14          6.77          8.40         0.78 o                         
  -3  -2  14         21.91         21.96         1.46 o                         
  -2  -2  14        292.29        293.63         5.64 o                         
  -1  -2  14        303.46        343.00         6.72 o                         
   0  -2  14         44.62         38.50         2.45 o                         
   1  -2  14         65.84         67.10         4.50 o                         
   2  -2  14         98.95         97.83         3.66 o                         
   3  -2  14        131.01        142.06         5.57 o                         
   4  -2  14         13.64         19.00         1.66 o                         
   5  -2  14          4.69          5.72         1.46 o                         
  -6  -1  14         11.99         11.42         0.86 o                         
  -5  -1  14        122.18        117.11         3.23 o                         
  -4  -1  14        576.81        579.61        10.08 o                         
  -3  -1  14        146.90        136.55         4.10 o                         
  -2  -1  14        539.03        534.06        10.36 o                         
  -1  -1  14        194.65        184.52         6.31 o                         
   0  -1  14          6.47          8.62         1.00 o                         
   1  -1  14         62.73         55.73         3.43 o                         
   2  -1  14         58.17         53.43         2.69 o                         
   3  -1  14        341.63        350.61        11.04 o                         
   4  -1  14         30.79         32.67         2.38 o                         
   5  -1  14          3.45          4.77         0.61 o                         
  -7   0  14         70.87         64.13         2.32 o                         
  -6   0  14          0.05          0.57         0.50 o                         
  -5   0  14         19.62         19.30         1.44 o                         
  -4   0  14         13.42         12.97         1.09 o                         
  -3   0  14        418.83        398.88         7.78 o                         
  -2   0  14         61.92         65.77         2.65 o                         
  -1   0  14       1129.46       1185.21        18.69 o                         
   0   0  14          2.76         -0.58         1.33 o                         
   1   0  14        141.63        130.17         5.36 o                         
   2   0  14         47.22         48.76         2.54 o                         
   3   0  14         10.61         12.41         1.43 o                         
   4   0  14          0.93          0.71         0.51 o                         
   5   0  14         27.15         23.00         1.67 o                         
  -7   1  14        161.39        161.22         4.81 o                         
  -6   1  14        229.23        213.49         5.17 o                         
  -5   1  14        453.18        451.18         8.45 o                         
  -4   1  14         87.36         94.89         3.50 o                         
  -3   1  14        512.55        506.74        17.11 o                         
  -2   1  14         18.54         22.40         1.42 o                         
  -1   1  14         54.10         62.90         3.30 o                         
   0   1  14        176.96        180.34         5.32 o                         
   1   1  14         52.09         50.40         2.86 o                         
   2   1  14        374.85        404.05        11.10 o                         
   3   1  14        209.17        216.59         7.61 o                         
   4   1  14         49.52         54.48         5.03 o                         
  -7   2  14         30.49         37.42         1.88 o                         
  -6   2  14         44.60         45.53         3.23 o                         
  -5   2  14        181.96        179.80         6.85 o                         
  -4   2  14          2.33          1.55         0.69 o                         
  -3   2  14        133.78        123.15         3.68 o                         
  -2   2  14        210.64        220.24         6.29 o                         
  -1   2  14        204.36        229.95         7.10 o                         
   0   2  14          1.18          4.48         0.80 o                         
   1   2  14          0.96          1.53         0.65 o                         
   2   2  14         43.41         53.44         2.75 o                         
   3   2  14         93.15         98.09         3.07 o                         
   4   2  14          0.58          0.51         0.42 o                         
  -7   3  14          0.04          0.31         0.29 o                         
  -6   3  14        362.56        369.08        12.58 o                         
  -5   3  14        449.89        464.27        12.96 o                         
  -4   3  14         88.23        100.47         5.34 o                         
  -3   3  14         15.60         14.38         1.39 o                         
  -2   3  14        224.49        236.89         6.50 o                         
  -1   3  14        367.26        409.55         9.38 o                         
   0   3  14        160.03        182.87         5.29 o                         
   1   3  14        180.09        190.00         5.29 o                         
   2   3  14        375.08        392.82         8.30 o                         
   3   3  14        440.38        480.13        22.11 o                         
  -7   4  14         24.37         17.36         2.51 o                         
  -6   4  14         11.28          9.90         1.91 o                         
  -5   4  14         35.85         37.04         2.44 o                         
  -4   4  14        168.01        174.85         7.18 o                         
  -3   4  14        368.05        385.01         8.00 o                         
  -2   4  14        836.78        889.07        20.67 o                         
  -1   4  14          0.65          2.65         0.76 o                         
   0   4  14          1.06          3.07         0.81 o                         
   1   4  14         12.00         16.53         1.58 o                         
   2   4  14         44.20         43.98         2.17 o                         
   3   4  14          1.24          2.95         0.81 o                         
  -6   5  14         41.02         33.40         2.34 o                         
  -5   5  14         17.28         17.02         1.29 o                         
  -4   5  14          0.08          1.77         0.52 o                         
  -3   5  14         41.82         47.90         2.71 o                         
  -2   5  14         15.47         17.92         1.38 o                         
  -1   5  14       1092.58        996.23        25.89 o                         
   0   5  14          0.15          0.89         0.45 o                         
   1   5  14        140.67        148.41         6.84 o                         
   2   5  14        244.25        206.41         7.07 o                         
  -5   6  14        252.60        247.66        10.50 o                         
  -4   6  14          6.58          6.99         1.04 o                         
  -3   6  14         22.81         24.92         2.02 o                         
  -2   6  14         93.22         93.18         6.47 o                         
  -1   6  14         21.29         23.42         1.60 o                         
   0   6  14         50.91         49.59         4.43 o                         
   1   6  14         32.80         22.32         2.21 o                         
  -5   7  14          0.50          0.39         0.34 o                         
  -4   7  14         16.76         20.31         1.81 o                         
  -3   7  14          0.25         -0.42         0.52 o                         
  -2   7  14        221.99        223.69        21.53 o                         
  -1   7  14        145.80        113.02         6.37 o                         
   1  -7  15         30.64         20.82         1.96 o                         
  -2  -6  15         40.77         30.85         1.90 o                         
  -1  -6  15         22.73         20.72         1.10 o                         
   0  -6  15          7.88          8.95         1.35 o                         
   1  -6  15        132.14        141.08         7.96 o                         
   2  -6  15          6.08          6.70         1.33 o                         
   3  -6  15          0.08          0.47         0.31 o                         
  -3  -5  15          0.57          2.05         0.36 o                         
  -2  -5  15          0.01          0.48         0.41 o                         
  -1  -5  15          9.80         11.47         0.99 o                         
   0  -5  15         11.95         10.66         1.00 o                         
   1  -5  15         80.96         74.83         2.72 o                         
   2  -5  15          5.25          5.73         1.21 o                         
   3  -5  15         14.54         11.87         1.56 o                         
   4  -5  15         97.39         73.19         3.15 o                         
  -4  -4  15         65.15         68.88         3.11 o                         
  -3  -4  15        194.03        188.28         6.12 o                         
  -2  -4  15        100.47         99.51         3.10 o                         
  -1  -4  15          2.09          2.37         0.49 o                         
   0  -4  15          0.32          0.60         0.43 o                         
   1  -4  15          0.15          1.18         0.54 o                         
   2  -4  15          0.01          0.49         0.41 o                         
   3  -4  15         21.81         23.92         2.31 o                         
   4  -4  15         38.16         33.56         3.08 o                         
  -5  -3  15          0.72          1.25         0.35 o                         
  -4  -3  15          3.40          2.12         0.60 o                         
  -3  -3  15         44.76         53.92         1.96 o                         
  -2  -3  15         38.52         40.75         2.20 o                         
  -1  -3  15        108.82        114.50         3.29 o                         
   0  -3  15         30.87         39.71         1.99 o                         
   1  -3  15        329.98        347.39        11.43 o                         
   2  -3  15         65.51         72.42         3.30 o                         
   3  -3  15          6.85          8.06         1.04 o                         
   4  -3  15         25.06         28.98         1.93 o                         
  -5  -2  15          0.04          0.73         0.31 o                         
  -4  -2  15         80.84         93.02         2.75 o                         
  -3  -2  15         93.69        103.11         3.42 o                         
  -2  -2  15         19.38         22.56         1.52 o                         
  -1  -2  15          4.33          2.88         0.58 o                         
   0  -2  15          9.62          8.06         0.96 o                         
   1  -2  15         56.50         51.28         2.77 o                         
   2  -2  15         15.20         19.97         2.08 o                         
   3  -2  15          0.93          3.60         0.65 o                         
   4  -2  15        297.70        315.96        11.19 o                         
  -6  -1  15         46.74         43.57         2.33 o                         
  -5  -1  15         61.85         55.77         2.09 o                         
  -4  -1  15          0.28          0.67         0.47 o                         
  -3  -1  15        233.07        250.10         6.72 o                         
  -2  -1  15        196.25        200.44         4.84 o                         
  -1  -1  15         48.50         48.31         2.07 o                         
   0  -1  15          2.24          2.89         0.75 o                         
   1  -1  15        312.85        315.17        16.45 o                         
   2  -1  15         12.05         12.82         1.32 o                         
   3  -1  15          0.06          1.26         0.41 o                         
   4  -1  15          4.27          7.16         1.64 o                         
  -6   0  15        162.20        151.02         6.26 o                         
  -5   0  15        225.29        242.30         4.94 o                         
  -4   0  15          1.04          2.11         0.61 o                         
  -3   0  15        450.02        471.13         8.64 o                         
  -2   0  15        215.15        213.26         5.02 o                         
  -1   0  15         97.61         90.73         3.87 o                         
   0   0  15        154.54        163.90         4.87 o                         
   1   0  15        147.41        153.91         5.90 o                         
   2   0  15          2.22          2.79         0.73 o                         
   3   0  15         42.70         43.89         2.07 o                         
   4   0  15        156.22        162.11         5.34 o                         
  -6   1  15         70.38         72.66         3.52 o                         
  -5   1  15          0.16          0.77         0.41 o                         
  -4   1  15        218.84        229.99         5.42 o                         
  -3   1  15         25.32         33.16         2.56 o                         
  -2   1  15          2.27          4.13         0.94 o                         
  -1   1  15         13.28         12.32         1.74 o                         
   0   1  15         81.40         83.94         5.52 o                         
   1   1  15        109.94        106.72         5.21 o                         
   2   1  15         13.07         13.14         1.26 o                         
   3   1  15         48.86         40.09         3.12 o                         
   4   1  15         49.87         42.07         2.29 o                         
  -6   2  15        491.00        516.04        12.89 o                         
  -5   2  15         18.38         18.36         1.37 o                         
  -4   2  15        228.38        227.42        13.33 o                         
  -3   2  15        209.91        217.19         5.67 o                         
  -2   2  15          1.23          1.55         0.90 o                         
  -1   2  15         19.16         16.93         1.66 o                         
   0   2  15         40.57         47.77         2.37 o                         
   1   2  15        198.27        223.95         5.91 o                         
   2   2  15          7.54         10.83         0.90 o                         
   3   2  15          1.16          1.07         0.63 o                         
  -6   3  15         80.16         80.70         3.73 o                         
  -5   3  15        374.45        379.28        13.85 o                         
  -4   3  15         58.76         72.89         6.03 o                         
  -3   3  15        449.35        495.73        11.34 o                         
  -2   3  15        206.28        205.60         7.13 o                         
  -1   3  15        500.51        517.88        10.73 o                         
   0   3  15        333.27        331.17         7.60 o                         
   1   3  15         37.35         37.37         2.33 o                         
   2   3  15         94.88         89.93         3.20 o                         
  -6   4  15        213.91        184.04         8.11 o                         
  -5   4  15          1.34          2.99         0.63 o                         
  -4   4  15        192.65        192.05         8.23 o                         
  -3   4  15        157.25        166.90         5.08 o                         
  -2   4  15          0.88          2.35         0.83 o                         
  -1   4  15         84.08         84.25         3.34 o                         
   0   4  15         73.23         79.78         4.97 o                         
   1   4  15         78.43         82.77         4.48 o                         
   2   4  15          1.28          1.21         0.71 o                         
  -6   5  15         17.14         10.42         1.31 o                         
  -5   5  15         61.15         64.67         3.41 o                         
  -4   5  15         10.31         12.33         1.63 o                         
  -3   5  15        629.06        654.84        16.94 o                         
  -2   5  15        209.19        196.50         5.32 o                         
  -1   5  15         46.95         42.53         3.22 o                         
   0   5  15        140.22        131.30         4.79 o                         
   1   5  15         34.48         30.50         2.64 o                         
  -5   6  15         30.72         26.15         1.67 o                         
  -4   6  15          0.47          1.09         0.53 o                         
  -3   6  15         34.76         32.33         1.91 o                         
  -2   6  15         10.83          6.13         0.95 o                         
  -1   6  15         46.36         42.30         2.07 o                         
   1  -6  16        420.66        257.00        11.42 o                         
  -2  -5  16        298.68        289.22         7.65 o                         
  -1  -5  16        346.05        318.69         8.98 o                         
   0  -5  16        337.57        343.77        10.94 o                         
   1  -5  16         11.97          7.97         0.80 o                         
   2  -5  16          7.17          6.22         1.25 o                         
  -3  -4  16         98.55         96.19         3.40 o                         
  -2  -4  16         66.53         66.77         1.99 o                         
  -1  -4  16        301.34        328.01         7.41 o                         
   0  -4  16         39.46         39.77         2.20 o                         
   1  -4  16        103.25        108.07         3.75 o                         
   2  -4  16         61.81         63.53         5.28 o                         
   3  -4  16        195.84        194.66         7.76 o                         
  -4  -3  16        440.55        441.19        11.12 o                         
  -3  -3  16          3.29          3.59         0.51 o                         
  -2  -3  16         67.81         77.48         2.30 o                         
  -1  -3  16        530.85        575.04        10.95 o                         
   0  -3  16        258.18        272.42         7.54 o                         
   1  -3  16         20.16         28.82         1.81 o                         
   2  -3  16          5.23          7.07         0.84 o                         
   3  -3  16        390.04        397.70        31.80 o                         
  -5  -2  16         24.56         25.01         1.60 o                         
  -4  -2  16          7.68          9.84         0.78 o                         
  -3  -2  16         34.55         34.93         1.90 o                         
  -2  -2  16        161.03        178.36         4.66 o                         
  -1  -2  16        841.23        855.29        19.71 o                         
   0  -2  16        358.67        354.18         9.41 o                         
   1  -2  16          4.71          5.76         1.13 o                         
   2  -2  16        144.34        145.42         4.64 o                         
   3  -2  16        122.70        125.25         5.71 o                         
  -5  -1  16        417.43        371.45         9.51 o                         
  -4  -1  16        431.02        438.29         9.67 o                         
  -3  -1  16         61.17         59.48         2.19 o                         
  -2  -1  16         41.80         46.99         1.69 o                         
  -1  -1  16        114.61        101.40         3.86 o                         
   0  -1  16         32.24         38.95         1.95 o                         
   1  -1  16         29.74         29.04         1.77 o                         
   2  -1  16         73.97         79.76         5.40 o                         
   3  -1  16        469.09        477.68        29.96 o                         
  -5   0  16          8.08          6.20         0.54 o                         
  -4   0  16         89.85         87.18         2.96 o                         
  -3   0  16         36.34         39.36         3.27 o                         
  -2   0  16         20.91         20.94         1.48 o                         
  -1   0  16        823.75        873.89        17.78 o                         
   0   0  16        433.21        439.91         9.95 o                         
   1   0  16         67.03         63.48         3.24 o                         
   2   0  16         69.84         76.97         3.98 o                         
   3   0  16          3.43          4.27         2.48 o                         
  -6   1  16        280.75        267.80        12.04 o                         
  -5   1  16        170.94        175.44         6.73 o                         
  -4   1  16         22.57         20.60         2.26 o                         
  -3   1  16         29.13         30.48         3.14 o                         
  -2   1  16          2.83          4.15         0.69 o                         
  -1   1  16        240.91        254.78         6.19 o                         
   0   1  16        145.68        152.07         7.98 o                         
   1   1  16         13.58         11.21         2.54 o                         
   2   1  16        133.10        130.43         5.62 o                         
   3   1  16        293.30        264.86         8.90 o                         
  -6   2  16          2.62          1.89         0.75 o                         
  -5   2  16        211.66        229.39         8.60 o                         
  -4   2  16        546.81        508.88        16.77 o                         
  -3   2  16        155.68        164.79         4.77 o                         
  -2   2  16        248.79        256.39         6.87 o                         
  -1   2  16        499.90        513.99        10.18 o                         
   0   2  16          9.46         11.46         1.37 o                         
   1   2  16         38.19         40.99         2.30 o                         
   2   2  16          1.67          1.97         0.56 o                         
  -6   3  16         15.47         12.15         1.46 o                         
  -5   3  16         58.47         59.83         3.31 o                         
  -4   3  16          6.89          5.32         0.79 o                         
  -3   3  16         32.38         32.70         2.11 o                         
  -2   3  16          3.94          4.03         0.65 o                         
  -1   3  16        452.80        467.11        10.24 o                         
   0   3  16         47.77         44.68         3.41 o                         
   1   3  16        321.36        297.06        10.87 o                         
   2   3  16        137.37        115.89         6.37 o                         
  -5   4  16        397.53        345.79        50.83 o                         
  -4   4  16         40.98         34.49         3.01 o                         
  -3   4  16          7.57          9.46         1.16 o                         
  -2   4  16         96.61        103.65         3.35 o                         
  -1   4  16         31.88         26.37         1.73 o                         
   0   4  16         95.69         99.19         6.84 o                         
   1   4  16         34.59         25.87         1.71 o                         
  -5   5  16          4.74          4.87         0.98 o                         
  -4   5  16        170.23        157.32         7.11 o                         
  -3   5  16        309.69        299.18         8.25 o                         
  -2   5  16        154.11        147.06         7.80 o                         
  -1   5  16        207.92        197.16        10.21 o                         
   0   5  16         26.64         19.45         2.00 o                         
   0  -5  17         16.61         14.08         1.60 o                         
  -2  -4  17         95.86         94.89         4.16 o                         
  -1  -4  17          2.41          1.64         0.60 o                         
   0  -4  17         52.34         46.33         3.72 o                         
   1  -4  17        197.53        177.31        10.54 o                         
   2  -4  17          0.14          0.89         0.58 o                         
  -3  -3  17          0.71          0.66         0.28 o                         
  -2  -3  17         45.44         43.55         2.15 o                         
  -1  -3  17         97.38         98.89         4.07 o                         
   0  -3  17        196.65        202.53         8.75 o                         
   1  -3  17        332.80        304.18        14.81 o                         
   2  -3  17        116.53        126.46         7.57 o                         
  -4  -2  17        316.89        292.60        18.17 o                         
  -3  -2  17        119.99        117.55         3.22 o                         
  -2  -2  17        208.43        210.43         4.73 o                         
  -1  -2  17          0.19          0.06         0.40 o                         
   0  -2  17         67.50         67.79         2.69 o                         
   1  -2  17         14.90         14.41         1.30 o                         
   2  -2  17          2.09          1.31         0.46 o                         
  -4  -1  17         47.75         48.20         2.23 o                         
  -3  -1  17        121.17        136.70         4.25 o                         
  -2  -1  17        131.68        138.05         3.70 o                         
  -1  -1  17        323.15        333.75        10.62 o                         
   0  -1  17        270.64        265.88         7.47 o                         
   1  -1  17        269.30        245.58         9.50 o                         
   2  -1  17          0.12          0.29         0.31 o                         
  -5   0  17         91.03         85.29         5.79 o                         
  -4   0  17        253.96        245.61        12.78 o                         
  -3   0  17         41.57         45.91         2.23 o                         
  -2   0  17         18.15         18.72         1.15 o                         
  -1   0  17         41.03         38.62         1.63 o                         
   0   0  17         22.91         20.85         1.44 o                         
   1   0  17        222.96        209.79        16.82 o                         
   2   0  17         15.03         14.66         1.14 o                         
  -5   1  17          3.22          3.46         0.61 o                         
  -4   1  17        258.60        272.15         7.81 o                         
  -3   1  17        513.46        517.51        13.27 o                         
  -2   1  17         62.33         57.63         3.04 o                         
  -1   1  17        202.22        196.53         4.72 o                         
   0   1  17         63.07         57.58         2.78 o                         
   1   1  17          1.28          0.72         0.57 o                         
   2   1  17          0.56          0.71         0.64 o                         
  -5   2  17         92.82         84.75         5.02 o                         
  -4   2  17        229.70        209.56         7.45 o                         
  -3   2  17         52.69         56.27         5.08 o                         
  -2   2  17         88.10         85.89         2.64 o                         
  -1   2  17        154.29        148.79         4.73 o                         
   0   2  17         68.75         62.49         3.85 o                         
   1   2  17        195.30        187.88         7.07 o                         
  -5   3  17         12.99         11.98         1.05 o                         
  -4   3  17        176.70        195.69        10.34 o                         
  -3   3  17        150.03        146.33        25.01 o                         
  -2   3  17          7.05          6.87         0.74 o                         
  -1   3  17         24.92         27.94         2.28 o                         
   0   3  17          6.18          6.67         1.07 o                         
  -4   4  17          0.07          0.89         0.58 o                         
  -3   4  17         26.73         21.95         2.65 o                         
  -2   4  17          0.95          0.85         0.67 o                         
  -1   4  17        101.90         87.33         5.58 o                         
  -1  -3  18          1.52          2.31         0.77 o                         
   0  -3  18         11.53         10.56         0.86 o                         
  -2  -2  18          8.79          6.36         0.78 o                         
  -1  -2  18        246.40        226.47         6.53 o                         
   0  -2  18         75.42         69.36         3.47 o                         
   1  -2  18        361.84        342.10        10.71 o                         
  -3  -1  18         69.54         63.95         2.52 o                         
  -2  -1  18         78.89         69.79         2.20 o                         
  -1  -1  18         32.86         30.41         2.01 o                         
   0  -1  18         19.24         17.16         1.34 o                         
   1  -1  18        445.61        464.27        23.38 o                         
  -4   0  18         23.20         18.02         1.73 o                         
  -3   0  18          0.36          0.99         0.50 o                         
  -2   0  18        426.87        405.75        10.74 o                         
  -1   0  18        300.93        277.26         9.81 o                         
   0   0  18         75.53         89.49         6.24 o                         
   1   0  18        257.86        242.67        21.20 o                         
  -4   1  18         50.17         33.14         3.27 o                         
  -3   1  18         16.71         17.51         1.23 o                         
  -2   1  18          3.35          1.83         0.44 o                         
  -1   1  18         19.96         20.51         2.97 o                         
   0   1  18          1.04          0.92         0.55 o                         
  -3   2  18         24.44         23.01         2.33 o                         
  -2   2  18        311.94        267.44        13.82 o                         
  -1   2  18        299.10        262.33        29.08 o                         
   0   2  18         10.57          7.95         1.29 o                         
  -2   3  18         59.44         48.49         3.45 o                         
                                                                                
