# Supplementary material for: Consistent supra­molecular motifs and different local symmetries in the structures of 2-amino-5-(4-fluoro­phen­yl)-1,3-thia­zole-4-carbaldehyde and 2-amino-5-(4-chloro­phen­yl)-1,3-thia­zole-4-carbaldehyde
Source: Acta Crystallogr E Crystallogr Commun. 2026 Jan 1;82(Pt 1):14–8. doi: 10.1107/S2056989025010667 (PMC12810316; doi:10.1107/S2056989025010667)
Supplement: Supplementary file 3 [file e-82-00014-IIsup5.hkl]

data_II                                                                         
_shelx_title ' G-82 in I2/a'                                                    
_shelx_refln_list_code          4                                               
_shelx_F_calc_maximum      391.69                                               
_exptl_crystal_F_000       976.00                                               
_reflns_d_resolution_high  0.7821                                               
                                                                                
loop_                                                                           
 _space_group_symop_operation_xyz                                               
 'x, y, z'                                                                      
 '-x+1/2, y, -z'                                                                
 'x+1/2, y+1/2, z+1/2'                                                          
 '-x+1, y+1/2, -z+1/2'                                                          
 '-x, -y, -z'                                                                   
 'x-1/2, -y, z'                                                                 
 '-x+1/2, -y+1/2, -z+1/2'                                                       
 'x, -y+1/2, z+1/2'                                                             
                                                                                
_cell_length_a    13.9857                                                       
_cell_length_b     9.8459                                                       
_cell_length_c    15.3349                                                       
_cell_angle_alpha  90.000                                                       
_cell_angle_beta  105.170                                                       
_cell_angle_gamma  90.000                                                       
                                                                                
_shelx_F_squared_multiplier     1.000                                           
                                                                                
loop_                                                                           
 _refln_index_h                                                                 
 _refln_index_k                                                                 
 _refln_index_l                                                                 
 _refln_F_squared_calc                                                          
 _refln_F_squared_meas                                                          
 _refln_F_squared_sigma                                                         
 _refln_observed_status                                                         
   2   0   0       7210.53       8273.47       295.75 o                         
   4   0   0     153421.03     122981.03      2581.98 o                         
   6   0   0       7312.08       7785.62       247.47 o                         
   8   0   0       7215.29       8216.89       176.12 o                         
  10   0   0         60.18        101.39        14.42 o                         
  12   0   0       5611.87       5675.54       106.25 o                         
  14   0   0         36.27         54.31         8.20 o                         
  16   0   0        389.55        461.57        18.61 o                         
   1   1   0        461.20        531.71        15.52 o                         
   3   1   0       5184.13       6028.96       125.09 o                         
   5   1   0         13.42         16.12         5.57 o                         
   7   1   0       2422.97       2556.56        75.77 o                         
   9   1   0        540.49        535.04        24.64 o                         
  11   1   0         76.48         91.89         7.39 o                         
  13   1   0        738.92        781.45        17.63 o                         
  15   1   0        337.34        371.74        10.17 o                         
  17   1   0        148.14        169.46         7.94 o                         
   0   2   0      37045.37      31957.65       684.29 o                         
   2   2   0       6865.09       8189.20       145.95 o                         
   4   2   0        368.40        450.65        42.47 o                         
   6   2   0        733.33        746.67        45.42 o                         
   8   2   0         59.64        105.23         9.41 o                         
  10   2   0       2218.30       2287.43        55.40 o                         
  12   2   0       1404.27       1432.07        26.73 o                         
  14   2   0        214.29        207.39         8.00 o                         
  16   2   0        179.13        178.33         5.40 o                         
   1   3   0      43136.44      38794.73       601.83 o                         
   3   3   0      10001.82      10627.80       207.29 o                         
   5   3   0      13755.86      14549.29       250.17 o                         
   7   3   0        368.78        291.13        19.49 o                         
   9   3   0         21.78         18.81         4.76 o                         
  11   3   0        954.91        858.52        18.66 o                         
  13   3   0       2005.41       2038.31        32.80 o                         
  15   3   0         20.35         24.57         3.09 o                         
   0   4   0       1058.49        786.07        49.65 o                         
   2   4   0       7608.67       7523.77       187.86 o                         
   4   4   0       7937.04       8676.86       162.32 o                         
   6   4   0       1614.86       1502.12        48.24 o                         
   8   4   0         16.62         25.01         4.84 o                         
  10   4   0       2199.06       2090.72        31.24 o                         
  12   4   0         60.52         81.10         5.11 o                         
  14   4   0         10.35         23.64         3.14 o                         
  16   4   0         60.99         81.81         6.19 o                         
   1   5   0       4863.81       4918.57       118.92 o                         
   3   5   0        219.78        242.54        85.50 o                         
   5   5   0       5418.85       5543.51       150.82 o                         
   7   5   0        261.26        252.02        30.22 o                         
   9   5   0        630.10        632.20        19.69 o                         
  11   5   0        113.04        115.36         9.49 o                         
  13   5   0          1.94          5.27         2.32 o                         
  15   5   0        196.59        209.44        11.86 o                         
   0   6   0        471.34        534.39        61.43 o                         
   2   6   0        910.88        878.13        54.22 o                         
   4   6   0          3.75          7.71         4.24 o                         
   6   6   0         67.71         78.63        14.88 o                         
   8   6   0       2049.76       1890.00        50.06 o                         
  10   6   0        682.36        682.53        25.85 o                         
  12   6   0        543.92        507.16        23.33 o                         
  14   6   0       2699.02       2930.95        92.96 o                         
   1   7   0       3463.50       2971.18       162.20 o                         
   3   7   0       1744.48       1810.64        62.04 o                         
   5   7   0       1204.39        980.59        19.38 o                         
   7   7   0         47.78         55.45         4.95 o                         
   9   7   0        196.89        188.51         9.49 o                         
  11   7   0       1091.29       1053.62        45.42 o                         
  13   7   0          3.52          5.98         4.58 o                         
   0   8   0       2306.56       1962.04        35.78 o                         
   2   8   0        782.50        688.89        12.59 o                         
   4   8   0       1094.93       1018.17        17.73 o                         
   6   8   0        971.30        888.89        20.26 o                         
   8   8   0        489.19        480.98        15.37 o                         
  10   8   0         80.40         94.42         7.96 o                         
  12   8   0       1272.76       1241.86        81.49 o                         
   1   9   0          7.15          8.93         1.77 o                         
   3   9   0         19.83         19.32         2.74 o                         
   5   9   0         61.07         67.53         4.34 o                         
   7   9   0        196.84        194.06         9.33 o                         
   9   9   0        288.67        317.96        10.98 o                         
  11   9   0          0.07          3.21         1.70 o                         
   0  10   0          0.30          5.75         3.28 o                         
   2  10   0         29.09         32.38         2.99 o                         
   4  10   0          4.75          6.92         2.35 o                         
   6  10   0         12.58         14.54         2.66 o                         
   8  10   0          4.48          5.59         1.97 o                         
  10  10   0        104.30         96.75         5.00 o                         
   1  11   0        282.16        295.80        10.54 o                         
   3  11   0         17.49         17.39         2.80 o                         
   5  11   0         40.82         38.02         3.73 o                         
   7  11   0        680.72        736.57        18.03 o                         
   0  12   0        134.70        165.81        12.60 o                         
   2  12   0        136.81        167.43         9.72 o                         
   4  12   0         21.46         18.93         5.39 o                         
 -16   1   1        759.51        772.66        14.77 o                         
 -14   1   1       1072.17       1075.71        21.90 o                         
 -12   1   1       4703.20       4497.05        56.70 o                         
 -10   1   1       1581.77       1471.63        42.88 o                         
  -8   1   1        546.09        559.87        19.42 o                         
  -6   1   1       7100.37       8034.12       146.95 o                         
  -4   1   1      13512.56      16549.68       260.91 o                         
  -2   1   1      17230.50      17627.15       383.71 o                         
   0   1   1        814.46        802.63        18.18 o                         
   2   1   1       4332.78       4877.59       100.70 o                         
   4   1   1       6672.05       7721.75       165.59 o                         
   6   1   1        142.84        311.71        26.18 o                         
   8   1   1         99.68         81.09        11.12 o                         
  10   1   1       3057.65       2931.81        66.05 o                         
  12   1   1        171.77        181.09         8.74 o                         
  14   1   1        886.00        954.14        20.92 o                         
  16   1   1        302.59        329.50         8.64 o                         
 -17   2   1        242.28        224.29        11.13 o                         
 -15   2   1        534.06        546.59        12.53 o                         
 -13   2   1         14.35         13.75         2.58 o                         
 -11   2   1        148.70        196.44         8.39 o                         
  -9   2   1       4367.92       4258.94        91.93 o                         
  -7   2   1       8660.59       9950.11       177.71 o                         
  -5   2   1      13439.33      14755.29       277.18 o                         
  -3   2   1      63311.89      59276.33      1851.58 o                         
  -1   2   1      19864.82      20386.46       348.22 o                         
   1   2   1      29418.93      27361.30       319.52 o                         
   3   2   1        902.24        852.66        34.52 o                         
   5   2   1       2776.33       3140.35       106.98 o                         
   7   2   1       2036.43       2036.14       149.07 o                         
   9   2   1        471.69        447.14        21.49 o                         
  11   2   1       1170.82       1135.49        21.78 o                         
  13   2   1         44.04         44.36         4.50 o                         
  15   2   1         19.57         24.76         2.54 o                         
 -16   3   1         91.47        130.53         6.08 o                         
 -14   3   1       1733.10       1805.62        27.44 o                         
 -12   3   1         20.96         32.70         3.55 o                         
 -10   3   1         22.70         24.11         3.71 o                         
  -8   3   1       4032.97       3868.83        80.99 o                         
  -6   3   1        528.82        526.77        37.97 o                         
  -4   3   1         24.89         48.37        17.37 o                         
  -2   3   1      44888.40      42975.26       547.30 o                         
   0   3   1       2009.36       2117.72        54.07 o                         
   2   3   1      16288.87      16375.61       231.02 o                         
   4   3   1       2031.14       2290.36        67.16 o                         
   6   3   1       3184.91       3237.98       125.04 o                         
   8   3   1       1017.56       1053.82        43.90 o                         
  10   3   1        226.77        219.18         9.18 o                         
  12   3   1        915.24        932.62        21.58 o                         
  14   3   1        330.11        331.27         9.88 o                         
  16   3   1        347.57        320.01        27.51 o                         
 -15   4   1       1389.71       1350.64        26.95 o                         
 -13   4   1       1059.22       1011.63        22.88 o                         
 -11   4   1       1198.11       1099.47        22.56 o                         
  -9   4   1        126.39        113.04        10.65 o                         
  -7   4   1        793.13        779.68        35.82 o                         
  -5   4   1        383.18        474.48        28.50 o                         
  -3   4   1        917.41        969.95        30.14 o                         
  -1   4   1        462.26        451.22        34.17 o                         
   1   4   1       3540.61       3936.34        84.06 o                         
   3   4   1       4872.57       5366.80       114.59 o                         
   5   4   1       3697.58       3626.95       110.02 o                         
   7   4   1        666.46        634.28        31.26 o                         
   9   4   1       4668.84       4236.79        71.88 o                         
  11   4   1       1744.83       1615.97        29.19 o                         
  13   4   1         41.78         47.05         4.42 o                         
  15   4   1       2052.87       2249.66        68.20 o                         
 -16   5   1        734.99        652.44        28.58 o                         
 -14   5   1         11.04         14.35         3.61 o                         
 -12   5   1        431.71        456.45        18.37 o                         
 -10   5   1        452.45        420.01        14.91 o                         
  -8   5   1       5958.17       6166.51       170.02 o                         
  -6   5   1       1001.64       1099.27        52.87 o                         
  -4   5   1      35043.11      34712.53       698.36 o                         
  -2   5   1        115.29         70.41        15.43 o                         
   0   5   1       8519.43       8932.07       225.32 o                         
   2   5   1       3029.03       2594.52       109.88 o                         
   4   5   1          3.37         14.12         5.60 o                         
   6   5   1        369.14        281.81        48.28 o                         
   8   5   1       2676.44       2456.02        48.99 o                         
  10   5   1        121.88        105.20         7.81 o                         
  12   5   1        349.65        363.33        20.82 o                         
  14   5   1         79.13         77.89         7.89 o                         
 -15   6   1       1694.25       1322.93        48.14 o                         
 -13   6   1        254.17        260.53        12.69 o                         
 -11   6   1        141.88        149.79        10.74 o                         
  -9   6   1        114.69         88.19         7.40 o                         
  -7   6   1        336.03        304.90        11.99 o                         
  -5   6   1        572.63        552.83        55.87 o                         
  -3   6   1       5809.59       5044.65       365.77 o                         
  -1   6   1        514.72        375.78        20.41 o                         
   1   6   1         35.23         43.58         7.04 o                         
   3   6   1       4822.66       4969.56       158.41 o                         
   5   6   1       1139.42       1022.77        55.52 o                         
   7   6   1        260.49        277.17        12.72 o                         
   9   6   1       5314.76       4837.64       110.82 o                         
  11   6   1        194.02        206.79        10.77 o                         
  13   6   1        688.40        658.48        70.77 o                         
 -14   7   1        464.55        477.03        21.25 o                         
 -12   7   1         78.63         95.44         7.21 o                         
 -10   7   1       1568.07       1553.50        31.61 o                         
  -8   7   1       1063.88       1023.17        24.32 o                         
  -6   7   1        604.42        568.73        14.75 o                         
  -4   7   1       4173.44       4086.01       137.35 o                         
  -2   7   1       3588.03       2963.55       186.35 o                         
   0   7   1        196.75        155.77        18.58 o                         
   2   7   1       6616.05       6118.41       301.81 o                         
   4   7   1       1732.04       1488.75        32.56 o                         
   6   7   1        263.84        267.65         9.91 o                         
   8   7   1        574.10        544.50        15.68 o                         
  10   7   1        342.01        316.73        12.93 o                         
  12   7   1        513.36        546.79        19.30 o                         
  14   7   1        125.20        122.36         9.65 o                         
 -13   8   1         79.21         80.68         6.35 o                         
 -11   8   1         19.86         35.18         5.23 o                         
  -9   8   1        204.74        226.24        11.45 o                         
  -7   8   1        405.37        376.20        15.31 o                         
  -5   8   1        830.03        776.89        18.45 o                         
  -3   8   1        115.65        130.38        10.46 o                         
  -1   8   1         45.14         39.10         2.62 o                         
   1   8   1        339.75        317.49         7.95 o                         
   3   8   1        201.62        217.62         7.67 o                         
   5   8   1        840.55        785.40        17.11 o                         
   7   8   1         90.06         94.25         6.43 o                         
   9   8   1        232.26        250.80        12.47 o                         
  11   8   1       1381.24       1488.55        39.92 o                         
  13   8   1        210.64        184.49         8.69 o                         
 -12   9   1        568.19        452.47        34.54 o                         
 -10   9   1        399.70        426.54        15.84 o                         
  -8   9   1        685.25        689.30        22.47 o                         
  -6   9   1         30.50         25.40         3.32 o                         
  -4   9   1         18.47         18.24         2.37 o                         
  -2   9   1        144.33        149.09         7.13 o                         
   0   9   1        397.60        352.85         9.36 o                         
   2   9   1        283.73        256.68         8.83 o                         
   4   9   1         70.49         74.80         4.44 o                         
   6   9   1        321.49        320.84        12.15 o                         
   8   9   1         89.23         77.87         5.38 o                         
  10   9   1       1189.54       1208.69        26.44 o                         
  -9  10   1       1374.51       1512.69        51.17 o                         
  -7  10   1        618.84        613.02        15.64 o                         
  -5  10   1        427.07        435.59        12.83 o                         
  -3  10   1       2921.06       2678.40        39.83 o                         
  -1  10   1       1667.85       1536.40        23.85 o                         
   1  10   1       2565.21       2359.43        31.25 o                         
   3  10   1       2859.28       2692.78        37.93 o                         
   5  10   1         76.95         71.83         5.27 o                         
   7  10   1       1482.58       1503.13        30.23 o                         
   9  10   1        598.23        642.75        17.56 o                         
  -8  11   1        112.15        107.46        24.20 o                         
  -6  11   1         13.48         18.37         3.39 o                         
  -4  11   1         26.32         23.63         2.81 o                         
  -2  11   1         10.48         12.76         2.69 o                         
   0  11   1         15.66         14.63         2.73 o                         
   2  11   1        493.55        507.14        13.67 o                         
   4  11   1         31.62         32.96         3.33 o                         
   6  11   1        892.15       1005.74        20.93 o                         
   8  11   1         11.47         14.50         2.53 o                         
  -5  12   1         35.27         21.81         4.76 o                         
  -3  12   1         11.14         16.36         2.65 o                         
  -1  12   1        213.44        229.81        11.31 o                         
   1  12   1        166.41        187.92         7.03 o                         
   3  12   1          2.67          3.76         3.51 o                         
 -16   0   2       1986.68       2153.34        40.78 o                         
 -14   0   2        384.23        361.70        16.17 o                         
 -12   0   2      15138.96      14776.75       186.50 o                         
 -10   0   2       8507.44       9027.93       202.44 o                         
  -8   0   2      34899.07      36488.91       715.56 o                         
  -6   0   2      20524.02      21936.91       498.65 o                         
  -4   0   2      21391.89      24221.22       462.79 o                         
  -2   0   2       4967.81       4760.78       184.30 o                         
   0   0   2       6406.28       6106.19       150.13 o                         
   2   0   2        440.81        462.56        34.11 o                         
   4   0   2        972.75        922.08        81.87 o                         
   6   0   2       3059.45       3283.68       249.74 o                         
   8   0   2         66.91         63.00        11.22 o                         
  10   0   2        496.24        522.66        23.82 o                         
  12   0   2       5020.02       4852.46        94.28 o                         
  14   0   2        132.52        133.85         9.98 o                         
  16   0   2         72.14         81.50         6.37 o                         
 -17   1   2         57.53         59.39         4.03 o                         
 -15   1   2        364.40        380.42        11.11 o                         
 -13   1   2        167.01        153.13         8.36 o                         
 -11   1   2       1444.46       1433.46        25.94 o                         
  -9   1   2         51.23         40.66         8.50 o                         
  -7   1   2       9111.82      10120.27       178.48 o                         
  -5   1   2        854.13       1324.59        44.84 o                         
  -3   1   2      16847.32      18467.69       273.86 o                         
  -1   1   2         28.94         94.48        20.46 o                         
   1   1   2       5525.05       6005.24        98.91 o                         
   3   1   2       3894.62       4321.62        93.47 o                         
   5   1   2       1284.05       1488.36        66.73 o                         
   7   1   2       7705.69       7786.73       127.48 o                         
   9   1   2       3909.07       3893.36        82.17 o                         
  11   1   2       1651.94       1606.91        28.42 o                         
  13   1   2       3139.50       3134.50        47.32 o                         
  15   1   2          4.54          6.73         1.75 o                         
 -16   2   2         42.28         35.91         2.75 o                         
 -14   2   2        695.30        702.77        18.02 o                         
 -12   2   2        825.51        819.13        19.35 o                         
 -10   2   2        571.53        548.96        23.58 o                         
  -8   2   2       2000.77       2195.40        49.26 o                         
  -6   2   2       1147.32       1315.46        48.18 o                         
  -4   2   2         68.29         52.83         7.69 o                         
  -2   2   2       1783.30       2047.17        44.20 o                         
   0   2   2       5394.46       5652.14        78.73 o                         
   2   2   2         70.07        106.51         9.79 o                         
   4   2   2       2195.41       2265.28        95.55 o                         
   6   2   2       1106.19       1104.09        53.59 o                         
   8   2   2       3079.43       2808.96        75.62 o                         
  10   2   2        581.51        634.49        16.06 o                         
  12   2   2       6246.58       6171.87        75.90 o                         
  14   2   2         50.13         50.12         4.24 o                         
  16   2   2        102.19        122.36         7.39 o                         
 -17   3   2        610.94        538.48        25.58 o                         
 -15   3   2         50.22         57.97         3.76 o                         
 -13   3   2       1365.28       1320.34        23.73 o                         
 -11   3   2       2632.38       2456.43        41.99 o                         
  -9   3   2        515.31        473.51        18.77 o                         
  -7   3   2       5852.63       5808.71       105.91 o                         
  -5   3   2       4076.21       4606.61       104.58 o                         
  -3   3   2       4908.42       5295.47        95.78 o                         
  -1   3   2       2467.18       2388.59        63.75 o                         
   1   3   2       2877.16       3070.68        57.31 o                         
   3   3   2          5.95          5.69         3.61 o                         
   5   3   2       1041.42       1065.30        49.45 o                         
   7   3   2       6474.62       6407.59       125.79 o                         
   9   3   2          5.62          6.62         3.96 o                         
  11   3   2       2279.60       2255.34        36.11 o                         
  13   3   2       1223.60       1230.36        24.02 o                         
  15   3   2         92.50        103.98         6.59 o                         
 -16   4   2        150.52        149.72         7.39 o                         
 -14   4   2        141.55        132.97         6.83 o                         
 -12   4   2        307.30        319.59        10.54 o                         
 -10   4   2        199.14        232.45         9.69 o                         
  -8   4   2        535.10        569.90        23.06 o                         
  -6   4   2       1921.15       2154.70        48.08 o                         
  -4   4   2       1465.42       1691.66        50.12 o                         
  -2   4   2       1258.65       1331.21        37.20 o                         
   0   4   2        751.71        740.80        47.98 o                         
   2   4   2          1.35         11.61         3.61 o                         
   4   4   2        333.82        357.46        24.95 o                         
   6   4   2        365.50        493.03        44.69 o                         
   8   4   2        511.16        561.53        28.74 o                         
  10   4   2        111.79        106.01         6.22 o                         
  12   4   2          4.36          7.95         2.55 o                         
  14   4   2       1435.91       1446.41        31.76 o                         
 -15   5   2        327.39        361.77        14.51 o                         
 -13   5   2       1581.86       1542.29        37.26 o                         
 -11   5   2       1169.37       1117.10        34.71 o                         
  -9   5   2        467.53        418.43        14.85 o                         
  -7   5   2       5239.41       5352.74       213.07 o                         
  -5   5   2       7323.26       8093.29       226.00 o                         
  -3   5   2      12570.28      13727.87       635.14 o                         
  -1   5   2       9997.02       9526.67       239.60 o                         
   1   5   2        382.76        480.54        53.05 o                         
   3   5   2       4580.72       4407.43       153.03 o                         
   5   5   2         86.10         53.55        21.04 o                         
   7   5   2        539.41        567.41        73.63 o                         
   9   5   2        560.49        490.77        16.94 o                         
  11   5   2        403.22        401.38        17.84 o                         
  13   5   2         20.79         20.08         5.35 o                         
  15   5   2        132.27        120.28         7.62 o                         
 -14   6   2        538.17        623.73        39.87 o                         
 -12   6   2        239.70        235.68        12.37 o                         
 -10   6   2        682.92        647.30        22.44 o                         
  -8   6   2          1.95         16.48         3.62 o                         
  -6   6   2        613.34        474.54        42.13 o                         
  -4   6   2         18.79         45.48         7.43 o                         
  -2   6   2          5.14         12.12         4.08 o                         
   0   6   2        553.38        611.49        35.12 o                         
   2   6   2       2449.59       2136.63        62.01 o                         
   4   6   2        104.10         74.13        16.05 o                         
   6   6   2       3620.13       3194.99        65.25 o                         
   8   6   2       2831.95       2725.33        65.06 o                         
  10   6   2        851.42        876.08        27.93 o                         
  12   6   2       1392.14       1448.57        32.16 o                         
  14   6   2        466.60        424.75        39.56 o                         
 -13   7   2         76.69         89.01        14.42 o                         
 -11   7   2       1489.36       1466.98        29.88 o                         
  -9   7   2          0.97          6.71         3.00 o                         
  -7   7   2       2327.58       2206.01        36.97 o                         
  -5   7   2         95.63        107.81         5.81 o                         
  -3   7   2         85.91         96.19        11.79 o                         
  -1   7   2       2394.45       2082.45        51.57 o                         
   1   7   2        425.85        366.04        32.15 o                         
   3   7   2       3784.40       3600.84       168.00 o                         
   5   7   2       1783.72       1605.29        28.27 o                         
   7   7   2       5631.71       5237.91       126.98 o                         
   9   7   2         65.72         73.11         5.91 o                         
  11   7   2       1011.40       1016.59        27.53 o                         
  13   7   2          7.27          7.10         2.76 o                         
 -12   8   2       1077.44       1132.14        54.54 o                         
 -10   8   2          4.08          5.86         2.44 o                         
  -8   8   2        497.27        476.35        16.95 o                         
  -6   8   2       6274.56       5810.41        81.63 o                         
  -4   8   2         34.01         36.70         3.49 o                         
  -2   8   2       3309.33       2987.74        46.31 o                         
   0   8   2       4178.01       3472.67        35.00 o                         
   2   8   2          3.52          7.84         1.70 o                         
   4   8   2       4660.38       4097.25        57.00 o                         
   6   8   2       2626.83       2392.89        49.49 o                         
   8   8   2       1739.15       1683.97        30.74 o                         
  10   8   2       1443.73       1449.35        43.70 o                         
  12   8   2        282.55        239.95        27.46 o                         
 -11   9   2          9.40         11.31         2.38 o                         
  -9   9   2         83.16         95.13         6.79 o                         
  -7   9   2        463.04        442.31        15.63 o                         
  -5   9   2         12.80         10.73         2.51 o                         
  -3   9   2         58.35         66.68         4.65 o                         
  -1   9   2       1115.72       1072.07        18.52 o                         
   1   9   2        116.94        110.52         5.08 o                         
   3   9   2          3.67          6.51         1.87 o                         
   5   9   2        136.09        145.75         8.39 o                         
   7   9   2        202.38        212.68         9.78 o                         
   9   9   2        475.28        470.24        14.80 o                         
  11   9   2        494.05        486.92        16.91 o                         
 -10  10   2         66.67         59.02         4.03 o                         
  -8  10   2        841.48        842.32        20.13 o                         
  -6  10   2        297.19        264.10        12.32 o                         
  -4  10   2         31.34         33.86         3.31 o                         
  -2  10   2         83.04         76.32         4.91 o                         
   0  10   2         48.03         53.52         4.38 o                         
   2  10   2        175.18        166.35         7.96 o                         
   4  10   2        292.68        277.34         9.30 o                         
   6  10   2        778.51        733.48        21.56 o                         
   8  10   2         82.97         89.34         8.62 o                         
  -7  11   2        393.53        385.17        15.06 o                         
  -5  11   2        224.74        241.36        10.77 o                         
  -3  11   2          0.24          3.33         2.05 o                         
  -1  11   2        776.08        767.34        20.32 o                         
   1  11   2        343.96        413.61        15.45 o                         
   3  11   2         37.66         50.14         4.09 o                         
   5  11   2        586.25        715.24        19.53 o                         
   7  11   2        784.15        836.71        21.30 o                         
  -4  12   2        269.33        341.13        12.40 o                         
  -2  12   2       1172.36       1454.59        34.74 o                         
   0  12   2        547.05        689.47        17.56 o                         
   2  12   2        103.68        136.85         9.92 o                         
   4  12   2        858.34        825.79        19.98 o                         
 -16   1   3        185.10        217.27         7.92 o                         
 -14   1   3          0.13          3.00         2.51 o                         
 -12   1   3        150.03        175.70         8.50 o                         
 -10   1   3       1540.95       1602.48        52.41 o                         
  -8   1   3      11818.70      13448.07       279.81 o                         
  -6   1   3       6580.27       7903.83       145.64 o                         
  -4   1   3      12031.24      13023.26       195.13 o                         
  -2   1   3       3277.91       3521.13        71.42 o                         
   0   1   3      10042.91      10552.53       161.46 o                         
   2   1   3        190.91        212.91        16.08 o                         
   4   1   3      16632.86      17872.28       408.38 o                         
   6   1   3        462.02        649.29        47.67 o                         
   8   1   3       2693.41       2712.32        64.99 o                         
  10   1   3       5971.17       5679.52        67.72 o                         
  12   1   3       1594.92       1667.71        29.46 o                         
  14   1   3        476.05        505.47        12.03 o                         
  16   1   3        593.07        544.21        11.30 o                         
 -17   2   3        445.47        521.76        14.90 o                         
 -15   2   3       4915.28       4951.02        54.61 o                         
 -13   2   3         76.80         92.73         5.87 o                         
 -11   2   3       6716.86       6464.27       108.03 o                         
  -9   2   3       8803.48       9124.58       193.50 o                         
  -7   2   3        412.10        495.26        30.40 o                         
  -5   2   3      27471.01      28892.24       422.14 o                         
  -3   2   3      12248.52      12682.81       171.03 o                         
  -1   2   3      26290.17      24248.28       336.70 o                         
   1   2   3       9063.44       9716.29       216.61 o                         
   3   2   3        772.78        839.94        41.70 o                         
   5   2   3          8.59          8.81         7.24 o                         
   7   2   3        216.26        219.75        15.09 o                         
   9   2   3       3789.33       3783.40        81.52 o                         
  11   2   3         62.14         66.29         5.26 o                         
  13   2   3       1363.35       1337.85        24.08 o                         
  15   2   3         33.26         31.91         2.88 o                         
 -16   3   3         94.02        107.44         5.36 o                         
 -14   3   3        781.33        877.89        18.55 o                         
 -12   3   3        223.77        197.87         7.72 o                         
 -10   3   3       3006.53       3058.09        57.20 o                         
  -8   3   3       1097.07       1041.34        34.01 o                         
  -6   3   3       5407.02       6710.12       203.33 o                         
  -4   3   3        293.83        183.89        15.29 o                         
  -2   3   3       1260.25       1411.59        98.86 o                         
   0   3   3      12559.85      12091.13       173.34 o                         
   2   3   3         82.74         78.64         9.09 o                         
   4   3   3       2368.06       2560.90        73.89 o                         
   6   3   3       2750.97       2857.86        63.44 o                         
   8   3   3       5317.13       5154.17       111.50 o                         
  10   3   3         64.47         73.72         5.07 o                         
  12   3   3          8.54         10.84         2.24 o                         
  14   3   3        532.28        547.00        16.04 o                         
 -15   4   3         12.97         10.92         3.44 o                         
 -13   4   3        706.96        690.21        15.41 o                         
 -11   4   3        273.84        257.90         8.96 o                         
  -9   4   3        136.13        166.37        17.23 o                         
  -7   4   3       3369.21       3775.47        95.67 o                         
  -5   4   3        323.58        406.55        25.30 o                         
  -3   4   3       6108.67       6742.13       179.38 o                         
  -1   4   3         33.04         42.32         6.88 o                         
   1   4   3       1988.02       1977.83        49.64 o                         
   3   4   3       2792.82       2465.34        70.94 o                         
   5   4   3      14145.76      14679.75       610.98 o                         
   7   4   3         26.70         23.27         8.07 o                         
   9   4   3      14001.30      13162.88       188.19 o                         
  11   4   3        882.98        846.09        18.56 o                         
  13   4   3       1713.67       1722.87        38.07 o                         
  15   4   3       1545.16       1631.03        42.94 o                         
 -16   5   3       1750.12       1674.63       147.50 o                         
 -14   5   3       1094.87       1121.74        34.25 o                         
 -12   5   3       1906.85       1747.31        54.16 o                         
 -10   5   3       2758.48       2771.41        69.48 o                         
  -8   5   3        213.88        162.26        21.38 o                         
  -6   5   3       1354.40       1346.01        49.34 o                         
  -4   5   3       8931.12       9211.35       664.10 o                         
  -2   5   3        365.14        381.97        43.80 o                         
   0   5   3       3191.56       2890.51       172.95 o                         
   2   5   3       1421.78       1408.56        75.90 o                         
   4   5   3        261.03        243.83        64.75 o                         
   6   5   3         13.34         -8.82        25.01 o                         
   8   5   3       2394.95       2323.71        46.56 o                         
  10   5   3        101.33        103.51         8.31 o                         
  12   5   3         51.55         46.65         7.45 o                         
  14   5   3        114.41         95.88         7.84 o                         
 -15   6   3         31.98         17.55         3.76 o                         
 -13   6   3          2.07          1.56         3.89 o                         
 -11   6   3         32.25         31.87         5.51 o                         
  -9   6   3        126.34         96.30         7.74 o                         
  -7   6   3        239.52        228.32         9.15 o                         
  -5   6   3         67.71         44.63        12.16 o                         
  -3   6   3       3852.95       3468.05       210.19 o                         
  -1   6   3        110.70        104.70        21.63 o                         
   1   6   3       2779.07       2379.24        96.16 o                         
   3   6   3         10.57          4.19         4.83 o                         
   5   6   3        995.54        905.28        58.02 o                         
   7   6   3        237.50        243.38         9.90 o                         
   9   6   3          0.57          3.06         2.63 o                         
  11   6   3         64.24         60.54         6.31 o                         
  13   6   3         95.97         79.38        10.34 o                         
 -14   7   3         32.02         32.75         4.57 o                         
 -12   7   3        148.18        146.95         7.96 o                         
 -10   7   3        143.69        186.42        10.42 o                         
  -8   7   3       1702.52       1612.74        34.31 o                         
  -6   7   3        174.95        169.63         7.73 o                         
  -4   7   3       3257.11       2976.97        50.41 o                         
  -2   7   3         16.82         23.19        25.70 o                         
   0   7   3         25.07         15.24         6.97 o                         
   2   7   3         27.88         27.31         9.41 o                         
   4   7   3       2736.73       2445.66        35.50 o                         
   6   7   3       1994.26       1956.43        46.82 o                         
   8   7   3       3239.15       3159.91        51.59 o                         
  10   7   3       1297.57       1278.90        27.23 o                         
  12   7   3          7.85          6.78         2.62 o                         
 -13   8   3         41.94         39.03         4.21 o                         
 -11   8   3        201.31        206.54        10.24 o                         
  -9   8   3         22.41         26.57         4.53 o                         
  -7   8   3        216.17        233.16        10.65 o                         
  -5   8   3        314.65        309.31        10.51 o                         
  -3   8   3        275.77        273.34         8.37 o                         
  -1   8   3       2093.46       1944.65        24.92 o                         
   1   8   3        334.04        305.32         8.14 o                         
   3   8   3       1843.25       1716.10        28.60 o                         
   5   8   3       1040.89        980.28        20.18 o                         
   7   8   3        560.95        579.67        17.31 o                         
   9   8   3        508.25        515.46        17.59 o                         
  11   8   3         57.24         61.12         5.45 o                         
 -12   9   3         50.78         50.36         6.21 o                         
 -10   9   3         10.90         17.52         3.20 o                         
  -8   9   3        144.00        144.64         9.58 o                         
  -6   9   3         93.19         84.64         5.41 o                         
  -4   9   3         47.85         49.07         4.40 o                         
  -2   9   3         24.60         30.43         2.82 o                         
   0   9   3       1790.29       1557.00        23.83 o                         
   2   9   3         21.18         30.08         2.76 o                         
   4   9   3       4215.95       3768.46        63.07 o                         
   6   9   3        169.12        170.68         7.18 o                         
   8   9   3       2279.63       2376.51        40.80 o                         
  10   9   3        282.82        293.38        10.60 o                         
  -9  10   3       1288.51       1414.23        23.59 o                         
  -7  10   3         22.46         27.71         3.55 o                         
  -5  10   3       1175.11       1184.22        24.37 o                         
  -3  10   3       2421.71       2251.99        32.59 o                         
  -1  10   3         59.85         60.82         4.38 o                         
   1  10   3       3155.06       2824.32        42.69 o                         
   3  10   3        116.97        125.96         7.24 o                         
   5  10   3        579.61        569.73        16.19 o                         
   7  10   3          1.32          6.21         2.27 o                         
   9  10   3          5.24          5.77         1.77 o                         
  -8  11   3        418.22        481.45        54.10 o                         
  -6  11   3        558.04        552.12        18.03 o                         
  -4  11   3        785.09        835.12        21.99 o                         
  -2  11   3        334.92        312.00         9.81 o                         
   0  11   3       1701.09       1782.87        43.81 o                         
   2  11   3        123.12        115.14         5.99 o                         
   4  11   3        819.83        878.51        21.75 o                         
   6  11   3         29.06         42.07         5.51 o                         
  -5  12   3          0.19          1.10         1.23 o                         
  -3  12   3        142.03        152.05         9.26 o                         
  -1  12   3        417.09        445.75        14.93 o                         
   1  12   3          1.31          2.31         2.00 o                         
   3  12   3       1176.50       1245.70        49.27 o                         
 -16   0   4       1758.73       1611.13        37.52 o                         
 -14   0   4       2957.09       3070.31        60.07 o                         
 -12   0   4        167.02        164.28        10.52 o                         
 -10   0   4        408.77        374.47        27.93 o                         
  -8   0   4       7899.98       9151.91       248.89 o                         
  -6   0   4         47.24         30.74        10.58 o                         
  -4   0   4       2557.88       2624.35       115.94 o                         
  -2   0   4       3444.18       3385.59        96.03 o                         
   0   0   4        616.76        817.06        47.98 o                         
   2   0   4       1774.41       1692.86       150.45 o                         
   4   0   4       3299.35       3792.48       162.59 o                         
   6   0   4          3.33         15.33        18.12 o                         
   8   0   4         24.71         40.17        10.69 o                         
  10   0   4        116.65        151.20        13.26 o                         
  12   0   4          0.48          6.78         3.43 o                         
  14   0   4        241.18        253.54        12.40 o                         
 -17   1   4        492.04        558.70        14.17 o                         
 -15   1   4         27.91         30.65         3.31 o                         
 -13   1   4        387.11        363.76        12.48 o                         
 -11   1   4        184.60        209.18         9.17 o                         
  -9   1   4         37.51         24.79        10.12 o                         
  -7   1   4        531.88        539.94        32.12 o                         
  -5   1   4         37.58         40.97        11.99 o                         
  -3   1   4       8354.96       8094.82       207.04 o                         
  -1   1   4        858.20        936.32        49.09 o                         
   1   1   4      17836.50      17149.86       239.33 o                         
   3   1   4       1609.51       1785.41        60.76 o                         
   5   1   4       2650.95       2650.33        98.91 o                         
   7   1   4       3463.37       3457.31        80.36 o                         
   9   1   4          7.24         -4.59         4.59 o                         
  11   1   4       1411.63       1318.51        25.79 o                         
  13   1   4        675.33        667.98        14.74 o                         
  15   1   4        275.14        277.19         7.69 o                         
 -16   2   4        765.32        730.25        14.11 o                         
 -14   2   4        337.13        308.73         8.92 o                         
 -12   2   4          0.16          5.45         2.07 o                         
 -10   2   4       2574.09       2737.06       104.06 o                         
  -8   2   4       1039.77       1161.68        56.45 o                         
  -6   2   4        651.20        757.42        36.42 o                         
  -4   2   4       2901.00       3085.37        61.99 o                         
  -2   2   4          9.36          3.66         2.95 o                         
   0   2   4       5130.39       5129.17        98.97 o                         
   2   2   4      17445.62      17965.76       320.85 o                         
   4   2   4       5791.44       6350.11       187.35 o                         
   6   2   4       6649.22       6901.33       119.80 o                         
   8   2   4       1026.43        997.21        36.39 o                         
  10   2   4       3406.39       3302.63        43.19 o                         
  12   2   4       1248.43       1191.44        24.51 o                         
  14   2   4         38.62         36.75         3.58 o                         
 -17   3   4         43.41         46.01         7.40 o                         
 -15   3   4       1178.76       1151.07        20.23 o                         
 -13   3   4        880.00        921.93        17.43 o                         
 -11   3   4         79.98         76.89         4.66 o                         
  -9   3   4       1476.34       1607.92        52.51 o                         
  -7   3   4        815.70        731.18        46.43 o                         
  -5   3   4       1806.20       2076.51        69.52 o                         
  -3   3   4       1430.15       1733.94        51.93 o                         
  -1   3   4       2866.83       2922.36        64.79 o                         
   1   3   4       2662.92       2492.51        60.00 o                         
   3   3   4       2145.01       2564.26        70.35 o                         
   5   3   4        456.25        328.80        29.08 o                         
   7   3   4        710.91        610.33        27.11 o                         
   9   3   4          4.11         10.64         2.10 o                         
  11   3   4        212.42        218.03         9.08 o                         
  13   3   4       1611.69       1593.46        30.96 o                         
  15   3   4         14.98         18.03         2.73 o                         
 -16   4   4         41.62         34.48         7.65 o                         
 -14   4   4        366.58        376.03        13.19 o                         
 -12   4   4        423.77        473.04        13.06 o                         
 -10   4   4       1522.80       1539.59        31.02 o                         
  -8   4   4        223.70        296.98        21.58 o                         
  -6   4   4        678.40        863.13        37.42 o                         
  -4   4   4       2862.03       3167.53       115.88 o                         
  -2   4   4       4723.34       5104.36       179.35 o                         
   0   4   4        253.32        286.74        15.95 o                         
   2   4   4        142.05        212.21        18.38 o                         
   4   4   4       1744.55       2034.31        66.08 o                         
   6   4   4        907.45        906.96        55.73 o                         
   8   4   4        126.28        114.26        15.13 o                         
  10   4   4         58.79         71.31         9.04 o                         
  12   4   4          9.54         18.80         3.36 o                         
  14   4   4         19.26         17.42         2.78 o                         
 -15   5   4        425.26        468.61        23.18 o                         
 -13   5   4       1127.65       1226.62        52.34 o                         
 -11   5   4       1281.70       1167.84        30.58 o                         
  -9   5   4        950.28        840.32        19.02 o                         
  -7   5   4       5077.10       4807.75       247.05 o                         
  -5   5   4       3381.23       3690.22       146.94 o                         
  -3   5   4       9234.51       8123.83       223.34 o                         
  -1   5   4       4127.56       3960.25       127.63 o                         
   1   5   4          9.33         11.94         7.88 o                         
   3   5   4       1749.08       1605.11        71.74 o                         
   5   5   4        282.32        230.82        46.03 o                         
   7   5   4       1382.01       1378.14        33.55 o                         
   9   5   4        447.02        454.77        17.60 o                         
  11   5   4        242.78        253.94        18.70 o                         
  13   5   4        294.50        322.92        15.65 o                         
 -14   6   4         99.48         91.52        18.37 o                         
 -12   6   4        282.40        287.57        18.33 o                         
 -10   6   4         40.97         44.44         4.94 o                         
  -8   6   4         24.50         27.35         3.49 o                         
  -6   6   4       3078.33       3099.46       134.90 o                         
  -4   6   4        868.65        715.49        51.92 o                         
  -2   6   4         12.08         21.13         7.15 o                         
   0   6   4       9402.67       8423.31       292.93 o                         
   2   6   4       1959.34       1822.36       132.19 o                         
   4   6   4        749.76        887.76       149.57 o                         
   6   6   4       9886.09       9173.63        99.14 o                         
   8   6   4         87.19         94.28         7.42 o                         
  10   6   4       1182.76       1221.76        37.46 o                         
  12   6   4       2325.77       2247.78       114.20 o                         
 -13   7   4        577.55        664.75        23.24 o                         
 -11   7   4         68.17         82.64         8.07 o                         
  -9   7   4       1069.79       1057.57        22.92 o                         
  -7   7   4       1441.36       1385.57        26.56 o                         
  -5   7   4       3596.04       3368.12        39.69 o                         
  -3   7   4        755.34        634.83        28.63 o                         
  -1   7   4        584.49        622.73       115.97 o                         
   1   7   4       1895.34       1659.87        63.87 o                         
   3   7   4         70.07         76.42         5.06 o                         
   5   7   4         77.30         77.51         4.82 o                         
   7   7   4       1120.12       1084.65        22.57 o                         
   9   7   4         61.14         79.79         5.72 o                         
  11   7   4        288.49        319.46        12.53 o                         
 -12   8   4        956.33       1030.03        28.36 o                         
 -10   8   4        336.20        373.41        15.80 o                         
  -8   8   4       2148.77       2065.54        43.22 o                         
  -6   8   4      11830.44      10733.02       132.93 o                         
  -4   8   4       3958.27       3367.49        38.34 o                         
  -2   8   4      10514.41       9100.19        87.86 o                         
   0   8   4        186.57        163.14         6.43 o                         
   2   8   4       3564.17       3263.29        47.97 o                         
   4   8   4        683.60        662.68        14.70 o                         
   6   8   4        867.54        837.79        17.38 o                         
   8   8   4          2.97          3.28         2.58 o                         
  10   8   4         70.23         70.92         5.70 o                         
 -11   9   4        473.22        452.01        13.07 o                         
  -9   9   4         24.39         27.80         3.68 o                         
  -7   9   4        664.88        685.14        18.23 o                         
  -5   9   4        278.80        246.26         9.16 o                         
  -3   9   4        746.28        630.47        14.17 o                         
  -1   9   4       1586.46       1338.04        20.26 o                         
   1   9   4       3884.94       3503.91        37.37 o                         
   3   9   4         13.02         23.56         3.25 o                         
   5   9   4       3554.54       3468.01        53.81 o                         
   7   9   4        597.01        586.27        15.85 o                         
   9   9   4          8.88          8.71         2.99 o                         
 -10  10   4        199.59        197.59         6.40 o                         
  -8  10   4         94.68         86.00         5.24 o                         
  -6  10   4       1728.02       1697.15        29.67 o                         
  -4  10   4        255.25        260.49         9.46 o                         
  -2  10   4        436.71        397.59        13.31 o                         
   0  10   4         75.33         78.76         5.87 o                         
   2  10   4        396.85        371.86        11.72 o                         
   4  10   4       1090.60       1095.57        25.70 o                         
   6  10   4        192.89        225.27         9.07 o                         
   8  10   4         57.79         62.87         6.42 o                         
  -7  11   4        498.19        582.62        19.45 o                         
  -5  11   4        352.47        403.23        11.52 o                         
  -3  11   4        139.76        173.84         7.41 o                         
  -1  11   4        847.41        883.73        22.60 o                         
   1  11   4        201.28        175.15         9.39 o                         
   3  11   4         28.04         26.54         3.54 o                         
   5  11   4        401.27        434.35        18.75 o                         
  -4  12   4         12.09         16.05         3.89 o                         
  -2  12   4        640.78        709.08        27.77 o                         
   0  12   4        149.19        196.79        16.49 o                         
   2  12   4          3.78          8.90         3.51 o                         
 -16   1   5        654.35        657.37        15.66 o                         
 -14   1   5          0.58          2.87         2.04 o                         
 -12   1   5          3.12         -3.83         3.83 o                         
 -10   1   5        811.26        762.25        36.88 o                         
  -8   1   5       3518.59       3602.56       102.18 o                         
  -6   1   5        455.11        426.45        27.79 o                         
  -4   1   5      12761.70      12602.22       363.61 o                         
  -2   1   5      11393.66      10551.20       221.37 o                         
   0   1   5         21.62         15.35         4.41 o                         
   2   1   5      12705.48      12830.91       202.98 o                         
   4   1   5       9424.61      10148.25       254.81 o                         
   6   1   5        245.34        257.62        17.70 o                         
   8   1   5       7658.40       7789.69       148.77 o                         
  10   1   5       2685.93       2535.81        42.00 o                         
  12   1   5       1762.49       1814.79        29.97 o                         
  14   1   5        766.74        771.17        15.46 o                         
 -17   2   5       1102.00       1159.09        33.34 o                         
 -15   2   5        537.99        593.08        14.86 o                         
 -13   2   5        247.59        254.31         9.61 o                         
 -11   2   5       1512.67       1391.08        29.62 o                         
  -9   2   5        916.56        809.70        30.51 o                         
  -7   2   5        119.13        173.38        15.38 o                         
  -5   2   5       1991.92       2050.08        69.83 o                         
  -3   2   5       8158.06       8576.92       191.54 o                         
  -1   2   5        796.81        963.53        31.34 o                         
   1   2   5       6881.65       7076.54       125.61 o                         
   3   2   5       4667.12       5499.46       129.32 o                         
   5   2   5        100.26        110.78        11.72 o                         
   7   2   5       1014.40       1171.86        40.19 o                         
   9   2   5        155.38        148.29         7.13 o                         
  11   2   5        183.81        182.36         8.84 o                         
  13   2   5         27.42         21.29         3.09 o                         
  15   2   5        446.00        344.10        12.78 o                         
 -16   3   5        389.64        392.32        10.86 o                         
 -14   3   5        199.68        200.67         7.44 o                         
 -12   3   5        658.87        633.60        16.93 o                         
 -10   3   5       2948.25       2707.23        64.63 o                         
  -8   3   5       2922.13       2958.82        70.97 o                         
  -6   3   5      11925.38      12468.69       499.64 o                         
  -4   3   5       1388.49       1600.09        72.12 o                         
  -2   3   5      20147.18      19752.52       500.94 o                         
   0   3   5        187.75        322.79        18.74 o                         
   2   3   5       2224.10       2083.61        68.86 o                         
   4   3   5       3189.15       2982.78       117.16 o                         
   6   3   5         69.24         38.26         7.11 o                         
   8   3   5       3441.92       3206.32        42.09 o                         
  10   3   5          4.63          7.55         2.55 o                         
  12   3   5       1037.98       1008.88        20.32 o                         
  14   3   5         76.00         70.59         5.07 o                         
 -15   4   5        237.09        236.15        17.38 o                         
 -13   4   5          1.04          7.20         2.72 o                         
 -11   4   5        239.60        285.87         9.71 o                         
  -9   4   5        454.29        394.54        18.70 o                         
  -7   4   5       2640.94       2645.52        76.66 o                         
  -5   4   5         69.08         46.36         9.03 o                         
  -3   4   5      15346.15      14826.78       328.68 o                         
  -1   4   5       5115.50       4966.07       105.67 o                         
   1   4   5       8331.77       8339.88       171.49 o                         
   3   4   5      14239.98      13675.08       282.25 o                         
   5   4   5        222.76        199.52        16.87 o                         
   7   4   5       7281.98       7124.09        88.42 o                         
   9   4   5       3020.93       2902.04        45.08 o                         
  11   4   5        204.18        218.19        12.52 o                         
  13   4   5        812.67        849.15        28.25 o                         
 -16   5   5        464.14        496.98        68.83 o                         
 -14   5   5         58.73         56.29        13.16 o                         
 -12   5   5       1172.42       1106.47        37.01 o                         
 -10   5   5        137.56        133.93         8.40 o                         
  -8   5   5        864.76        898.47        30.13 o                         
  -6   5   5       1347.76       1359.17        77.73 o                         
  -4   5   5       2596.00       2588.40       150.54 o                         
  -2   5   5        156.71        117.64        14.16 o                         
   0   5   5       4561.67       4657.99       132.40 o                         
   2   5   5        115.75        221.54        23.76 o                         
   4   5   5        107.59        121.64        27.17 o                         
   6   5   5          1.33          4.22         1.97 o                         
   8   5   5        140.27        140.92        10.50 o                         
  10   5   5         84.61         87.19        13.16 o                         
  12   5   5         11.87         12.01         3.28 o                         
  14   5   5          1.56          3.13         2.01 o                         
 -15   6   5         42.05         56.93         6.56 o                         
 -13   6   5          9.47         11.32         8.34 o                         
 -11   6   5       1642.15       1608.27        54.16 o                         
  -9   6   5        418.91        364.49        12.15 o                         
  -7   6   5       3750.92       3452.45        55.23 o                         
  -5   6   5       2011.50       1961.09       164.55 o                         
  -3   6   5       3086.48       2855.87       122.34 o                         
  -1   6   5       1304.08       1297.85        57.84 o                         
   1   6   5        256.53        253.54        25.65 o                         
   3   6   5        255.44        243.32        25.55 o                         
   5   6   5         50.46         56.77         4.79 o                         
   7   6   5         50.37         73.43         7.31 o                         
   9   6   5        248.74        259.30        12.59 o                         
  11   6   5        355.14        330.02        15.81 o                         
  13   6   5        157.33        112.88         7.21 o                         
 -14   7   5        107.68        104.17         8.82 o                         
 -12   7   5       1153.67       1208.86        29.38 o                         
 -10   7   5        152.38        186.43        11.48 o                         
  -8   7   5       1168.75       1074.99        23.46 o                         
  -6   7   5       1112.07       1031.81        20.80 o                         
  -4   7   5       2028.32       1773.33        28.38 o                         
  -2   7   5       1288.31       1160.29        21.76 o                         
   0   7   5       3245.11       2941.55        43.39 o                         
   2   7   5        527.23        482.68        12.56 o                         
   4   7   5       1086.73       1074.35        19.94 o                         
   6   7   5       1013.41        998.03        26.08 o                         
   8   7   5        838.35        881.66        23.41 o                         
  10   7   5          8.97         14.15         2.62 o                         
  12   7   5         39.78         43.74         5.70 o                         
 -13   8   5         83.16         63.43        11.03 o                         
 -11   8   5        105.13        138.64         6.70 o                         
  -9   8   5         12.19         26.21         3.43 o                         
  -7   8   5        632.61        630.94        14.73 o                         
  -5   8   5         41.13         65.93         3.90 o                         
  -3   8   5       1706.42       1533.43        24.28 o                         
  -1   8   5          3.46          8.55         1.87 o                         
   1   8   5        658.28        600.35        14.35 o                         
   3   8   5        253.69        206.64         8.10 o                         
   5   8   5         22.41         22.97         2.98 o                         
   7   8   5        167.09        168.08         9.12 o                         
   9   8   5        787.19        779.60        33.14 o                         
  11   8   5         80.93         76.79         5.94 o                         
 -12   9   5          0.18          1.94         1.41 o                         
 -10   9   5        415.93        466.17        16.09 o                         
  -8   9   5       2604.61       2664.38        40.64 o                         
  -6   9   5          3.63          7.64         2.47 o                         
  -4   9   5        995.49        930.41        18.76 o                         
  -2   9   5       1974.81       1809.32        30.23 o                         
   0   9   5        963.93        905.41        18.80 o                         
   2   9   5        257.28        240.17        11.00 o                         
   4   9   5       1936.82       1857.35        36.82 o                         
   6   9   5        706.38        738.29        17.13 o                         
   8   9   5        969.70       1014.55        25.49 o                         
  10   9   5         21.90         15.30         3.39 o                         
  -9  10   5       1238.63       1368.58        28.20 o                         
  -7  10   5       2854.96       2830.24        43.29 o                         
  -5  10   5       1834.51       2001.85        35.80 o                         
  -3  10   5        526.16        489.08        16.92 o                         
  -1  10   5        342.01        379.72        11.19 o                         
   1  10   5         20.73         19.66         2.83 o                         
   3  10   5         49.48         47.22         3.82 o                         
   5  10   5        115.63        127.01         6.80 o                         
   7  10   5         17.50         27.09         3.83 o                         
  -8  11   5         33.42         27.68         2.52 o                         
  -6  11   5        945.74       1022.84        21.78 o                         
  -4  11   5        500.48        518.08        14.13 o                         
  -2  11   5        160.41        201.31         9.03 o                         
   0  11   5         70.65         76.00         6.69 o                         
   2  11   5        925.63       1092.91        31.40 o                         
   4  11   5         28.50         38.11         7.27 o                         
  -3  12   5        755.34        800.67        49.84 o                         
  -1  12   5        216.00        222.91        10.85 o                         
   1  12   5        393.03        439.93        22.44 o                         
 -16   0   6        839.21        825.98        20.03 o                         
 -14   0   6       1219.03       1275.14        33.30 o                         
 -12   0   6       2809.76       2713.00        48.46 o                         
 -10   0   6       2201.01       2208.27       113.77 o                         
  -8   0   6      13556.06      13784.75       396.52 o                         
  -6   0   6       1095.43       1280.10        89.77 o                         
  -4   0   6      17551.26      18398.30       478.99 o                         
  -2   0   6       5363.83       5080.44       205.05 o                         
   0   0   6         10.85         46.58        11.83 o                         
   2   0   6       3811.48       4480.09       145.27 o                         
   4   0   6       2171.84       2441.63        84.11 o                         
   6   0   6        968.99       1169.50        65.02 o                         
   8   0   6         46.09         53.73         8.60 o                         
  10   0   6        320.36        298.05        19.93 o                         
  12   0   6        130.98        107.89         9.86 o                         
  14   0   6       1829.50       1907.60        77.86 o                         
 -17   1   6          0.31          3.53         1.35 o                         
 -15   1   6          0.86          7.76         1.95 o                         
 -13   1   6         25.15         30.81         3.52 o                         
 -11   1   6       1516.70       1503.13        26.40 o                         
  -9   1   6          5.29         12.46         5.92 o                         
  -7   1   6       3792.56       3790.59       106.19 o                         
  -5   1   6       2739.05       2977.36       191.13 o                         
  -3   1   6        464.44        446.45        29.99 o                         
  -1   1   6       9910.79       9591.23       147.02 o                         
   1   1   6       9600.75      10560.97       178.17 o                         
   3   1   6       9053.97       9597.90       196.05 o                         
   5   1   6      11710.43      11931.24       226.38 o                         
   7   1   6        850.03        889.33        40.60 o                         
   9   1   6       3996.88       3916.86        50.64 o                         
  11   1   6          5.10         12.21         2.50 o                         
  13   1   6         62.15         64.86         4.39 o                         
 -16   2   6         26.82         24.13         2.48 o                         
 -14   2   6         26.40         20.56         2.81 o                         
 -12   2   6       1463.59       1368.53        25.65 o                         
 -10   2   6        645.64        632.32        25.23 o                         
  -8   2   6       1024.27       1087.65        43.22 o                         
  -6   2   6       6883.69       7494.45       176.98 o                         
  -4   2   6        162.22        124.23        19.79 o                         
  -2   2   6       1844.46       1755.30        51.08 o                         
   0   2   6      16881.76      17418.99       256.03 o                         
   2   2   6         13.93         13.06         6.83 o                         
   4   2   6      12490.51      12987.11       190.76 o                         
   6   2   6        585.69        523.93        26.36 o                         
   8   2   6        453.53        477.95        13.81 o                         
  10   2   6        528.13        508.82        15.44 o                         
  12   2   6        123.11        109.45         6.66 o                         
  14   2   6        132.81        140.36         7.09 o                         
 -17   3   6          3.03          4.18         1.45 o                         
 -15   3   6        276.38        264.62         8.99 o                         
 -13   3   6       1378.20       1413.44        25.61 o                         
 -11   3   6       1310.41       1237.67        21.90 o                         
  -9   3   6       6052.49       6335.08       133.97 o                         
  -7   3   6       4505.64       4374.71       166.33 o                         
  -5   3   6        665.79        884.31        51.71 o                         
  -3   3   6       3131.36       3095.95       140.66 o                         
  -1   3   6         88.96        126.66        59.04 o                         
   1   3   6       5631.21       6339.50       139.66 o                         
   3   3   6       1275.77       1251.31        71.88 o                         
   5   3   6       7268.97       7331.37       144.14 o                         
   7   3   6         82.96         78.69         6.58 o                         
   9   3   6       2064.67       2046.59        36.27 o                         
  11   3   6          9.87         13.84         3.03 o                         
  13   3   6        240.21        250.67        10.71 o                         
 -16   4   6         40.52         35.74         7.46 o                         
 -14   4   6        430.54        403.43        17.60 o                         
 -12   4   6        105.96         82.58         6.22 o                         
 -10   4   6          1.14         -4.93         4.93 o                         
  -8   4   6        518.21        477.07        25.30 o                         
  -6   4   6        187.72        234.94        29.50 o                         
  -4   4   6          3.17          8.80         4.04 o                         
  -2   4   6       4917.10       5424.64       191.15 o                         
   0   4   6          4.64         17.04         5.90 o                         
   2   4   6       2118.83       2296.72        66.83 o                         
   4   4   6        447.57        461.40        26.44 o                         
   6   4   6        215.54        255.68        24.50 o                         
   8   4   6        531.07        518.62        14.72 o                         
  10   4   6        212.08        211.76         9.56 o                         
  12   4   6         14.71         17.81         3.13 o                         
  14   4   6         70.98         50.65         6.14 o                         
 -15   5   6        280.53        327.09        18.95 o                         
 -13   5   6       1073.75       1248.84        73.47 o                         
 -11   5   6        173.47        139.81         8.64 o                         
  -9   5   6       2972.24       2922.23        47.98 o                         
  -7   5   6        109.94         82.50        18.56 o                         
  -5   5   6         12.43         58.42        14.17 o                         
  -3   5   6         55.73         55.45         7.72 o                         
  -1   5   6          2.80          8.51         4.51 o                         
   1   5   6       2440.84       2607.31        92.60 o                         
   3   5   6         33.01         49.55        12.29 o                         
   5   5   6        372.63        420.23        15.84 o                         
   7   5   6        827.52        819.38        39.06 o                         
   9   5   6         31.76         36.92         5.47 o                         
  11   5   6          3.82          8.77         3.28 o                         
  13   5   6       1699.19       1501.43        81.74 o                         
 -14   6   6         80.38         81.12        14.17 o                         
 -12   6   6        190.07        218.28        15.23 o                         
 -10   6   6       1862.84       1769.44        33.56 o                         
  -8   6   6        879.94        836.10        21.15 o                         
  -6   6   6       4432.77       4076.80        47.79 o                         
  -4   6   6       1765.59       1665.80        58.65 o                         
  -2   6   6       3670.28       3609.45       123.59 o                         
   0   6   6       6257.81       5900.35       165.56 o                         
   2   6   6       1835.37       1834.60        83.26 o                         
   4   6   6       6791.81       6477.72        78.70 o                         
   6   6   6       7774.88       7455.54        92.71 o                         
   8   6   6       1282.57       1315.44        29.86 o                         
  10   6   6       2780.70       2891.04        77.29 o                         
  12   6   6         26.95         28.57         3.63 o                         
 -13   7   6         77.65        103.76         5.88 o                         
 -11   7   6        688.56        745.04        20.48 o                         
  -9   7   6        147.94        141.44         7.19 o                         
  -7   7   6         16.76         16.54         2.75 o                         
  -5   7   6       1261.18       1144.94        20.90 o                         
  -3   7   6         36.97         53.14         4.79 o                         
  -1   7   6        146.40        146.81         6.08 o                         
   1   7   6       2423.43       2237.63        32.65 o                         
   3   7   6        115.44        120.06         6.40 o                         
   5   7   6       2134.69       2117.22        30.19 o                         
   7   7   6         65.65         71.18         6.73 o                         
   9   7   6       1819.59       1910.81        37.36 o                         
  11   7   6         11.03         10.89         2.26 o                         
 -12   8   6          1.99          1.35         1.97 o                         
 -10   8   6       2010.46       2139.09        36.67 o                         
  -8   8   6        296.66        311.70        10.68 o                         
  -6   8   6        971.92        948.85        18.05 o                         
  -4   8   6        264.96        254.60         8.24 o                         
  -2   8   6         33.77         40.78         3.12 o                         
   0   8   6          4.59          8.36         2.21 o                         
   2   8   6        623.33        588.09        13.06 o                         
   4   8   6        181.92        188.16         8.18 o                         
   6   8   6       1446.83       1494.30        32.26 o                         
   8   8   6       1164.27       1198.93        24.01 o                         
  10   8   6        421.03        375.62        23.57 o                         
 -11   9   6       1085.13       1055.71        31.94 o                         
  -9   9   6        107.21        139.41         7.59 o                         
  -7   9   6       2663.45       2647.29        44.27 o                         
  -5   9   6        880.18        908.65        20.42 o                         
  -3   9   6        103.52         94.57         5.60 o                         
  -1   9   6       1840.08       1808.31        24.70 o                         
   1   9   6       1395.41       1314.58        23.89 o                         
   3   9   6        159.04        174.77         7.41 o                         
   5   9   6       2659.92       2780.88        48.00 o                         
   7   9   6        192.92        184.92         9.61 o                         
   9   9   6        206.27        211.13        14.67 o                         
 -10  10   6         87.84         70.59         5.73 o                         
  -8  10   6        119.24        129.36         7.95 o                         
  -6  10   6         65.34         74.75         5.29 o                         
  -4  10   6         72.60         96.80         8.43 o                         
  -2  10   6        204.32        204.70         8.60 o                         
   0  10   6          1.17          4.83         2.18 o                         
   2  10   6        116.44        130.89         8.25 o                         
   4  10   6         53.99         55.29         4.97 o                         
   6  10   6        478.85        538.83        22.37 o                         
  -7  11   6        195.65        191.80         7.73 o                         
  -5  11   6        120.56        130.52         5.84 o                         
  -3  11   6          0.50          3.56         1.87 o                         
  -1  11   6        749.23        853.05        21.09 o                         
   1  11   6        869.21        995.57        24.80 o                         
   3  11   6        349.50        349.41        22.19 o                         
   5  11   6        798.88        730.55        30.47 o                         
 -16   1   7         13.18         27.39         2.80 o                         
 -14   1   7       1483.04       1460.00        26.09 o                         
 -12   1   7        979.55        930.86        23.49 o                         
 -10   1   7       1509.91       1463.82        33.69 o                         
  -8   1   7        873.83        824.97        23.94 o                         
  -6   1   7        873.89        963.06        39.24 o                         
  -4   1   7        923.86        686.17        57.49 o                         
  -2   1   7      13456.59      14215.86       205.45 o                         
   0   1   7       1848.06       1810.18        60.34 o                         
   2   1   7      18513.98      19516.61       305.53 o                         
   4   1   7         25.97         29.15         7.75 o                         
   6   1   7       2755.23       2907.74        75.36 o                         
   8   1   7        704.10        691.75        16.38 o                         
  10   1   7        286.74        284.90        11.50 o                         
  12   1   7         70.47         79.12         5.59 o                         
  14   1   7        756.46        780.13        21.28 o                         
 -17   2   7         98.82        115.79         6.92 o                         
 -15   2   7        173.62        197.43         7.19 o                         
 -13   2   7         80.32         86.09         5.30 o                         
 -11   2   7       1865.80       1829.81        50.15 o                         
  -9   2   7         13.72         33.35         8.74 o                         
  -7   2   7       1605.34       1648.44        40.25 o                         
  -5   2   7        817.09        945.58       196.40 o                         
  -3   2   7       2335.78       2438.72        67.11 o                         
  -1   2   7         71.51         97.80        11.43 o                         
   1   2   7       2828.02       3237.35        86.53 o                         
   3   2   7         11.52         20.57         7.57 o                         
   5   2   7       5265.56       5279.96       107.99 o                         
   7   2   7        240.83        233.29        13.59 o                         
   9   2   7       2187.12       2095.05        37.39 o                         
  11   2   7       2165.42       2269.70        39.22 o                         
  13   2   7         70.66         80.96         4.90 o                         
 -16   3   7         16.52         18.43         6.90 o                         
 -14   3   7         56.01         66.08         5.29 o                         
 -12   3   7       1402.58       1294.85        27.74 o                         
 -10   3   7          0.72          4.64         2.32 o                         
  -8   3   7        695.32        705.79        51.72 o                         
  -6   3   7       2617.29       2641.12       110.21 o                         
  -4   3   7       3245.81       3050.94       181.79 o                         
  -2   3   7        717.21        750.37        39.54 o                         
   0   3   7       2117.89       1916.99        76.16 o                         
   2   3   7         28.13         34.44         5.32 o                         
   4   3   7        445.05        430.87        20.71 o                         
   6   3   7        105.62        105.03         6.96 o                         
   8   3   7         28.93         42.42         4.12 o                         
  10   3   7        121.44        123.24         7.41 o                         
  12   3   7        218.27        238.94        11.28 o                         
 -15   4   7        987.41       1100.87        47.96 o                         
 -13   4   7       1174.40       1182.93        28.39 o                         
 -11   4   7       4230.91       4198.00        90.34 o                         
  -9   4   7       6066.81       5621.11       130.87 o                         
  -7   4   7         42.88         78.83        12.73 o                         
  -5   4   7       8870.70       8129.43       179.40 o                         
  -3   4   7       6758.39       5776.34       103.00 o                         
  -1   4   7         22.31         22.00         5.11 o                         
   1   4   7      15582.43      14909.92       221.21 o                         
   3   4   7       5767.03       5514.65       105.75 o                         
   5   4   7       1880.82       1825.99        36.19 o                         
   7   4   7       6560.03       6432.42        78.35 o                         
   9   4   7        162.84        174.32         8.35 o                         
  11   4   7        473.88        447.78        16.43 o                         
  13   4   7        530.62        463.21        16.39 o                         
 -16   5   7        975.16        904.56        39.49 o                         
 -14   5   7         63.80         56.02         7.34 o                         
 -12   5   7       1503.35       1477.51        57.00 o                         
 -10   5   7         50.00         77.29         6.45 o                         
  -8   5   7       1262.75       1237.64        29.82 o                         
  -6   5   7          1.15         12.66         8.02 o                         
  -4   5   7          1.32         -7.53        12.62 o                         
  -2   5   7        193.23        142.00        16.31 o                         
   0   5   7          1.51          4.81         4.97 o                         
   2   5   7       1642.50       1701.24        86.01 o                         
   4   5   7       1310.59       1313.93        30.31 o                         
   6   5   7       1311.40       1324.39        39.08 o                         
   8   5   7        244.63        248.42        11.57 o                         
  10   5   7       1787.80       1827.60        51.66 o                         
  12   5   7         10.40         13.70         3.11 o                         
 -15   6   7          0.01          3.39         3.64 o                         
 -13   6   7        160.45        164.69        11.18 o                         
 -11   6   7        913.67        951.70        23.54 o                         
  -9   6   7         27.73         36.77         3.88 o                         
  -7   6   7        858.12        835.27        16.94 o                         
  -5   6   7         49.86         57.44         5.35 o                         
  -3   6   7        796.03        843.65        44.86 o                         
  -1   6   7       1282.68       1268.08        58.68 o                         
   1   6   7         63.41         59.55         7.68 o                         
   3   6   7       3653.81       3557.44        52.17 o                         
   5   6   7        117.08        131.85         7.35 o                         
   7   6   7       3739.76       3753.68        62.73 o                         
   9   6   7         24.02         28.53         5.50 o                         
  11   6   7        467.77        393.95        14.98 o                         
 -14   7   7        517.52        491.92        23.25 o                         
 -12   7   7       1924.64       2017.51        50.67 o                         
 -10   7   7       3542.06       3551.11        54.56 o                         
  -8   7   7          7.24         14.17         2.73 o                         
  -6   7   7       2544.17       2435.15        35.34 o                         
  -4   7   7       2694.06       2494.04        33.68 o                         
  -2   7   7         54.46         60.77         5.88 o                         
   0   7   7       3102.26       2962.69        60.86 o                         
   2   7   7        406.21        375.31        11.05 o                         
   4   7   7        439.02        449.04        15.44 o                         
   6   7   7        215.34        233.36        11.41 o                         
   8   7   7        885.78        942.23        21.76 o                         
  10   7   7       1219.68       1226.55        37.13 o                         
 -13   8   7         17.57         23.12         3.78 o                         
 -11   8   7        130.53        145.84         7.95 o                         
  -9   8   7        562.70        623.10        14.74 o                         
  -7   8   7         55.89         57.74         4.27 o                         
  -5   8   7        466.33        453.11        11.04 o                         
  -3   8   7       2211.44       2041.32        28.35 o                         
  -1   8   7         68.33         72.31         5.20 o                         
   1   8   7       2832.33       2617.67        33.49 o                         
   3   8   7        131.55        119.59         6.07 o                         
   5   8   7        949.79        979.89        26.08 o                         
   7   8   7         39.96         38.83         3.75 o                         
   9   8   7          5.39          6.11         1.86 o                         
 -12   9   7        241.59        155.46        11.16 o                         
 -10   9   7       1167.75       1222.28        32.91 o                         
  -8   9   7         15.95         20.30         3.74 o                         
  -6   9   7        392.48        374.43        13.89 o                         
  -4   9   7        268.93        276.72         9.30 o                         
  -2   9   7       1138.90       1085.98        23.78 o                         
   0   9   7        519.07        511.05        13.81 o                         
   2   9   7       1612.81       1585.20        27.18 o                         
   4   9   7        541.15        530.46        14.43 o                         
   6   9   7       2122.07       2222.97        51.82 o                         
   8   9   7        169.66        181.79        14.54 o                         
  -9  10   7         38.74         34.99         3.21 o                         
  -7  10   7        500.54        569.31        14.60 o                         
  -5  10   7        438.86        446.31        13.72 o                         
  -3  10   7         74.24         73.15         5.93 o                         
  -1  10   7          8.20          9.16         2.29 o                         
   1  10   7          8.25         12.94         3.38 o                         
   3  10   7        604.61        649.93        17.58 o                         
   5  10   7        327.73        351.66        17.38 o                         
  -6  11   7         53.54         58.67         6.77 o                         
  -4  11   7       1528.46       1657.47        38.83 o                         
  -2  11   7        133.60        146.35         9.13 o                         
   0  11   7        518.10        545.98        15.96 o                         
   2  11   7       2165.52       2304.22        81.37 o                         
   4  11   7        645.63        606.93        26.20 o                         
 -16   0   8         43.84         58.95         4.99 o                         
 -14   0   8       3266.59       3340.42        69.17 o                         
 -12   0   8       1056.13       1020.18        29.14 o                         
 -10   0   8       2904.42       2780.95        75.63 o                         
  -8   0   8       7433.04       7615.21       155.90 o                         
  -6   0   8       3552.43       3750.55       125.63 o                         
  -4   0   8        715.87        806.90        92.53 o                         
  -2   0   8       5300.11       5745.47       180.45 o                         
   0   0   8       6155.37       6724.71       244.66 o                         
   2   0   8       5236.54       5291.35       145.98 o                         
   4   0   8       1602.25       1684.10        72.33 o                         
   6   0   8       6068.72       5750.77       173.01 o                         
   8   0   8       2034.01       2112.63        74.70 o                         
  10   0   8        823.59        830.81        28.47 o                         
  12   0   8       9346.23       9524.11       178.50 o                         
 -17   1   8        366.42        361.80        16.40 o                         
 -15   1   8          0.83          5.43         2.16 o                         
 -13   1   8       1261.87       1280.56        28.35 o                         
 -11   1   8       3170.63       3071.74        51.68 o                         
  -9   1   8        745.54        757.74        30.93 o                         
  -7   1   8      14383.84      14263.88       198.52 o                         
  -5   1   8        992.37        991.07        53.16 o                         
  -3   1   8      16650.74      16823.85       374.45 o                         
  -1   1   8       4662.68       4367.32        95.19 o                         
   1   1   8        633.56        760.43        26.15 o                         
   3   1   8       3539.81       3553.21        81.53 o                         
   5   1   8       2243.16       2138.46        61.18 o                         
   7   1   8        170.87        187.75         9.72 o                         
   9   1   8       2884.79       2899.42        46.31 o                         
  11   1   8          7.39         13.65         2.77 o                         
  13   1   8        421.16        415.64        13.30 o                         
 -16   2   8        124.74        129.61         6.83 o                         
 -14   2   8        947.92        998.05        21.36 o                         
 -12   2   8       1553.72       1445.83        27.94 o                         
 -10   2   8         19.13         35.22         5.22 o                         
  -8   2   8       6790.55       6894.38       112.18 o                         
  -6   2   8        780.33        642.21        25.69 o                         
  -4   2   8       2613.66       2559.86        69.50 o                         
  -2   2   8       1053.37        893.30        38.14 o                         
   0   2   8       2018.17       2043.42        69.71 o                         
   2   2   8        438.89        409.39        23.70 o                         
   4   2   8       2583.90       2680.11        65.26 o                         
   6   2   8        589.61        579.30        17.62 o                         
   8   2   8        537.16        531.43        15.52 o                         
  10   2   8        314.49        341.22        12.95 o                         
  12   2   8        325.40        319.22        10.69 o                         
 -17   3   8         15.71         15.12         2.23 o                         
 -15   3   8        742.71        749.33        24.98 o                         
 -13   3   8        865.69        919.53        21.38 o                         
 -11   3   8        406.37        393.63        14.57 o                         
  -9   3   8       1970.68       1952.59        42.97 o                         
  -7   3   8       3282.91       3332.17       161.49 o                         
  -5   3   8        354.10        437.38        30.12 o                         
  -3   3   8       3315.71       3534.83        97.59 o                         
  -1   3   8       2013.64       1843.73        51.26 o                         
   1   3   8       1122.02       1066.57        28.53 o                         
   3   3   8        870.03        894.97        32.61 o                         
   5   3   8       2520.74       2342.83        41.48 o                         
   7   3   8       1217.02       1129.27        23.72 o                         
   9   3   8        418.08        401.00        13.20 o                         
  11   3   8       1108.19       1185.47        27.17 o                         
  13   3   8        843.28        653.37        56.42 o                         
 -16   4   8         30.37         25.82         3.71 o                         
 -14   4   8        177.03        153.47         8.90 o                         
 -12   4   8        958.55        988.43        22.57 o                         
 -10   4   8         21.33         23.46         5.64 o                         
  -8   4   8       2235.67       2263.13        45.69 o                         
  -6   4   8        207.01        254.19        30.47 o                         
  -4   4   8       1589.88       1625.13        35.28 o                         
  -2   4   8        618.02        618.70        22.65 o                         
   0   4   8       1728.80       1892.19        47.40 o                         
   2   4   8       1273.63       1283.51        44.80 o                         
   4   4   8          0.42         11.85         3.49 o                         
   6   4   8       1458.00       1421.06        31.43 o                         
   8   4   8        164.69        186.05         8.82 o                         
  10   4   8       1436.09       1463.66        44.90 o                         
  12   4   8          5.36          7.15         2.26 o                         
 -15   5   8        634.58        717.30        23.25 o                         
 -13   5   8        151.99        161.03        10.17 o                         
 -11   5   8        111.56        134.44        10.83 o                         
  -9   5   8       2133.85       2036.31        41.99 o                         
  -7   5   8         56.37         66.85         5.18 o                         
  -5   5   8        718.66        764.33        36.65 o                         
  -3   5   8         24.77         28.16         5.13 o                         
  -1   5   8       1483.95       1447.23        47.86 o                         
   1   5   8       1425.31       1428.30        50.63 o                         
   3   5   8       1167.10       1078.89        27.27 o                         
   5   5   8        517.55        543.68        20.91 o                         
   7   5   8       3570.68       3480.22        58.85 o                         
   9   5   8         54.21         51.62         6.55 o                         
  11   5   8       1078.92       1014.34        34.30 o                         
 -14   6   8        953.83       1013.12        37.32 o                         
 -12   6   8       1434.79       1554.31        46.64 o                         
 -10   6   8          3.43          5.60         2.55 o                         
  -8   6   8       3083.21       2953.69        37.00 o                         
  -6   6   8       4155.76       3864.88        48.13 o                         
  -4   6   8         38.33         44.55         3.75 o                         
  -2   6   8      15607.64      14200.64       130.47 o                         
   0   6   8        224.66        193.88         8.88 o                         
   2   6   8       2547.88       2480.76        43.71 o                         
   4   6   8       2732.94       2668.62        46.36 o                         
   6   6   8         93.67        119.88         9.06 o                         
   8   6   8         63.51         47.61         4.95 o                         
  10   6   8        514.72        508.10        18.33 o                         
 -13   7   8        101.68        110.95        15.04 o                         
 -11   7   8        111.73        113.53         7.91 o                         
  -9   7   8         14.93         12.88         2.67 o                         
  -7   7   8        161.14        153.65         6.71 o                         
  -5   7   8       1464.16       1378.32        25.60 o                         
  -3   7   8       2197.05       1988.69        27.87 o                         
  -1   7   8       1313.33       1296.55        24.59 o                         
   1   7   8        998.23        978.70        19.09 o                         
   3   7   8       1386.21       1413.61        24.07 o                         
   5   7   8        334.98        349.71        11.43 o                         
   7   7   8         63.06         80.31         5.40 o                         
   9   7   8        340.07        321.45        10.59 o                         
 -12   8   8         17.14         17.26         4.71 o                         
 -10   8   8        439.90        481.85        14.37 o                         
  -8   8   8         22.41         24.98         3.09 o                         
  -6   8   8        506.21        545.02        13.18 o                         
  -4   8   8       1502.96       1403.36        21.53 o                         
  -2   8   8        289.28        294.24        11.08 o                         
   0   8   8        668.53        607.95        16.92 o                         
   2   8   8        272.68        276.03         9.66 o                         
   4   8   8        812.91        834.88        16.91 o                         
   6   8   8         16.64         23.72         3.09 o                         
   8   8   8        950.69        986.09        24.73 o                         
 -11   9   8          1.41          9.51         2.28 o                         
  -9   9   8        292.12        310.32        11.32 o                         
  -7   9   8       1427.34       1454.77        27.68 o                         
  -5   9   8          1.47          4.79         2.76 o                         
  -3   9   8        795.18        803.61        19.30 o                         
  -1   9   8       1122.56       1104.26        20.91 o                         
   1   9   8         59.36         72.26         5.18 o                         
   3   9   8        401.86        435.97        12.06 o                         
   5   9   8        380.19        371.47        16.03 o                         
   7   9   8         23.18         17.78         3.58 o                         
  -8  10   8        128.70        109.66         6.24 o                         
  -6  10   8          5.03          5.68         1.71 o                         
  -4  10   8        485.68        507.23        24.06 o                         
  -2  10   8       2018.32       2181.56        38.42 o                         
   0  10   8          9.00         13.76         3.36 o                         
   2  10   8        310.91        363.98        12.00 o                         
   4  10   8        343.14        334.42        16.66 o                         
  -5  11   8         80.31         83.42         6.87 o                         
  -3  11   8        119.80        134.45        12.87 o                         
  -1  11   8       1450.19       1579.44        35.01 o                         
   1  11   8        122.53        101.87        21.81 o                         
 -16   1   9        524.02        603.40        15.67 o                         
 -14   1   9        484.62        455.49        16.75 o                         
 -12   1   9       3071.59       3068.65        51.52 o                         
 -10   1   9       3420.90       3377.32        63.66 o                         
  -8   1   9         13.04         12.56         3.73 o                         
  -6   1   9      12277.05      12401.08       280.76 o                         
  -4   1   9        198.15        100.99        12.26 o                         
  -2   1   9        218.44        266.82        13.04 o                         
   0   1   9       9385.84       8922.43       140.85 o                         
   2   1   9        711.41        703.29        27.75 o                         
   4   1   9        859.49        858.47        35.76 o                         
   6   1   9       1615.08       1450.21        33.01 o                         
   8   1   9        947.56        866.36        19.95 o                         
  10   1   9       1347.01       1316.44        27.23 o                         
  12   1   9         40.31         48.38         4.36 o                         
 -17   2   9       1339.49       1220.13        32.58 o                         
 -15   2   9          3.53          8.01         2.42 o                         
 -13   2   9       2917.29       3129.43        67.54 o                         
 -11   2   9        918.39        928.30        25.43 o                         
  -9   2   9       4462.93       4533.71        67.29 o                         
  -7   2   9          2.58          8.66         7.82 o                         
  -5   2   9       1372.98       1437.28        50.97 o                         
  -3   2   9        368.79        369.11        16.37 o                         
  -1   2   9       1721.76       1774.21        38.16 o                         
   1   2   9        371.66        397.51        19.53 o                         
   3   2   9        584.99        557.45        31.30 o                         
   5   2   9       2467.15       2518.66        48.58 o                         
   7   2   9        622.49        608.34        17.77 o                         
   9   2   9       4608.18       4679.98        63.61 o                         
  11   2   9         21.51         33.70         4.11 o                         
 -16   3   9         92.31         98.31         6.12 o                         
 -14   3   9         44.76         61.16         5.93 o                         
 -12   3   9          1.17          4.19         3.43 o                         
 -10   3   9        957.83       1023.92        31.06 o                         
  -8   3   9        657.79        639.10        22.76 o                         
  -6   3   9        205.46        197.39        13.01 o                         
  -4   3   9       1126.24       1117.87        49.81 o                         
  -2   3   9       5795.36       5809.60       134.75 o                         
   0   3   9        374.16        331.87        17.53 o                         
   2   3   9        184.75        218.50        13.01 o                         
   4   3   9       4531.43       4379.20        65.37 o                         
   6   3   9         18.11         26.22         3.63 o                         
   8   3   9        606.91        673.97        16.77 o                         
  10   3   9       2906.64       2788.40        47.77 o                         
  12   3   9        237.21        169.29        13.73 o                         
 -15   4   9        847.69        868.98        27.57 o                         
 -13   4   9         49.97         62.04         6.19 o                         
 -11   4   9       5223.26       5105.06        98.53 o                         
  -9   4   9       1630.48       1542.60        53.70 o                         
  -7   4   9        214.85        248.06        10.97 o                         
  -5   4   9      13762.80      12759.08       247.41 o                         
  -3   4   9       2133.44       1995.64        41.99 o                         
  -1   4   9       4111.08       3933.42        84.17 o                         
   1   4   9      10517.68      10442.45       149.25 o                         
   3   4   9        217.59        235.29        12.98 o                         
   5   4   9       1309.23       1241.08        28.84 o                         
   7   4   9        789.69        819.87        18.86 o                         
   9   4   9          0.67          5.76         2.43 o                         
  11   4   9         14.77         20.80         3.87 o                         
 -14   5   9        268.90        314.99        16.35 o                         
 -12   5   9        565.29        603.43        17.67 o                         
 -10   5   9        200.93        201.39        10.80 o                         
  -8   5   9        943.03        866.06        21.61 o                         
  -6   5   9       4181.03       3772.13        55.90 o                         
  -4   5   9        939.44        889.82        21.53 o                         
  -2   5   9       1683.65       1680.24        33.78 o                         
   0   5   9         10.52         23.04         3.33 o                         
   2   5   9       1531.90       1520.95        41.06 o                         
   4   5   9        214.12        246.84        15.00 o                         
   6   5   9        721.93        737.89        23.53 o                         
   8   5   9       2807.21       2813.65        51.58 o                         
  10   5   9        886.07        885.91        25.19 o                         
 -15   6   9        180.52        154.46         8.07 o                         
 -13   6   9        143.93        161.31        22.76 o                         
 -11   6   9        140.42        147.10         9.25 o                         
  -9   6   9        213.55        228.09        10.76 o                         
  -7   6   9       3880.84       3776.77        56.40 o                         
  -5   6   9       3070.27       2952.40        47.84 o                         
  -3   6   9       3021.67       2712.47        35.68 o                         
  -1   6   9        611.10        516.79        15.76 o                         
   1   6   9       1651.04       1717.92        37.79 o                         
   3   6   9        445.84        383.60        17.32 o                         
   5   6   9       1005.06       1029.54        22.27 o                         
   7   6   9          5.56         13.03         3.00 o                         
   9   6   9       1259.77       1338.82        34.44 o                         
 -14   7   9          0.13          5.64         2.51 o                         
 -12   7   9       1129.96       1217.62        44.67 o                         
 -10   7   9        777.67        823.10        21.44 o                         
  -8   7   9        275.43        283.95        10.43 o                         
  -6   7   9         92.36        100.78         8.16 o                         
  -4   7   9       2347.51       2311.00        46.47 o                         
  -2   7   9       1675.45       1614.20        27.83 o                         
   0   7   9        417.13        501.68        15.80 o                         
   2   7   9       6737.73       6601.06        80.08 o                         
   4   7   9        105.36         80.77         5.36 o                         
   6   7   9        949.46        954.58        22.26 o                         
   8   7   9       1837.68       1764.43        41.78 o                         
 -11   8   9        239.11        240.76        12.82 o                         
  -9   8   9        966.99       1034.59        19.87 o                         
  -7   8   9        337.51        335.58        12.45 o                         
  -5   8   9        283.97        290.74        10.21 o                         
  -3   8   9        534.78        563.23        19.53 o                         
  -1   8   9         76.98         84.97         6.27 o                         
   1   8   9        525.57        506.74        14.75 o                         
   3   8   9        515.38        516.00        15.45 o                         
   5   8   9        490.75        484.09        14.27 o                         
   7   8   9         79.34         82.18         5.47 o                         
 -10   9   9        836.89        919.93        24.22 o                         
  -8   9   9        235.03        245.38        10.56 o                         
  -6   9   9        334.20        332.10        12.39 o                         
  -4   9   9       3768.20       3988.11        69.69 o                         
  -2   9   9         72.61         79.97         5.49 o                         
   0   9   9       2245.29       2302.74        40.40 o                         
   2   9   9        642.14        675.86        14.15 o                         
   4   9   9        797.86        855.89        22.58 o                         
   6   9   9        185.49        176.40        15.17 o                         
  -9  10   9         74.19         46.64         5.77 o                         
  -7  10   9         30.53         28.10         4.09 o                         
  -5  10   9          0.09          3.27         1.94 o                         
  -3  10   9       1098.76       1222.85        24.00 o                         
  -1  10   9        490.54        510.26        14.81 o                         
   1  10   9        624.95        741.97        20.02 o                         
   3  10   9       2025.11       2069.40        80.99 o                         
  -4  11   9        103.64        105.68         6.71 o                         
  -2  11   9        182.88        227.25        10.35 o                         
   0  11   9        132.08         90.64         8.78 o                         
 -16   0  10       1101.70       1166.10        31.94 o                         
 -14   0  10          0.40          7.64         7.15 o                         
 -12   0  10       2748.94       2891.84        89.31 o                         
 -10   0  10       7567.83       7469.95       160.58 o                         
  -8   0  10        182.77        194.72        17.75 o                         
  -6   0  10       3485.76       3208.16       130.39 o                         
  -4   0  10       9774.45       9607.63       232.37 o                         
  -2   0  10       3476.23       3522.79       108.76 o                         
   0   0  10      11763.59      11655.92       247.69 o                         
   2   0  10       9415.47       9726.67       231.81 o                         
   4   0  10      18877.15      18564.04       298.05 o                         
   6   0  10       8085.16       8289.43       247.70 o                         
   8   0  10        862.25        878.87        30.14 o                         
  10   0  10       3600.13       3856.07        85.66 o                         
  12   0  10        263.90        245.18        23.38 o                         
 -17   1  10        195.68        144.29         6.61 o                         
 -15   1  10        752.93        722.21        20.93 o                         
 -13   1  10       1186.85       1193.95        35.20 o                         
 -11   1  10        148.40        178.51        10.71 o                         
  -9   1  10        897.23        928.78        24.63 o                         
  -7   1  10        758.01        697.92        39.08 o                         
  -5   1  10        177.07        210.36        14.94 o                         
  -3   1  10       3129.25       2858.15        61.43 o                         
  -1   1  10       2162.12       2107.50        51.32 o                         
   1   1  10       2483.12       2346.51        54.84 o                         
   3   1  10       1212.59       1204.96        42.34 o                         
   5   1  10        971.71        963.59        27.41 o                         
   7   1  10         30.81         38.42         4.85 o                         
   9   1  10        345.88        344.48        13.74 o                         
  11   1  10         41.92         51.92         4.57 o                         
 -16   2  10        103.78         87.13         6.24 o                         
 -14   2  10       2124.65       2154.41        53.91 o                         
 -12   2  10        148.60        166.66        12.88 o                         
 -10   2  10         28.70         34.56         5.98 o                         
  -8   2  10       5183.89       5304.67       101.55 o                         
  -6   2  10          1.73         -2.71         2.71 o                         
  -4   2  10         53.46         49.73         6.53 o                         
  -2   2  10       9788.88       9299.90       178.77 o                         
   0   2  10         14.72         25.77         5.79 o                         
   2   2  10       2604.51       2637.26        63.34 o                         
   4   2  10       3154.61       3139.71        80.16 o                         
   6   2  10       2971.70       2780.10        48.78 o                         
   8   2  10         29.17         47.16         4.62 o                         
  10   2  10        374.81        351.95        12.08 o                         
  12   2  10        109.50         76.60         8.53 o                         
 -15   3  10       1116.21       1134.93        19.68 o                         
 -13   3  10         90.44         93.26        10.94 o                         
 -11   3  10         25.10         50.29         7.70 o                         
  -9   3  10         51.95         59.71         9.24 o                         
  -7   3  10       2210.37       2121.55        35.72 o                         
  -5   3  10       3075.81       3061.43        65.65 o                         
  -3   3  10       1965.69       1879.27        60.18 o                         
  -1   3  10       4636.19       4287.00        95.63 o                         
   1   3  10        418.61        479.64        23.09 o                         
   3   3  10        242.81        195.66        12.13 o                         
   5   3  10       3134.13       3182.04        54.84 o                         
   7   3  10       1844.32       1947.43        34.12 o                         
   9   3  10       1214.29       1209.34        26.22 o                         
  11   3  10       1834.14       1601.61        46.86 o                         
 -16   4  10        543.55        374.24        18.68 o                         
 -14   4  10          6.93         14.34         3.55 o                         
 -12   4  10        142.88        138.66         8.68 o                         
 -10   4  10        285.32        284.99        15.48 o                         
  -8   4  10       4229.57       4088.97        68.46 o                         
  -6   4  10       1165.53       1189.93        29.48 o                         
  -4   4  10       1675.79       1582.23        32.77 o                         
  -2   4  10        167.14        145.92        14.42 o                         
   0   4  10       3471.21       3237.48        52.04 o                         
   2   4  10        330.68        370.11        11.32 o                         
   4   4  10         50.84         56.54         4.95 o                         
   6   4  10       2936.36       2786.39        41.06 o                         
   8   4  10         15.16         22.11         3.17 o                         
  10   4  10       1145.80       1108.84        35.16 o                         
 -15   5  10       1734.90       1658.14        54.98 o                         
 -13   5  10          3.57          3.58         2.50 o                         
 -11   5  10       1587.49       1662.77        33.73 o                         
  -9   5  10        318.53        331.17        14.25 o                         
  -7   5  10          1.64         -6.40         6.40 o                         
  -5   5  10       3703.08       3426.89        61.82 o                         
  -3   5  10        648.30        657.23        15.31 o                         
  -1   5  10       6551.69       6240.55        72.95 o                         
   1   5  10         16.51         26.55         3.83 o                         
   3   5  10       2009.98       1871.75        39.46 o                         
   5   5  10        438.99        514.49        21.67 o                         
   7   5  10        262.95        258.42        10.60 o                         
   9   5  10        321.43        338.82        21.56 o                         
 -14   6  10       1981.43       2048.55        44.92 o                         
 -12   6  10       1156.39       1340.21        27.75 o                         
 -10   6  10       3498.22       3642.10        58.19 o                         
  -8   6  10       2296.44       2356.16        53.93 o                         
  -6   6  10        208.89        173.94         9.27 o                         
  -4   6  10       3001.51       2693.64        44.36 o                         
  -2   6  10       2202.95       2065.94        38.09 o                         
   0   6  10          1.57         -7.22         7.22 o                         
   2   6  10       2098.01       2107.53        43.19 o                         
   4   6  10        134.22        171.65         8.30 o                         
   6   6  10          8.04          6.52         2.42 o                         
   8   6  10         14.30         16.22         3.22 o                         
 -13   7  10        947.99       1006.86        39.33 o                         
 -11   7  10        314.37        323.49        10.96 o                         
  -9   7  10       1025.47       1013.65        30.63 o                         
  -7   7  10         25.06         21.48         4.09 o                         
  -5   7  10         83.16         98.37         8.26 o                         
  -3   7  10       1138.86       1021.83        23.15 o                         
  -1   7  10        430.41        432.20        17.15 o                         
   1   7  10       3891.17       3782.28        68.78 o                         
   3   7  10       1257.72       1250.19        26.25 o                         
   5   7  10       3855.88       3780.28        63.17 o                         
   7   7  10        457.31        478.18        12.00 o                         
 -12   8  10         30.67         32.59         3.90 o                         
 -10   8  10        290.77        321.63        11.43 o                         
  -8   8  10         36.37         38.69         3.68 o                         
  -6   8  10        451.11        430.96        12.51 o                         
  -4   8  10         16.22         23.34         5.86 o                         
  -2   8  10        902.06        965.27        39.60 o                         
   0   8  10        806.61        850.94        21.15 o                         
   2   8  10          3.81          6.36         2.96 o                         
   4   8  10        570.18        642.51        18.00 o                         
   6   8  10       1004.47       1004.72        26.80 o                         
  -9   9  10       1714.09       1844.80        56.78 o                         
  -7   9  10        492.09        492.06        19.57 o                         
  -5   9  10        709.27        786.20        21.96 o                         
  -3   9  10        711.18        718.11        18.04 o                         
  -1   9  10        177.15        222.36        11.96 o                         
   1   9  10         55.29         59.94         4.06 o                         
   3   9  10        659.74        702.48        21.96 o                         
   5   9  10        249.20        240.97        11.88 o                         
  -8  10  10         16.95         16.17         3.51 o                         
  -6  10  10        197.19        224.15        10.04 o                         
  -4  10  10        183.50        219.01        13.47 o                         
  -2  10  10         56.83         59.31         4.38 o                         
   0  10  10        112.86        133.81         9.48 o                         
   2  10  10        131.32        129.49         8.55 o                         
 -16   1  11       1695.55       1819.75        35.57 o                         
 -14   1  11       1392.41       1409.99        30.16 o                         
 -12   1  11        898.51        960.55        23.55 o                         
 -10   1  11       2400.72       2306.82        47.61 o                         
  -8   1  11        478.37        547.88        17.45 o                         
  -6   1  11       3864.32       3614.78        89.17 o                         
  -4   1  11       2120.85       1962.87        51.29 o                         
  -2   1  11        653.24        545.57        39.60 o                         
   0   1  11       1052.89       1043.33        38.04 o                         
   2   1  11       2922.12       3076.31        54.85 o                         
   4   1  11         54.18         97.02         7.22 o                         
   6   1  11       3551.51       3520.56       102.35 o                         
   8   1  11        355.74        443.89        15.92 o                         
  10   1  11         75.42         92.50         9.49 o                         
 -15   2  11          0.90          5.09         1.75 o                         
 -13   2  11          0.15          3.17         2.69 o                         
 -11   2  11        578.60        604.01        25.50 o                         
  -9   2  11        228.85        223.20        12.08 o                         
  -7   2  11        966.67        883.21        23.56 o                         
  -5   2  11       1732.79       1642.75       104.33 o                         
  -3   2  11      10865.80      10181.79       189.71 o                         
  -1   2  11        167.63        194.64        17.39 o                         
   1   2  11      20844.24      20166.57       275.24 o                         
   3   2  11       2028.12       2116.70        31.44 o                         
   5   2  11       3711.40       3740.25        74.47 o                         
   7   2  11       3124.99       3183.30        47.34 o                         
   9   2  11         10.74         20.08         3.34 o                         
  11   2  11        170.06        151.69         9.08 o                         
 -16   3  11        108.45         94.23         4.25 o                         
 -14   3  11        528.74        606.83        16.04 o                         
 -12   3  11       2529.01       2540.35        48.20 o                         
 -10   3  11         55.23         67.74         7.24 o                         
  -8   3  11        996.76        964.99        23.74 o                         
  -6   3  11       2203.89       2243.65        38.75 o                         
  -4   3  11        211.64        177.93        11.25 o                         
  -2   3  11       4591.54       4373.83        91.92 o                         
   0   3  11       1197.76       1164.10        25.74 o                         
   2   3  11       6397.43       6041.26       103.55 o                         
   4   3  11       2399.24       2366.58        42.57 o                         
   6   3  11       3001.67       2926.48        47.28 o                         
   8   3  11        684.85        712.28        16.11 o                         
  10   3  11         10.04         10.57         3.25 o                         
 -15   4  11        158.81        151.39         7.97 o                         
 -13   4  11       2402.32       2544.41        45.65 o                         
 -11   4  11       3183.48       3188.21        58.47 o                         
  -9   4  11        530.14        565.40        21.17 o                         
  -7   4  11        567.05        532.41        17.07 o                         
  -5   4  11       4182.46       4020.25        61.58 o                         
  -3   4  11          4.87         14.78         2.70 o                         
  -1   4  11       3208.33       3059.08        49.40 o                         
   1   4  11       1743.27       1796.66        32.54 o                         
   3   4  11       1787.51       1803.01        33.67 o                         
   5   4  11         97.03        100.12         6.07 o                         
   7   4  11         36.78         53.79         4.51 o                         
   9   4  11        242.32        262.15        15.39 o                         
 -14   5  11       1159.34       1131.01        25.82 o                         
 -12   5  11        489.31        525.18        16.90 o                         
 -10   5  11        831.38        872.58        21.44 o                         
  -8   5  11         76.36         77.08         6.41 o                         
  -6   5  11         54.86         74.11         6.43 o                         
  -4   5  11       1196.74       1086.71        26.63 o                         
  -2   5  11       3378.96       3342.09        43.77 o                         
   0   5  11       1614.93       1521.71        30.11 o                         
   2   5  11       6071.18       6179.72        76.80 o                         
   4   5  11         62.72         68.09         6.39 o                         
   6   5  11       1029.10       1050.21        23.40 o                         
   8   5  11        953.83        945.83        34.70 o                         
 -13   6  11         96.00        118.12         7.25 o                         
 -11   6  11        462.76        465.03        17.84 o                         
  -9   6  11        733.83        788.74        21.36 o                         
  -7   6  11        353.15        339.38        15.12 o                         
  -5   6  11         31.72         40.05         4.50 o                         
  -3   6  11        249.95        245.72        11.52 o                         
  -1   6  11       1349.31       1330.35        26.65 o                         
   1   6  11        902.75        846.45        22.25 o                         
   3   6  11        396.68        419.99        15.05 o                         
   5   6  11        532.99        597.06        20.63 o                         
   7   6  11       1026.04       1010.84        29.34 o                         
   9   6  11        498.14        381.32        13.52 o                         
 -12   7  11        328.89        355.35        14.07 o                         
 -10   7  11        112.91        125.92         7.87 o                         
  -8   7  11        226.36        221.36         9.76 o                         
  -6   7  11        624.34        608.50        18.62 o                         
  -4   7  11       2050.25       1941.58        33.49 o                         
  -2   7  11         37.25         34.03         5.83 o                         
   0   7  11       1158.15       1095.34        26.91 o                         
   2   7  11        190.84        231.69        10.94 o                         
   4   7  11         19.09         19.22         2.50 o                         
   6   7  11         25.75         25.68         2.61 o                         
 -11   8  11        315.57        269.22        11.70 o                         
  -9   8  11        667.49        690.65        14.25 o                         
  -7   8  11       1267.02       1357.38        45.19 o                         
  -5   8  11        126.89        156.59        11.62 o                         
  -3   8  11          2.38          4.56         3.56 o                         
  -1   8  11        188.30        193.40        10.01 o                         
   1   8  11          0.21          6.79         2.42 o                         
   3   8  11        195.71        178.09         7.63 o                         
   5   8  11        395.92        432.38        18.44 o                         
  -8   9  11        169.97        225.29        15.67 o                         
  -6   9  11       1285.71       1241.39        93.21 o                         
  -4   9  11        180.64        179.34         8.24 o                         
  -2   9  11       1327.09       1324.35        31.05 o                         
   0   9  11        208.94        213.08        10.50 o                         
   2   9  11        243.64        213.05        13.20 o                         
   4   9  11         29.31         33.38         3.33 o                         
  -5  10  11        431.90        402.70        20.19 o                         
  -3  10  11        596.86        548.75        15.11 o                         
  -1  10  11          1.90          5.52         3.13 o                         
   1  10  11        171.24        152.26         7.76 o                         
 -16   0  12        330.87        322.54        15.11 o                         
 -14   0  12         99.76         94.37         8.85 o                         
 -12   0  12          6.07         15.08         5.08 o                         
 -10   0  12       2190.08       2188.43        64.49 o                         
  -8   0  12       3739.99       3822.03        76.74 o                         
  -6   0  12       7275.06       6823.47       266.83 o                         
  -4   0  12        863.58        742.49        33.71 o                         
  -2   0  12      14429.79      13656.53       289.04 o                         
   0   0  12        225.55        195.08        13.34 o                         
   2   0  12         52.25         65.47         9.60 o                         
   4   0  12       4039.10       4202.38       102.24 o                         
   6   0  12       1433.03       1454.38        58.15 o                         
   8   0  12         18.00         44.74         8.60 o                         
  10   0  12       4889.63       4985.28       115.45 o                         
 -15   1  12        488.84        499.95        16.32 o                         
 -13   1  12         83.06         99.92         7.21 o                         
 -11   1  12        752.73        767.54        23.16 o                         
  -9   1  12       1658.53       1707.16        30.43 o                         
  -7   1  12         39.06         45.51         5.07 o                         
  -5   1  12       4742.50       4221.89        93.35 o                         
  -3   1  12         12.11         15.86         4.61 o                         
  -1   1  12       3123.83       2928.31        58.03 o                         
   1   1  12         76.56         94.25         7.98 o                         
   3   1  12       1402.88       1367.60        29.22 o                         
   5   1  12          8.38         13.43         3.48 o                         
   7   1  12        163.89        160.61         9.39 o                         
   9   1  12        153.54        149.96         7.95 o                         
 -16   2  12        914.05        706.51        23.23 o                         
 -14   2  12        545.01        549.80        11.56 o                         
 -12   2  12          1.70          5.55         2.54 o                         
 -10   2  12        269.22        271.11        11.53 o                         
  -8   2  12       5794.75       5672.03        75.09 o                         
  -6   2  12       1156.01       1109.36        23.50 o                         
  -4   2  12       4990.02       4631.76        79.30 o                         
  -2   2  12        134.71        113.18         8.60 o                         
   0   2  12       3792.42       3886.66        60.35 o                         
   2   2  12       4410.36       4374.92        58.37 o                         
   4   2  12        596.76        584.15        21.84 o                         
   6   2  12        629.08        701.20        19.26 o                         
   8   2  12         47.99         40.48         4.25 o                         
  10   2  12        872.55        805.95        49.02 o                         
 -15   3  12        663.06        515.95        15.58 o                         
 -13   3  12        782.61        801.20        16.57 o                         
 -11   3  12        330.40        370.70        12.52 o                         
  -9   3  12        288.13        322.05        16.23 o                         
  -7   3  12       1993.12       1876.76        33.13 o                         
  -5   3  12        182.78        211.35         9.90 o                         
  -3   3  12       2381.62       2282.10        39.97 o                         
  -1   3  12       4303.77       4318.75        61.84 o                         
   1   3  12        411.35        335.81        10.97 o                         
   3   3  12        815.72        912.05        19.29 o                         
   5   3  12       1186.78       1329.73        28.30 o                         
   7   3  12        176.37        160.71         7.05 o                         
   9   3  12        542.12        557.72        37.99 o                         
 -14   4  12        236.66        255.39        14.81 o                         
 -12   4  12         97.19        124.74         7.43 o                         
 -10   4  12        141.24        155.82         8.93 o                         
  -8   4  12         37.94         40.30         5.40 o                         
  -6   4  12       1397.60       1398.50        32.44 o                         
  -4   4  12         62.92         65.43         5.47 o                         
  -2   4  12        697.47        668.06        18.89 o                         
   0   4  12        128.43        109.80         7.46 o                         
   2   4  12       1793.92       1749.46        40.86 o                         
   4   4  12        505.10        510.33        14.85 o                         
   6   4  12         29.33         25.81         3.65 o                         
   8   4  12         32.74         30.09         7.40 o                         
 -13   5  12       1781.68       1760.12        50.34 o                         
 -11   5  12         44.32         50.82         4.46 o                         
  -9   5  12        739.57        730.52        17.66 o                         
  -7   5  12       2522.89       2414.25        54.05 o                         
  -5   5  12         38.94         61.10         6.27 o                         
  -3   5  12        730.27        750.63        16.66 o                         
  -1   5  12       4685.98       4492.41        59.30 o                         
   1   5  12         32.08         50.71         4.94 o                         
   3   5  12       1330.72       1273.29        29.21 o                         
   5   5  12       3388.80       3428.75        58.33 o                         
   7   5  12          2.56          4.18         4.58 o                         
 -12   6  12         13.26         24.50         3.89 o                         
 -10   6  12        838.36        922.67        27.65 o                         
  -8   6  12       1602.93       1712.76        33.33 o                         
  -6   6  12        138.33        149.78         9.62 o                         
  -4   6  12       2618.56       2721.12        51.05 o                         
  -2   6  12       1047.19       1089.79        26.63 o                         
   0   6  12        128.66        161.88         9.49 o                         
   2   6  12       1017.55       1027.20        24.58 o                         
   4   6  12        124.70        127.78         8.50 o                         
   6   6  12        265.78        270.18         9.89 o                         
   8   6  12          3.87          4.77         1.55 o                         
 -11   7  12        836.45        901.05        25.97 o                         
  -9   7  12        947.02        964.95        28.34 o                         
  -7   7  12        532.57        540.56        16.18 o                         
  -5   7  12       3085.30       3091.62        56.46 o                         
  -3   7  12        892.28        826.76        26.35 o                         
  -1   7  12        971.11       1051.15        26.75 o                         
   1   7  12         50.54         59.45         4.84 o                         
   3   7  12        729.08        758.36        16.23 o                         
   5   7  12        178.22        192.93         8.43 o                         
  -8   8  12        741.82        722.28        20.00 o                         
  -6   8  12       1685.01       1681.99        50.54 o                         
  -4   8  12          6.85         14.67         3.95 o                         
  -2   8  12       3291.74       3403.48        55.64 o                         
   0   8  12       2333.19       2449.46        45.89 o                         
   2   8  12        437.59        414.40        12.94 o                         
   4   8  12       2657.91       2683.56        65.20 o                         
  -7   9  12        713.32        674.63        70.58 o                         
  -5   9  12        109.45        118.70         5.62 o                         
  -3   9  12       1496.42       1591.36        36.14 o                         
  -1   9  12          1.34          1.31         1.48 o                         
   1   9  12          7.42          8.85         2.34 o                         
 -14   1  13        313.64        313.98        10.19 o                         
 -12   1  13         29.05         41.49         4.37 o                         
 -10   1  13       4208.10       4344.18        66.17 o                         
  -8   1  13        290.19        283.35        11.40 o                         
  -6   1  13       3591.18       3590.85        70.22 o                         
  -4   1  13       2834.24       2691.36        50.31 o                         
  -2   1  13       5295.73       4909.84        83.83 o                         
   0   1  13        111.47        107.41         7.90 o                         
   2   1  13        955.81       1024.61        22.67 o                         
   4   1  13         19.03         24.80         4.15 o                         
   6   1  13         12.20          9.53         3.03 o                         
   8   1  13       2171.95       2275.07        41.21 o                         
 -15   2  13        750.16        643.65        51.93 o                         
 -13   2  13        965.51        956.70        21.19 o                         
 -11   2  13       3995.11       4221.45        63.23 o                         
  -9   2  13       5377.66       5222.93        70.14 o                         
  -7   2  13       1989.77       2014.00        38.45 o                         
  -5   2  13       8197.88       7642.33       104.07 o                         
  -3   2  13        200.69        157.79        11.91 o                         
  -1   2  13        737.06        579.22        18.88 o                         
   1   2  13       3575.90       3578.67        58.34 o                         
   3   2  13       1464.39       1624.77        30.48 o                         
   5   2  13        765.06        778.31        20.05 o                         
   7   2  13       3309.45       3365.13        52.50 o                         
   9   2  13        127.89        106.35         9.97 o                         
 -14   3  13         66.11         69.92         4.71 o                         
 -12   3  13       1339.85       1443.33        30.48 o                         
 -10   3  13       1947.24       1995.00        45.99 o                         
  -8   3  13       1316.78       1406.48        25.28 o                         
  -6   3  13       1733.63       1722.49        31.25 o                         
  -4   3  13       5640.99       5299.80        69.99 o                         
  -2   3  13       4447.88       3928.24        58.07 o                         
   0   3  13         81.25         70.77         6.02 o                         
   2   3  13        447.62        512.80        15.66 o                         
   4   3  13        233.98        210.85         8.02 o                         
   6   3  13        431.60        471.70        11.74 o                         
   8   3  13        455.27        411.03        75.16 o                         
 -13   4  13        629.24        700.25        16.74 o                         
 -11   4  13       3187.24       3320.98        55.41 o                         
  -9   4  13        625.96        657.05        17.48 o                         
  -7   4  13       4171.38       4194.22        61.99 o                         
  -5   4  13          1.41         13.72         3.38 o                         
  -3   4  13       1263.96       1347.30        24.02 o                         
  -1   4  13         25.01         39.74         4.44 o                         
   1   4  13         12.00         13.92         3.13 o                         
   3   4  13         24.55         38.18         5.50 o                         
   5   4  13        398.62        380.92        12.36 o                         
   7   4  13         60.17         86.01        11.66 o                         
 -14   5  13        489.23        423.76        21.31 o                         
 -12   5  13        199.39        223.28         9.10 o                         
 -10   5  13       1411.22       1453.45        26.55 o                         
  -8   5  13        694.68        691.16        18.33 o                         
  -6   5  13       2598.25       2568.93        44.57 o                         
  -4   5  13       1344.84       1395.01        27.24 o                         
  -2   5  13        513.80        527.33        15.94 o                         
   0   5  13       3546.30       3656.00        53.92 o                         
   2   5  13       1412.01       1455.38        26.49 o                         
   4   5  13         30.51         35.27         4.87 o                         
   6   5  13       2767.96       2734.46        56.88 o                         
 -13   6  13         21.23         14.13         3.64 o                         
 -11   6  13         60.21         52.20         4.88 o                         
  -9   6  13        384.56        415.14        11.75 o                         
  -7   6  13         44.07         45.62         5.34 o                         
  -5   6  13       1919.16       2073.05        43.86 o                         
  -3   6  13          1.61          6.79         2.67 o                         
  -1   6  13        587.67        622.61        20.03 o                         
   1   6  13        461.83        513.75        15.13 o                         
   3   6  13          3.95          3.64         2.92 o                         
   5   6  13         52.52         68.27         5.48 o                         
 -10   7  13         72.42        104.69        14.17 o                         
  -8   7  13        277.03        286.58         9.56 o                         
  -6   7  13        702.31        757.30        24.06 o                         
  -4   7  13         42.92         60.73         8.27 o                         
  -2   7  13         36.48         36.22         4.03 o                         
   0   7  13        837.14        901.85        26.53 o                         
   2   7  13        173.08        138.04         6.93 o                         
   4   7  13        134.05        139.51         7.61 o                         
  -9   8  13          8.80         22.32         5.77 o                         
  -7   8  13        425.26        539.46        54.66 o                         
  -5   8  13         49.81         46.49         5.66 o                         
  -3   8  13        159.11        198.72        10.48 o                         
  -1   8  13         93.87         93.91         6.36 o                         
   1   8  13        113.29        117.26         5.95 o                         
   3   8  13         38.06         39.84         3.16 o                         
  -6   9  13        274.25        267.03        16.42 o                         
  -4   9  13          1.68          6.65         1.76 o                         
  -2   9  13        468.36        545.06        23.06 o                         
   0   9  13          0.30          3.64         1.68 o                         
 -14   0  14       1359.94       1277.94        33.23 o                         
 -12   0  14        728.62        698.88        33.61 o                         
 -10   0  14       1773.80       1731.71        51.43 o                         
  -8   0  14       4887.77       4803.05       126.00 o                         
  -6   0  14       1841.68       1749.54        65.01 o                         
  -4   0  14       8282.58       7433.72       172.52 o                         
  -2   0  14       5388.43       5151.84       202.92 o                         
   0   0  14         26.67         50.89         8.66 o                         
   2   0  14       4311.47       4220.66       102.18 o                         
   4   0  14       3528.06       3424.65       160.23 o                         
   6   0  14          4.98         16.60         9.12 o                         
   8   0  14       2714.22       2860.17       107.95 o                         
 -15   1  14        750.91        654.01        17.30 o                         
 -13   1  14        187.65        197.45         8.12 o                         
 -11   1  14       1397.63       1494.98        28.92 o                         
  -9   1  14         23.17         31.85         4.85 o                         
  -7   1  14        189.36        194.30        10.58 o                         
  -5   1  14        180.00        181.07        13.51 o                         
  -3   1  14          5.38          9.47         3.75 o                         
  -1   1  14        291.09        314.75        13.83 o                         
   1   1  14         51.27         52.63         5.99 o                         
   3   1  14       1126.58       1184.19        26.91 o                         
   5   1  14         61.87         74.68         5.54 o                         
   7   1  14       1044.78       1003.79        24.97 o                         
 -14   2  14         15.10         28.38         5.14 o                         
 -12   2  14        683.03        749.32        23.58 o                         
 -10   2  14          3.70         10.67         4.59 o                         
  -8   2  14        261.66        252.87        10.86 o                         
  -6   2  14       1548.73       1464.37        28.74 o                         
  -4   2  14        559.41        434.08        30.17 o                         
  -2   2  14        203.81        198.55        11.58 o                         
   0   2  14         23.19         40.09         5.15 o                         
   2   2  14         19.25         36.03         5.23 o                         
   4   2  14         26.51         46.20         6.70 o                         
   6   2  14        985.52       1010.94        23.51 o                         
   8   2  14         17.57         13.87         2.82 o                         
 -13   3  14       1333.48       1268.23        25.82 o                         
 -11   3  14         70.88         84.09         6.34 o                         
  -9   3  14       3319.10       3341.26        64.19 o                         
  -7   3  14       2367.50       2443.77        38.14 o                         
  -5   3  14       2171.79       2178.00        35.72 o                         
  -3   3  14       2173.01       2230.44        45.19 o                         
  -1   3  14        760.68        651.64        18.57 o                         
   1   3  14        455.46        484.81        15.79 o                         
   3   3  14        902.71        856.47        18.76 o                         
   5   3  14       1317.68       1381.79        33.52 o                         
   7   3  14        229.10        219.49        22.50 o                         
 -14   4  14       1527.65       1215.43        33.20 o                         
 -12   4  14         91.04         95.06         6.92 o                         
 -10   4  14        847.04        916.11        20.68 o                         
  -8   4  14        164.46        171.06         8.32 o                         
  -6   4  14        785.90        800.85        18.74 o                         
  -4   4  14         19.54         47.99         4.20 o                         
  -2   4  14        442.01        493.43        14.94 o                         
   0   4  14        252.96        255.51        10.00 o                         
   2   4  14        117.17        139.57         7.43 o                         
   4   4  14         27.19         43.27         3.85 o                         
   6   4  14          7.76          9.51         3.43 o                         
 -13   5  14        658.66        584.28        14.22 o                         
 -11   5  14        308.58        367.12        12.76 o                         
  -9   5  14        626.42        638.41        14.13 o                         
  -7   5  14       3156.95       3385.95        47.63 o                         
  -5   5  14         73.02         74.00         6.35 o                         
  -3   5  14        895.98        960.95        24.74 o                         
  -1   5  14       3673.05       3927.18        55.69 o                         
   1   5  14        123.09        126.76         6.06 o                         
   3   5  14       2139.88       2169.15        45.28 o                         
   5   5  14       1157.25       1157.24        28.03 o                         
 -12   6  14        316.27        300.80         9.12 o                         
 -10   6  14        831.00        906.35        22.02 o                         
  -8   6  14        286.72        297.48         9.51 o                         
  -6   6  14        794.62        824.63        27.91 o                         
  -4   6  14          0.12          4.22         2.35 o                         
  -2   6  14         20.06         36.60         4.59 o                         
   0   6  14         34.32         52.05         4.95 o                         
   2   6  14        870.69        894.53        24.33 o                         
   4   6  14         18.58         21.23         2.71 o                         
  -9   7  14        146.92        163.14        10.35 o                         
  -7   7  14        143.73        170.93         6.88 o                         
  -5   7  14        392.88        428.14        23.84 o                         
  -3   7  14       1887.14       2053.29        37.25 o                         
  -1   7  14        202.71        236.32        10.44 o                         
   1   7  14        565.02        614.43        15.63 o                         
   3   7  14        908.00        906.57        60.62 o                         
  -8   8  14       3430.06       2807.33       152.95 o                         
  -6   8  14        269.13        346.38        16.47 o                         
  -4   8  14        420.38        352.44        92.27 o                         
  -2   8  14       4453.52       5178.51        81.47 o                         
   0   8  14         32.53         33.76         3.20 o                         
 -14   1  15        697.29        486.67        17.15 o                         
 -12   1  15        516.33        498.55        17.23 o                         
 -10   1  15         12.51         10.50         3.27 o                         
  -8   1  15        344.92        337.64        14.29 o                         
  -6   1  15         21.47         41.84         5.36 o                         
  -4   1  15         12.55          6.76         2.91 o                         
  -2   1  15        307.19        337.42        12.55 o                         
   0   1  15        236.51        256.25        13.33 o                         
   2   1  15       4543.11       4621.55        79.02 o                         
   4   1  15        247.03        254.16        11.48 o                         
   6   1  15        823.64        820.14        20.39 o                         
 -13   2  15        245.57        242.85        13.79 o                         
 -11   2  15        956.93        953.63        24.21 o                         
  -9   2  15        172.61        188.67         9.66 o                         
  -7   2  15       1002.72        932.14        25.85 o                         
  -5   2  15       1176.39       1272.68        32.96 o                         
  -3   2  15        251.10        259.38        13.17 o                         
  -1   2  15        472.69        499.05        17.41 o                         
   1   2  15       2679.93       2681.29        44.32 o                         
   3   2  15        284.21        292.29        12.00 o                         
   5   2  15       2286.71       2287.28        46.09 o                         
   7   2  15        752.48        615.45        28.58 o                         
 -12   3  15       1270.19       1305.16        26.82 o                         
 -10   3  15         60.42         82.84         5.68 o                         
  -8   3  15          5.72          9.33         2.02 o                         
  -6   3  15       1287.67       1381.68        24.26 o                         
  -4   3  15       1826.55       1701.17        31.39 o                         
  -2   3  15       1530.92       1560.51        34.76 o                         
   0   3  15       3025.57       3020.04        49.37 o                         
   2   3  15          8.66         19.68         3.59 o                         
   4   3  15       2910.38       2740.87        52.68 o                         
   6   3  15        173.86        179.03        15.30 o                         
 -13   4  15        144.29        140.36         6.75 o                         
 -11   4  15        104.52        123.58         7.15 o                         
  -9   4  15          1.65          8.34         2.23 o                         
  -7   4  15        805.93        794.99        18.35 o                         
  -5   4  15         50.93         45.63         4.27 o                         
  -3   4  15         36.49         41.43         4.19 o                         
  -1   4  15       1126.34       1191.72        21.44 o                         
   1   4  15        811.03        877.63        18.22 o                         
   3   4  15       4122.07       4011.19        77.33 o                         
   5   4  15        244.11        295.23        14.68 o                         
 -12   5  15        698.72        569.63        15.71 o                         
 -10   5  15       1716.87       1845.17        29.58 o                         
  -8   5  15        595.35        571.54        14.26 o                         
  -6   5  15       1438.37       1441.89        25.73 o                         
  -4   5  15        618.96        696.34        18.96 o                         
  -2   5  15        322.29        353.02        12.37 o                         
   0   5  15       2305.74       2455.42        35.58 o                         
   2   5  15         69.45         75.65         5.90 o                         
   4   5  15        744.60        698.74        83.31 o                         
 -11   6  15       1001.60        828.86        20.96 o                         
  -9   6  15         12.04         18.88         2.56 o                         
  -7   6  15       1327.98       1423.71        26.31 o                         
  -5   6  15        809.92        910.28        22.31 o                         
  -3   6  15          4.55         10.97         2.63 o                         
  -1   6  15       1902.52       2039.22        32.27 o                         
   1   6  15        412.09        453.49        17.25 o                         
   3   6  15        413.14        380.35        14.21 o                         
  -8   7  15        271.41        285.84        19.24 o                         
  -6   7  15        674.77        726.35        27.41 o                         
  -4   7  15       1596.66       1812.85        33.69 o                         
  -2   7  15         71.72         68.44         4.51 o                         
   0   7  15       2382.49       2390.61       170.27 o                         
   2   7  15        837.22        780.19        31.97 o                         
  -5   8  15          3.22          2.89         1.44 o                         
  -3   8  15         15.37         14.02         2.16 o                         
 -12   0  16          1.30          9.53         5.64 o                         
 -10   0  16       3557.18       3424.43       128.01 o                         
  -8   0  16       2551.90       2653.28        78.16 o                         
  -6   0  16        273.67        243.72        16.17 o                         
  -4   0  16       5573.95       5257.33       128.35 o                         
  -2   0  16       5078.49       5347.85       137.07 o                         
   0   0  16         27.61         25.34         5.86 o                         
   2   0  16       9207.67       9514.51       219.13 o                         
   4   0  16        486.43        528.25        18.51 o                         
   6   0  16       1303.25       1140.64        44.51 o                         
 -13   1  16         33.45         34.27         4.78 o                         
 -11   1  16        192.60        203.76        11.16 o                         
  -9   1  16         43.10         42.32         6.05 o                         
  -7   1  16         46.66         45.08         4.39 o                         
  -5   1  16        927.93        933.49        32.27 o                         
  -3   1  16        264.81        277.61        11.11 o                         
  -1   1  16       2577.04       2578.23        46.83 o                         
   1   1  16       1018.58       1058.58        24.01 o                         
   3   1  16        644.19        612.58        16.11 o                         
   5   1  16       2295.74       2412.56        47.88 o                         
 -12   2  16         36.47         37.32         3.29 o                         
 -10   2  16        676.54        694.80        18.25 o                         
  -8   2  16         60.28         47.49         6.16 o                         
  -6   2  16          7.12         16.23         5.52 o                         
  -4   2  16         98.78        105.61         7.44 o                         
  -2   2  16         25.69         34.65         3.77 o                         
   0   2  16       2478.10       2495.65        37.88 o                         
   2   2  16        130.22        134.88         9.19 o                         
   4   2  16       1053.57       1085.76        22.81 o                         
 -11   3  16       1214.91       1222.87        25.09 o                         
  -9   3  16       1038.90       1005.73        23.96 o                         
  -7   3  16        405.46        412.52        11.11 o                         
  -5   3  16        209.62        202.69         8.15 o                         
  -3   3  16       1518.94       1492.12        27.21 o                         
  -1   3  16       1915.29       2078.75        33.24 o                         
   1   3  16        628.13        653.94        18.13 o                         
   3   3  16       1704.71       1748.77        41.81 o                         
   5   3  16        523.89        400.69        21.19 o                         
 -12   4  16        129.80        136.53        11.41 o                         
 -10   4  16          0.71          2.99         1.44 o                         
  -8   4  16        242.77        276.47         9.51 o                         
  -6   4  16        335.71        369.04        10.64 o                         
  -4   4  16          8.31          7.40         2.68 o                         
  -2   4  16       2570.20       2670.45        36.86 o                         
   0   4  16         20.08         36.57         3.10 o                         
   2   4  16       1044.34        993.61        26.04 o                         
   4   4  16        532.35        499.97        61.56 o                         
 -11   5  16        183.00        180.04        12.91 o                         
  -9   5  16       1741.63       1833.83        29.95 o                         
  -7   5  16        413.07        468.36        11.66 o                         
  -5   5  16       1917.99       2123.78        38.23 o                         
  -3   5  16        497.43        519.45        14.85 o                         
  -1   5  16         62.58         79.86         4.47 o                         
   1   5  16        448.31        406.32        19.75 o                         
   3   5  16        394.72        369.97        20.56 o                         
  -8   6  16        514.63        546.41        14.93 o                         
  -6   6  16        130.76        160.92         8.50 o                         
  -4   6  16       1800.61       2032.76        33.72 o                         
  -2   6  16       1836.73       2027.19        37.08 o                         
   0   6  16       2302.53       2362.52        79.43 o                         
  -5   7  16        238.76        276.50         7.92 o                         
  -3   7  16       1101.57       1051.24        20.05 o                         
 -12   1  17        247.18        195.59         9.07 o                         
 -10   1  17         77.93         89.51         7.16 o                         
  -8   1  17         22.01         35.59         3.55 o                         
  -6   1  17        767.86        749.39        23.60 o                         
  -4   1  17        461.51        489.21        13.35 o                         
  -2   1  17         25.45         38.19         4.57 o                         
   0   1  17       1179.49       1158.93        21.82 o                         
   2   1  17       1947.01       2064.79        45.80 o                         
   4   1  17         53.81         48.32         3.95 o                         
 -11   2  17       1221.35       1122.37        24.53 o                         
  -9   2  17          4.06         10.64         2.30 o                         
  -7   2  17       4212.87       4190.23        50.68 o                         
  -5   2  17       1013.83       1011.66        21.46 o                         
  -3   2  17       1419.94       1381.45        22.86 o                         
  -1   2  17       3015.44       3086.39        42.24 o                         
   1   2  17         25.00         28.98         3.20 o                         
   3   2  17       1201.73       1107.13        45.93 o                         
 -10   3  17        218.50        185.94        15.36 o                         
  -8   3  17        913.49        954.68        20.98 o                         
  -6   3  17       1319.64       1298.93        24.35 o                         
  -4   3  17        193.53        181.92         7.32 o                         
  -2   3  17       1005.07       1000.73        22.19 o                         
   0   3  17        310.01        321.92        12.08 o                         
   2   3  17        841.31        719.12       105.63 o                         
  -9   4  17        388.86        382.46        27.96 o                         
  -7   4  17          1.21          7.27         1.96 o                         
  -5   4  17       1172.33       1192.74        25.08 o                         
  -3   4  17       2020.16       2056.21        29.84 o                         
  -1   4  17        382.74        409.92        13.39 o                         
   1   4  17       2777.12       2450.09       237.33 o                         
  -8   5  17       2337.36       2318.52        83.87 o                         
  -6   5  17        630.92        626.18        19.48 o                         
  -4   5  17        191.41        222.67         7.69 o                         
  -2   5  17        920.05        798.53        50.90 o                         
   0   5  17         17.32         10.16         3.39 o                         
  -5   6  17        134.16        135.50         6.60 o                         
  -3   6  17         47.30         47.77         6.14 o                         
 -10   0  18       3377.11       3021.60        73.89 o                         
  -8   0  18        789.62        869.15        25.65 o                         
  -6   0  18       1293.65       1323.17        30.51 o                         
  -4   0  18       2378.08       2581.45        58.44 o                         
  -2   0  18          0.23         13.06         3.21 o                         
   0   0  18       1228.61       1190.41        52.78 o                         
   2   0  18         28.50         53.66         7.52 o                         
 -11   1  18        292.31        146.69        17.68 o                         
  -9   1  18         26.05         28.77         4.07 o                         
  -7   1  18       1203.91       1145.48        17.89 o                         
  -5   1  18       1260.36       1266.29        20.77 o                         
  -3   1  18        951.63        992.60        19.19 o                         
  -1   1  18       4106.54       4095.64        86.24 o                         
   1   1  18         88.29        110.84         6.87 o                         
 -10   2  18          5.60          4.09         1.67 o                         
  -8   2  18        478.26        427.40        28.05 o                         
  -6   2  18        456.54        438.31        11.28 o                         
  -4   2  18        140.91        133.20         5.27 o                         
  -2   2  18       1889.00       1864.90        47.35 o                         
   0   2  18        229.71        218.93        10.12 o                         
  -9   3  18        550.28        563.07        18.32 o                         
  -7   3  18         65.06         82.90         5.76 o                         
  -5   3  18        103.61        133.67         6.20 o                         
  -3   3  18       1142.96       1183.25        26.77 o                         
  -1   3  18        683.40        502.41        41.87 o                         
   1   3  18        893.93        680.06        55.41 o                         
  -8   4  18        175.93        179.39         8.63 o                         
  -6   4  18          4.43         12.42         1.94 o                         
  -4   4  18        359.08        347.66        26.04 o                         
  -2   4  18         26.01         32.28         4.14 o                         
  -8   1  19         43.03         39.62         6.02 o                         
  -6   1  19       2936.79       2637.00        68.52 o                         
  -4   1  19       1546.57       1502.55        32.05 o                         
  -2   1  19       3692.29       3786.26       124.24 o                         
  -7   2  19       2303.35       2321.53        80.36 o                         
  -5   2  19         35.15         42.57         3.10 o                         
  -3   2  19       1286.61       1220.85       120.55 o                         
  -4   3  19        749.42        704.59        21.44 o                         
                                                                                
